# Supplementary material for: Seasonal reproduction leads to population collapse and an Allee effect in a stage-structured consumer-resource biomass model when mortality rate increases
Source: PLoS One. 2017 Oct 31;12(10):e0187338. doi: 10.1371/journal.pone.0187338 (PMC5663510; doi:10.1371/journal.pone.0187338)
Supplement: S1 File — The programs used for fixed-point analysis and the MATLAB script for generating the bifurcation diagrams (Figs 2 and 3). (ZIP) [file pone.0187338.s002.zip]

Archive with 48 entries (43 files):
- Fig2and3/
- Fig2and3/.DS_Store
- __MACOSX/
- __MACOSX/Fig2and3/
- __MACOSX/Fig2and3/._.DS_Store
- Fig2and3/bp.cvf
- __MACOSX/Fig2and3/._bp.cvf
- Fig2and3/bp.out
- Fig2and3/Cja.c
- __MACOSX/Fig2and3/._Cja.c
- Fig2and3/Cja.h
- __MACOSX/Fig2and3/._Cja.h
- Fig2and3/Cja_bp.c
- Fig2and3/Cja_bp.h
- Fig2and3/Cja_lp.c
- Fig2and3/Cja_lp.h
- Fig2and3/Cont_modules/
- Fig2and3/Cont_modules/cohort.c
- __MACOSX/Fig2and3/Cont_modules/
- __MACOSX/Fig2and3/Cont_modules/._cohort.c
- Fig2and3/Cont_modules/curve.c
- __MACOSX/Fig2and3/Cont_modules/._curve.c
- Fig2and3/Cont_modules/dopri5.c
- __MACOSX/Fig2and3/Cont_modules/._dopri5.c
- Fig2and3/Cont_modules/globals.h
- __MACOSX/Fig2and3/Cont_modules/._globals.h
- Fig2and3/Cont_modules/io.c
- __MACOSX/Fig2and3/Cont_modules/._io.c
- Fig2and3/Cont_modules/utils.c
- __MACOSX/Fig2and3/Cont_modules/._utils.c
- __MACOSX/Fig2and3/._Cont_modules
- Fig2and3/eq025.cvf
- __MACOSX/Fig2and3/._eq025.cvf
- Fig2and3/eq025.out
- Fig2and3/eq20.cvf
- __MACOSX/Fig2and3/._eq20.cvf
- Fig2and3/eq20.out
- Fig2and3/Fig2.fig
- Fig2and3/Fig2and3.m
- __MACOSX/Fig2and3/._Fig2and3.m
- Fig2and3/Fig3.fig
- Fig2and3/lp.cvf
- __MACOSX/Fig2and3/._lp.cvf
- Fig2and3/lp.out
- Fig2and3/Makefile
- __MACOSX/Fig2and3/._Makefile
- Fig2and3/README.docx
- __MACOSX/Fig2and3/._README.docx
