# Supplementary material for: Seasonal reproduction leads to population collapse and an Allee effect in a stage-structured consumer-resource biomass model when mortality rate increases
Source: PLoS One. 2017 Oct 31;12(10):e0187338. doi: 10.1371/journal.pone.0187338 (PMC5663510; doi:10.1371/journal.pone.0187338)
Supplement: S1 File — The programs used for fixed-point analysis and the MATLAB script for generating the bifurcation diagrams (Figs 2 and 3). (ZIP) [file pone.0187338.s002.zip › Fig2and3/bp.out]

   2.00000000     2.00000000 10000.00000000     0.00000000  9999.99962045     8.24992620     8.00000000   868.15661132  9814.85956147   2.248291E+05   2.355121E+05
   1.99149706     2.00000000 10000.00000000     0.00000000 10000.00000000     8.24466312     8.00000000   868.23409364  9822.44752428   2.241345E+05   2.348251E+05
   1.98300442     2.00000000 10000.00000000     0.00000000 10000.00000000     8.23938341     8.00000000   868.31182868  9830.06937058   2.234398E+05   2.341382E+05
   1.97301167     2.00000000 10000.00000000     0.00000000 10000.00000000     8.23314133     8.00000000   868.40374347  9839.09335292   2.226214E+05   2.333289E+05
   1.96303352     2.00000000 10000.00000000     0.00000000 10000.00000000     8.22687593     8.00000000   868.49601297  9848.16507462   2.218030E+05   2.325197E+05
   1.95304096     2.00000000 10000.00000000     0.00000000 10000.00000000     8.22056864     8.00000000   868.58891084  9857.31167487   2.209823E+05   2.317082E+05
   1.94306338     2.00000000 10000.00000000     0.00000000 10000.00000000     8.21423767     8.00000000   868.68216902  9866.50699893   2.201616E+05   2.308968E+05
   1.93307101     2.00000000 10000.00000000     0.00000000 10000.00000000     8.20786376     8.00000000   868.77607126  9875.77926823   2.193385E+05   2.300830E+05
   1.92309401     2.00000000 10000.00000000     0.00000000 10000.00000000     8.20146581     8.00000000   868.87033953  9885.10127454   2.185154E+05   2.292694E+05
   1.91310184     2.00000000 10000.00000000     0.00000000 10000.00000000     8.19502386     8.00000000   868.96526813  9894.50237466   2.176899E+05   2.284534E+05
   1.90312546     2.00000000 10000.00000000     0.00000000 10000.00000000     8.18855749     8.00000000   869.06056859  9903.95425486   2.168645E+05   2.276375E+05
   1.89313350     2.00000000 10000.00000000     0.00000000 10000.00000000     8.18204599     8.00000000   869.15654627  9913.48746347   2.160365E+05   2.268192E+05
   1.88315774     2.00000000 10000.00000000     0.00000000 10000.00000000     8.17550969     8.00000000   869.25290176  9923.07252626   2.152086E+05   2.260010E+05
   1.87316599     2.00000000 10000.00000000     0.00000000 10000.00000000     8.16892712     8.00000000   869.34995200  9932.74124258   2.143782E+05   2.251803E+05
   1.86319088     2.00000000 10000.00000000     0.00000000   1.000000E+04     8.16231936     8.00000000   869.44738613  9942.46291941   2.135479E+05   2.243598E+05
   1.85319936     2.00000000 10000.00000000     0.00000000 10000.00000000     8.15566411     8.00000000   869.54553320  9952.27067011   2.127149E+05   2.235367E+05
   1.84322492     2.00000000 10000.00000000     0.00000000 10000.00000000     8.14898328     8.00000000   869.64407037  9962.13252115   2.118821E+05   2.227139E+05
   1.83323363     2.00000000 10000.00000000     0.00000000 10000.00000000     8.14225372     8.00000000   869.74333937  9972.08296668   2.110466E+05   2.218884E+05
   1.82325988     2.00000000 10000.00000000     0.00000000 10000.00000000     8.13549817     8.00000000   869.84300481  9982.08868722   2.102113E+05   2.210632E+05
   1.81326883     2.00000000 10000.00000000     0.00000000 10000.00000000     8.12869259     8.00000000   869.94342172  9992.18562849   2.093732E+05   2.202353E+05
   1.80329580     2.00000000 10000.00000000     0.00000000 10000.00000000     8.12186062     8.00000000   870.04424155   1.000234E+04   2.085352E+05   2.194076E+05
   1.79330499     2.00000000 10000.00000000     0.00000000   1.000000E+04     8.11497727     8.00000000   870.14583324   1.001259E+04   2.076945E+05   2.185772E+05
   1.78333271     2.00000000 10000.00000000     0.00000000   1.000000E+04     8.10806710     8.00000000   870.24783448   1.002289E+04   2.068540E+05   2.177471E+05
   1.77334216     2.00000000 10000.00000000     0.00000000   1.000000E+04     8.10110414     8.00000000   870.35062880   1.003329E+04   2.060106E+05   2.169142E+05
   1.76337065     2.00000000 10000.00000000     0.00000000   1.000000E+04     8.09411395     8.00000000   870.45383942   1.004375E+04   2.051674E+05   2.160816E+05
   1.75338036     2.00000000 10000.00000000     0.00000000 10000.00000000     8.08706951     8.00000000   870.55786520   1.005432E+04   2.043213E+05   2.152462E+05
   1.74340965     2.00000000 10000.00000000     0.00000000   1.000000E+04     8.07999739     8.00000000   870.66231418   1.006494E+04   2.034755E+05   2.144111E+05
   1.73341963     2.00000000 10000.00000000     0.00000000   1.000000E+04     8.07286952     8.00000000   870.76760130   1.007566E+04   2.026266E+05   2.135730E+05
   1.72344974     2.00000000 10000.00000000     0.00000000   1.000000E+04     8.06571351     8.00000000   870.87331868   1.008645E+04   2.017780E+05   2.127354E+05
   1.71346001     2.00000000 10000.00000000     0.00000000   1.000000E+04     8.05850017     8.00000000   870.97989812   1.009734E+04   2.009264E+05   2.118947E+05
   1.70349098     2.00000000 10000.00000000     0.00000000 10000.00000000     8.05125825     8.00000000   871.08691503   1.010829E+04   2.000750E+05   2.110544E+05
   1.69350155     2.00000000 10000.00000000     0.00000000 10000.00000000     8.04395734     8.00000000   871.19481892   1.011936E+04   1.992205E+05   2.102110E+05
   1.68353340     2.00000000 10000.00000000     0.00000000 10000.00000000     8.03662738     8.00000000   871.30316764   1.013049E+04   1.983663E+05   2.093681E+05
   1.67354427     2.00000000 10000.00000000     0.00000000 10000.00000000     8.02923673     8.00000000   871.41242932   1.014173E+04   1.975089E+05   2.085221E+05
   1.66357705     2.00000000 10000.00000000     0.00000000 10000.00000000     8.02181656     8.00000000   871.52214335   1.015304E+04   1.966519E+05   2.076765E+05
   1.65358823     2.00000000 10000.00000000     0.00000000 10000.00000000     8.01433389     8.00000000   871.63279744   1.016446E+04   1.957916E+05   2.068277E+05
   1.64362196     2.00000000 10000.00000000     0.00000000 10000.00000000     8.00682123     8.00000000   871.74391155   1.017596E+04   1.949316E+05   2.059793E+05
   1.63363348     2.00000000 10000.00000000     0.00000000 10000.00000000     7.99924421     8.00000000   871.85599399   1.018757E+04   1.940683E+05   2.051277E+05
   1.62366820     2.00000000 10000.00000000     0.00000000 10000.00000000     7.99163670     8.00000000   871.96854431   1.019925E+04   1.932054E+05   2.042766E+05
   1.61368005     2.00000000 10000.00000000     0.00000000 10000.00000000     7.98396288     8.00000000   872.08209246   1.021106E+04   1.923390E+05   2.034222E+05
   1.60371580     2.00000000 10000.00000000     0.00000000   1.000000E+04     7.97625807     8.00000000   872.19611650   1.022294E+04   1.914732E+05   2.025683E+05
   1.59372800     2.00000000 10000.00000000     0.00000000   1.000000E+04     7.96848492     8.00000000   872.31116919   1.023495E+04   1.906037E+05   2.017109E+05
   1.58376482     2.00000000 10000.00000000     0.00000000 10000.00000000     7.96068027     8.00000000   872.42670596   1.024703E+04   1.897347E+05   2.008542E+05
   1.57377739     2.00000000 10000.00000000     0.00000000 10000.00000000     7.95280515     8.00000000   872.54330359   1.025924E+04   1.888621E+05   1.999939E+05
   1.56381531     2.00000000 10000.00000000     0.00000000 10000.00000000     7.94489800     8.00000000   872.66039366   1.027153E+04   1.879901E+05   1.991343E+05
   1.55382826     2.00000000 10000.00000000     0.00000000 10000.00000000     7.93691818     8.00000000   872.77857827   1.028395E+04   1.871142E+05   1.982710E+05
   1.54386733     2.00000000 10000.00000000     0.00000000   1.000000E+04     7.92890578     8.00000000   872.89726387   1.029646E+04   1.862390E+05   1.974084E+05
   1.53388068     2.00000000 10000.00000000     0.00000000 10000.00000000     7.92081840     8.00000000   873.01707922   1.030910E+04   1.853599E+05   1.965420E+05
   1.52392093     2.00000000 10000.00000000     0.00000000 10000.00000000     7.91269789     8.00000000   873.13740429   1.032183E+04   1.844815E+05   1.956765E+05
   1.51393469     2.00000000 10000.00000000     0.00000000 10000.00000000     7.90449996     8.00000000   873.25889600   1.033470E+04   1.835991E+05   1.948070E+05
   1.50397619     2.00000000 10000.00000000     0.00000000 10000.00000000     7.89626836     8.00000000   873.38090633   1.034765E+04   1.827174E+05   1.939384E+05
   1.49399038     2.00000000 10000.00000000     0.00000000 10000.00000000     7.88795679     8.00000000   873.50412192   1.036076E+04   1.818316E+05   1.930658E+05
   1.48403316     2.00000000 10000.00000000     0.00000000 10000.00000000     7.87961098     8.00000000   873.62786525   1.037395E+04   1.809466E+05   1.921941E+05
   1.47404779     2.00000000 10000.00000000     0.00000000   1.000000E+04     7.87118255     8.00000000   873.75285431   1.038729E+04   1.800573E+05   1.913183E+05
   1.46409191     2.00000000 10000.00000000     0.00000000 10000.00000000     7.86271929     8.00000000   873.87838040   1.040073E+04   1.791689E+05   1.904435E+05
   1.45410701     2.00000000 10000.00000000     0.00000000 10000.00000000     7.85417061     8.00000000   874.00519466   1.041432E+04   1.782761E+05   1.895644E+05
   1.44415252     2.00000000 10000.00000000     0.00000000 10000.00000000     7.84558653     8.00000000   874.13255547   1.042801E+04   1.773842E+05   1.886864E+05
   1.43416809     2.00000000 10000.00000000     0.00000000   1.000000E+04     7.83691409     8.00000000   874.26124896   1.044187E+04   1.764879E+05   1.878040E+05
   1.42421505     2.00000000 10000.00000000     0.00000000 10000.00000000     7.82820565     8.00000000   874.39049872   1.045581E+04   1.755925E+05   1.869227E+05
   1.41423112     2.00000000 10000.00000000     0.00000000 10000.00000000     7.81940577     8.00000000   874.52112791   1.046993E+04   1.746925E+05   1.860369E+05
   1.40427958     2.00000000 10000.00000000     0.00000000 10000.00000000     7.81056928     8.00000000   874.65232327   1.048415E+04   1.737935E+05   1.851523E+05
   1.39429617     2.00000000 10000.00000000     0.00000000 10000.00000000     7.80163813     8.00000000   874.78494719   1.049855E+04   1.728898E+05   1.842631E+05
   1.38434620     2.00000000 10000.00000000     0.00000000 10000.00000000     7.79266974     8.00000000   874.91814740   1.051304E+04   1.719871E+05   1.833751E+05
   1.37436333     2.00000000 10000.00000000     0.00000000 10000.00000000     7.78360328     8.00000000   875.05282782   1.052773E+04   1.710796E+05   1.824824E+05
   1.36441499     2.00000000 10000.00000000     0.00000000 10000.00000000     7.77449896     8.00000000   875.18809486   1.054252E+04   1.701732E+05   1.815909E+05
   1.35443269     2.00000000 10000.00000000     0.00000000 10000.00000000     7.76529301     8.00000000   875.32489644   1.055750E+04   1.692618E+05   1.806946E+05
   1.34448605     2.00000000 10000.00000000     0.00000000 10000.00000000     7.75604854     8.00000000   875.46229521   1.057258E+04   1.683516E+05   1.797997E+05
   1.33450433     2.00000000 10000.00000000     0.00000000 10000.00000000     7.74669867     8.00000000   875.60128569   1.058788E+04   1.674362E+05   1.788997E+05
   1.32455945     2.00000000 10000.00000000     0.00000000 10000.00000000     7.73730963     8.00000000   875.74088416   1.060327E+04   1.665222E+05   1.780012E+05
   1.31457835     2.00000000 10000.00000000     0.00000000 10000.00000000     7.72781125     8.00000000   875.88213461   1.061889E+04   1.656028E+05   1.770975E+05
   1.30463531     2.00000000 10000.00000000     0.00000000 10000.00000000     7.71827301     8.00000000   876.02400405   1.063460E+04   1.646847E+05   1.761954E+05
   1.29465485     2.00000000 10000.00000000     0.00000000   1.000000E+04     7.70862125     8.00000000   876.16758899   1.065055E+04   1.637612E+05   1.752879E+05
   1.28471373     2.00000000 10000.00000000     0.00000000 10000.00000000     7.69892897     8.00000000   876.31180417   1.066660E+04   1.628391E+05   1.743820E+05
   1.27473393     2.00000000 10000.00000000     0.00000000 10000.00000000     7.68911876     8.00000000   876.45780190   1.068289E+04   1.619113E+05   1.734707E+05
   1.26479482     2.00000000 10000.00000000     0.00000000 10000.00000000     7.67926732     8.00000000   876.60444134   1.069929E+04   1.609851E+05   1.725610E+05
   1.25481571     2.00000000 10000.00000000     0.00000000 10000.00000000     7.66929332     8.00000000   876.75293413   1.071594E+04   1.600530E+05   1.716457E+05
   1.24487868     2.00000000 10000.00000000     0.00000000 10000.00000000     7.65927738     8.00000000   876.90208033   1.073270E+04   1.591226E+05   1.707322E+05
   1.23490030     2.00000000 10000.00000000     0.00000000   1.000000E+04     7.64913397     8.00000000   877.05315470   1.074973E+04   1.581861E+05   1.698129E+05
   1.22496545     2.00000000 10000.00000000     0.00000000 10000.00000000     7.63894790     8.00000000   877.20489444   1.076686E+04   1.572514E+05   1.688954E+05
   1.21498782     2.00000000 10000.00000000     0.00000000 10000.00000000     7.62862916     8.00000000   877.35864149   1.078427E+04   1.563103E+05   1.679720E+05
   1.20505525     2.00000000 10000.00000000     0.00000000   1.000000E+04     7.61826705     8.00000000   877.51306611   1.080181E+04   1.553712E+05   1.670505E+05
   1.19507841     2.00000000 10000.00000000     0.00000000 10000.00000000     7.60776677     8.00000000   877.66958183   1.081962E+04   1.544255E+05   1.661228E+05
   1.18514821     2.00000000 10000.00000000     0.00000000 10000.00000000     7.59722237     8.00000000   877.82678757   1.083756E+04   1.534819E+05   1.651973E+05
   1.17517219     2.00000000 10000.00000000     0.00000000 10000.00000000     7.58653398     8.00000000   877.98617319   1.085580E+04   1.525315E+05   1.642653E+05
   1.16524447     2.00000000 10000.00000000     0.00000000 10000.00000000     7.57580071     8.00000000   878.14626153   1.087416E+04   1.515832E+05   1.633355E+05
   1.15526932     2.00000000 10000.00000000     0.00000000 10000.00000000     7.56491729     8.00000000   878.30862390   1.089284E+04   1.506280E+05   1.623991E+05
   1.14534419     2.00000000 10000.00000000     0.00000000 10000.00000000     7.55398823     8.00000000   878.47170195   1.091165E+04   1.496750E+05   1.614651E+05
   1.13536993     2.00000000 10000.00000000     0.00000000 10000.00000000     7.54290246     8.00000000   878.63715400   1.093079E+04   1.487148E+05   1.605242E+05
   1.12544751     2.00000000 10000.00000000     0.00000000 10000.00000000     7.53177028     8.00000000   878.80333495   1.095006E+04   1.477570E+05   1.595858E+05
   1.11547420     2.00000000 10000.00000000     0.00000000 10000.00000000     7.52047444     8.00000000   878.97199610   1.096968E+04   1.467916E+05   1.586403E+05
   1.10555461     2.00000000 10000.00000000     0.00000000 10000.00000000     7.50913139     8.00000000   879.14139965   1.098944E+04   1.458289E+05   1.576974E+05
   1.09558229     2.00000000 10000.00000000     0.00000000 10000.00000000     7.49761728     8.00000000   879.31339639   1.100956E+04   1.448583E+05   1.567472E+05
   1.08566566     2.00000000 10000.00000000     0.00000000 10000.00000000     7.48605517     8.00000000   879.48614927   1.102982E+04   1.438905E+05   1.557998E+05
   1.07569437     2.00000000 10000.00000000     0.00000000 10000.00000000     7.47431412     8.00000000   879.66161567   1.105047E+04   1.429145E+05   1.548447E+05
   1.06578085     2.00000000 10000.00000000     0.00000000 10000.00000000     7.46252426     8.00000000   879.83785222   1.107127E+04   1.419415E+05   1.538926E+05
   1.05581064     2.00000000 10000.00000000     0.00000000 10000.00000000     7.45054709     8.00000000   880.01693054   1.109246E+04   1.409600E+05   1.529325E+05
   1.04590036     2.00000000 10000.00000000     0.00000000 10000.00000000     7.43852027     8.00000000   880.19679332   1.111382E+04   1.399816E+05   1.519757E+05
   1.03593129     2.00000000 10000.00000000     0.00000000 10000.00000000     7.42629719     8.00000000   880.37963475   1.113559E+04   1.389945E+05   1.510105E+05
   1.02602442     2.00000000 10000.00000000     0.00000000 10000.00000000     7.41402364     8.00000000   880.56327520   1.115753E+04   1.380107E+05   1.500488E+05
   1.01605653     2.00000000 10000.00000000     0.00000000 10000.00000000     7.40154426     8.00000000   880.75004055   1.117991E+04   1.370177E+05   1.490784E+05
   1.00615322     2.00000000 10000.00000000     0.00000000 10000.00000000     7.38901357     8.00000000   880.93761979   1.120246E+04   1.360282E+05   1.481116E+05
   0.99618659     2.00000000 10000.00000000     0.00000000 10000.00000000     7.37626684     8.00000000   881.12848038   1.122548E+04   1.350293E+05   1.471359E+05
   0.98628702     2.00000000 10000.00000000     0.00000000 10000.00000000     7.36346794     8.00000000   881.32016999   1.124867E+04   1.340340E+05   1.461640E+05
   0.97632169     2.00000000 10000.00000000     0.00000000 10000.00000000     7.35044207     8.00000000   881.51530855   1.127236E+04   1.330290E+05   1.451828E+05
   0.96642606     2.00000000 10000.00000000     0.00000000 10000.00000000     7.33736316     8.00000000   881.71129157   1.129624E+04   1.320277E+05   1.442057E+05
   0.95646210     2.00000000 10000.00000000     0.00000000 10000.00000000     7.32404554     8.00000000   881.91090327   1.132063E+04   1.310163E+05   1.432188E+05
   0.94657059     2.00000000 10000.00000000     0.00000000 10000.00000000     7.31067404     8.00000000   882.11137515   1.134522E+04   1.300089E+05   1.422363E+05
   0.93660808     2.00000000 10000.00000000     0.00000000 10000.00000000     7.29705122     8.00000000   882.31566879   1.137036E+04   1.289910E+05   1.412436E+05
   0.92672090     2.00000000 10000.00000000     0.00000000 10000.00000000     7.28337363     8.00000000   882.52083863   1.139570E+04   1.279773E+05   1.402555E+05
   0.91675991     2.00000000 10000.00000000     0.00000000 10000.00000000     7.26943121     8.00000000   882.73003787   1.142163E+04   1.269526E+05   1.392569E+05
   0.90687728     2.00000000 10000.00000000     0.00000000 10000.00000000     7.25543313     8.00000000   882.94012965   1.144777E+04   1.259324E+05   1.382631E+05
   0.89691790     2.00000000 10000.00000000     0.00000000 10000.00000000     7.24115563     8.00000000   883.15447451   1.147453E+04   1.249007E+05   1.372584E+05
   0.88704006     2.00000000 10000.00000000     0.00000000 10000.00000000     7.22682159     8.00000000   883.36972857   1.150150E+04   1.238739E+05   1.362588E+05
   0.87708236     2.00000000 10000.00000000     0.00000000 10000.00000000     7.21219241     8.00000000   883.58947705   1.152915E+04   1.228350E+05   1.352478E+05
   0.86720957     2.00000000 10000.00000000     0.00000000 10000.00000000     7.19750580     8.00000000   883.81015169   1.155702E+04   1.218013E+05   1.342421E+05
   0.85725364     2.00000000 10000.00000000     0.00000000 10000.00000000     7.18250707     8.00000000   884.03558156   1.158559E+04   1.207550E+05   1.332246E+05
   0.84738617     2.00000000 10000.00000000     0.00000000 10000.00000000     7.16745001     8.00000000   884.26195491   1.161441E+04   1.197141E+05   1.322127E+05
   0.83743212     2.00000000 10000.00000000     0.00000000 10000.00000000     7.15206247     8.00000000   884.49336584   1.164398E+04   1.186601E+05   1.311885E+05
   0.82757025     2.00000000 10000.00000000     0.00000000 10000.00000000     7.13661569     8.00000000   884.72573790   1.167379E+04   1.176118E+05   1.301703E+05
   0.81761818     2.00000000 10000.00000000     0.00000000 10000.00000000     7.12081852     8.00000000   884.96345376   1.170442E+04   1.165499E+05   1.291392E+05
   0.80776223     2.00000000 10000.00000000     0.00000000 10000.00000000     7.10496121     8.00000000   885.20214876   1.173530E+04   1.154940E+05   1.281145E+05
   0.79781225     2.00000000 10000.00000000     0.00000000 10000.00000000     7.08873189     8.00000000   885.44652033   1.176705E+04   1.144238E+05   1.270763E+05
   0.78781411     2.00000000 10000.00000000     0.00000000 10000.00000000     7.07219426     8.00000000   885.69561412   1.179956E+04   1.133440E+05   1.260292E+05
   0.77781605     2.00000000 10000.00000000     0.00000000 10000.00000000     7.05541980     8.00000000   885.94835768   1.183269E+04   1.122596E+05   1.249783E+05
   0.76782199     2.00000000 10000.00000000     0.00000000 10000.00000000     7.03840827     8.00000000   886.20475820   1.186646E+04   1.111712E+05   1.239238E+05
   0.75782411     2.00000000 10000.00000000     0.00000000 10000.00000000     7.02113903     8.00000000   886.46513033   1.190090E+04   1.100776E+05   1.228649E+05
   0.74783059     2.00000000 10000.00000000     0.00000000 10000.00000000     7.00361866     8.00000000   886.72937897   1.193602E+04   1.089796E+05   1.218024E+05
   0.73783290     2.00000000 10000.00000000     0.00000000 10000.00000000     6.98582421     8.00000000   886.99785435   1.197187E+04   1.078764E+05   1.207352E+05
   0.72783999     2.00000000 10000.00000000     0.00000000 10000.00000000     6.96776329     8.00000000   887.27044591   1.200845E+04   1.067686E+05   1.196644E+05
   0.71784251     2.00000000 10000.00000000     0.00000000  9999.99999999     6.94941028     8.00000000   887.54754481   1.204582E+04   1.056553E+05   1.185887E+05
   0.70785028     2.00000000 10000.00000000     0.00000000  9999.99999999     6.93077403     8.00000000   887.82902220   1.208397E+04   1.045373E+05   1.175091E+05
   0.69785306     2.00000000 10000.00000000     0.00000000  9999.99999999     6.91182584     8.00000000   888.11531654   1.212297E+04   1.034134E+05   1.164245E+05
   0.68786160     2.00000000 10000.00000000     0.00000000  9999.99999999     6.89257603     8.00000000   888.40627721   1.216282E+04   1.022848E+05   1.153360E+05
   0.67786467     2.00000000 10000.00000000     0.00000000  9999.99999999     6.87299231     8.00000000   888.70239759   1.220359E+04   1.011499E+05   1.142422E+05
   0.66787408     2.00000000 10000.00000000     0.00000000  9999.99999999     6.85308674     8.00000000   889.00350106   1.224527E+04   1.000100E+05   1.131443E+05
   0.65787747     2.00000000 10000.00000000     0.00000000  9999.99999999     6.83282288     8.00000000   889.31014503   1.228795E+04   9.886357E+04   1.120408E+05
   0.64788789     2.00000000 10000.00000000     0.00000000  9999.99999999     6.81221489     8.00000000   889.62212171   1.233163E+04   9.771197E+04   1.109332E+05
   0.63789164     2.00000000 10000.00000000     0.00000000  9999.99999999     6.79122142     8.00000000   889.94006360   1.237639E+04   9.655345E+04   1.098198E+05
   0.62790321     2.00000000 10000.00000000     0.00000000  9999.99999999     6.76985915     8.00000000   890.26372527   1.242223E+04   9.538954E+04   1.087020E+05
   0.61790739     2.00000000 10000.00000000     0.00000000  9999.99999999     6.74808099     8.00000000   890.59382781   1.246927E+04   9.421830E+04   1.075782E+05
   0.60792028     2.00000000 10000.00000000     0.00000000  9999.99999998     6.72590666     8.00000000   890.93008012   1.251748E+04   9.304145E+04   1.064499E+05
   0.59792495     2.00000000 10000.00000000     0.00000000  9999.99999998     6.70328224     8.00000000   891.27330839   1.256700E+04   9.185683E+04   1.053151E+05
   0.58793937     2.00000000 10000.00000000     0.00000000  9999.99999998     6.68023118     8.00000000   891.62316577   1.261780E+04   9.066636E+04   1.041758E+05
   0.57794461     2.00000000 10000.00000000     0.00000000  9999.99999998     6.65669141     8.00000000   891.98060397   1.267005E+04   8.946760E+04   1.030296E+05
   0.56796082     2.00000000 10000.00000000     0.00000000  9999.99999997     6.63269093     8.00000000   892.34520766   1.272371E+04   8.826277E+04   1.018788E+05
   0.55796673     2.00000000 10000.00000000     0.00000000  9999.99999997     6.60815787     8.00000000   892.71807946   1.277896E+04   8.704907E+04   1.007207E+05
   0.54798501     2.00000000 10000.00000000     0.00000000  9999.99999997     6.58312588     8.00000000   893.09871934   1.283577E+04   8.582904E+04   9.955791E+04
   0.53799171     2.00000000 10000.00000000     0.00000000  9999.99999996     6.55751124     8.00000000   893.48841275   1.289436E+04   8.459950E+04   9.838735E+04
   0.52801245     2.00000000 10000.00000000     0.00000000  9999.99999996     6.53135460     8.00000000   893.88655408   1.295466E+04   8.336337E+04   9.721192E+04
   0.51802007     2.00000000 10000.00000000     0.00000000  9999.99999995     6.50455776    10.00000000   894.29465204   1.301695E+04   8.211700E+04   9.602825E+04
   0.50804372     2.00000000 10000.00000000     0.00000000  9999.99999994     6.47717018    10.00000000   894.71196841   1.308116E+04   8.086376E+04   9.483963E+04
   0.49805245     2.00000000 10000.00000000     0.00000000  9999.99999993     6.44907584    10.00000000   895.14028690   1.314759E+04   7.959947E+04   9.364220E+04
   0.48807957     2.00000000 10000.00000000     0.00000000  9999.99999992     6.42033534    10.00000000   895.57870115   1.321616E+04   7.832801E+04   9.243975E+04
   0.47808963     2.00000000 10000.00000000     0.00000000  9999.99999991     6.39081052    10.00000000   896.02933688   1.328725E+04   7.704454E+04   9.122782E+04
   0.46812093     2.00000000 10000.00000000     0.00000000  9999.99999989     6.36057620    10.00000000   896.49107255   1.336074E+04   7.575363E+04   9.001086E+04
   0.45813260     2.00000000 10000.00000000     0.00000000  9999.99999987     6.32946646    10.00000000   896.96646352   1.343710E+04   7.444961E+04   8.878367E+04
   0.44816897     2.00000000 10000.00000000     0.00000000  9999.99999985     6.29757443    10.00000000   897.45410995   1.351617E+04   7.313786E+04   8.755148E+04
   0.43818260     2.00000000 10000.00000000     0.00000000  9999.99999982     6.26469899    10.00000000   897.95711301   1.359853E+04   7.181170E+04   8.630819E+04
   0.42822517     2.00000000 10000.00000000     0.00000000  9999.99999979     6.23095721    10.00000000   898.47370882   1.368398E+04   7.047755E+04   8.506000E+04
   0.41824123     2.00000000 10000.00000000     0.00000000  9999.99999975     6.19610268    10.00000000   899.00770047   1.377323E+04   6.912748E+04   8.379972E+04
   0.40829146     2.00000000 10000.00000000     0.00000000  9999.99999970     6.16028415    10.00000000   899.55684182   1.386601E+04   6.776918E+04   8.253475E+04
   0.39831055     2.00000000 10000.00000000     0.00000000  9999.99999963     6.12319628    10.00000000   900.12585077   1.396324E+04   6.639315E+04   8.125652E+04
   0.38837035     2.00000000 10000.00000000     0.00000000  9999.99999956     6.08503026    10.00000000   900.71183351   1.406455E+04   6.500870E+04   7.997396E+04
   0.37839326     2.00000000 10000.00000000     0.00000000  9999.99999945     6.04540288    10.00000000   901.32071789   1.417110E+04   6.360435E+04   7.867677E+04
   0.36846515     2.00000000 10000.00000000     0.00000000  9999.99999935     6.00456310    10.00000000   901.94872700   1.428240E+04   6.219148E+04   7.737583E+04
   0.35849293     2.00000000 10000.00000000     0.00000000  9999.99999917     5.96202320    10.00000000   902.60341519   1.439997E+04   6.075607E+04   7.605864E+04
   0.34858029     2.00000000 10000.00000000     0.00000000  9999.99999899     5.91811202    10.00000000   903.27978111   1.452312E+04   5.931219E+04   7.473860E+04
   0.33861437     2.00000000 10000.00000000     0.00000000  9999.99999869     5.87219900    10.00000000   903.98760527   1.465388E+04   5.784249E+04   7.340035E+04
   0.32872178     2.00000000 10000.00000000     0.00000000  9999.99999840     5.82472557    10.00000000   904.72015689   1.479127E+04   5.636463E+04   7.206061E+04
   0.31876414     2.00000000 10000.00000000     0.00000000  9999.99999787     5.77486208    10.00000000   905.49032487   1.493803E+04   5.485680E+04   7.070032E+04
   0.30889794     2.00000000 10000.00000000     0.00000000  9999.99999739     5.72321188    10.00000000   906.28888511   1.509277E+04   5.334152E+04   6.934058E+04
   0.29895135     2.00000000 10000.00000000     0.00000000  9999.99999641     5.66866151    10.00000000   907.13316451   1.525929E+04   5.179100E+04   6.795743E+04
   0.28912038     2.00000000 10000.00000000     0.00000000  9999.99999556     5.61205257    10.00000000   908.01026155   1.543555E+04   5.023434E+04   6.657790E+04
   0.27918882     2.00000000 10000.00000000     0.00000000  9999.99999367     5.55185704    10.00000000   908.94399943   1.562696E+04   4.863555E+04   6.517145E+04
   0.26940569     2.00000000 10000.00000000     0.00000000 10000.00000000     5.48927588    10.00000000   909.91591404   1.583044E+04   4.703292E+04   6.377327E+04
   0.25949489     2.00000000 10000.00000000     0.00000000   1.000000E+04     5.42215849    10.00000000   910.95960728   1.605394E+04   4.537900E+04   6.234390E+04
   0.24977783     2.00000000 10000.00000000     0.00000000 10000.00000000     5.35226313    10.00000000   912.04796228   1.629270E+04   4.372514E+04   6.092989E+04
   0.23989634     2.00000000 10000.00000000     0.00000000   1.000000E+04     5.27647458    10.00000000   913.22977173   1.655879E+04   4.200749E+04   5.947951E+04
   0.23027204     2.00000000 10000.00000000     0.00000000 10000.00000000     5.19744240    10.00000000   914.46403676   1.684461E+04   4.029639E+04   5.805546E+04
   0.22043271     2.00000000 10000.00000000     0.00000000 10000.00000000     5.11050303    12.00000000   915.82400651   1.716932E+04   3.850398E+04   5.658912E+04
   0.21094074     2.00000000 10000.00000000     0.00000000 10000.00000000     5.01978025    12.00000000   917.24563891   1.752024E+04   3.672886E+04   5.516634E+04
   0.20116333     2.00000000 10000.00000000     0.00000000 10000.00000000     4.91802278    12.00000000   918.84320503   1.792936E+04   3.484721E+04   5.369541E+04
   0.19186280     2.00000000 10000.00000000     0.00000000 10000.00000000     4.81188541    12.00000000   920.51294323   1.837466E+04   3.300053E+04   5.229571E+04
