# Supplementary material for: Seasonal reproduction leads to population collapse and an Allee effect in a stage-structured consumer-resource biomass model when mortality rate increases
Source: PLoS One. 2017 Oct 31;12(10):e0187338. doi: 10.1371/journal.pone.0187338 (PMC5663510; doi:10.1371/journal.pone.0187338)
Supplement: S1 File — The programs used for fixed-point analysis and the MATLAB script for generating the bifurcation diagrams (Figs 2 and 3). (ZIP) [file pone.0187338.s002.zip › Fig2and3/Cja.c]

/***
   NAME
     Cja
   PURPOSE
     Module computes the internal fixed point of the stage-structured biomass model
     with pulsed reproduction
 Program for calculations of Figure 2 and Figure 3

Eq theta=0.25: 
              ./Cja_trc eq025.cvf 0.09946959     0.81076481     0.01319240     0.58289935 0.005 0.001 0.005 0 6
   theta=2.0           
              ./Cja_trc eq20.cvf  0.1 0.201877464013513 0.704275426512944 0.093311707243211 0.005 0.001 0.005 0.1 11
invasion boundary (limit point continuation)
            ./Cja_lp_trc lp 2.0 1.65539467 0.15616001 0.00589990 9.8775527 -0.005 0.0001 0.01 0 2
persistence boundary (branch point continuation)
            ./Cja_bp_trc bp 2 8.2499262 -0.01 0.005 0.01 0.2 2

    Last modification: Z.Sun June 9 2017
 ***/

#include "globals.h"
//=======	PROGRAM SETTINGS	================================================


/*
 *===========================================================================
 *		Definition of problem dimension
 *===========================================================================
 */

// These are the variables to solve for. For Bequi we have an explicit expression

static double	Requi, Jequi, Aequi, Bequi;
static int	Bifparone = 0;
static int	CurveFuncRecur = 0;

#if ((SYSTEM_TYPE == SYSTEM_CJA_LP) || (SYSTEM_TYPE == SYSTEM_CJA_BP))
static int	Bifpartwo = 1;
#endif

/*
 *===========================================================================
 *		Definition of global variables
 *===========================================================================
 */

#define RHO 		    parameter[ 0]   //Resource turn-over rate
#define RMAX			parameter[ 1]   //Resource productivity

//parameters for consumer general
#define IMAX			parameter[ 2]   //Maximum ingestion rate of consumer
#define QC				parameter[ 3]   //Maintenance per unit body mass
#define SIGMA		    parameter[ 4]   //Conversion efficiency of consumer
#define ZC				parameter[ 5]	// Bodysize maturation ratio
#define MUC				parameter[ 6]	// Background mortality
#define THETA			parameter[ 7]   //Adult-Juvenile intake ratio


//parameters for consumer related to discrete reproduction

#define INTERVAL			    parameter[ 8]	// Duration of period between spawning events


#define BIFPARONE	((int)(parameter[9]+0.5))
#define BIFPARTWO	((int)(parameter[10]+0.5))

/*
 *===========================================================================
 *	Implementation of user-defined routines
 *===========================================================================
 */

int		SetPntDim()

{
	// Set the dimension of the solution point to be solved for

	return BASE_PNTDIM;
}


/*==============================================================================*/

void		UserInit(int argc, char *argv[])

{
	Bifparone            = BIFPARONE;
	parameter[Bifparone] = atof(argv[2]);

#if ((SYSTEM_TYPE == SYSTEM_CJA_LP) || (SYSTEM_TYPE == SYSTEM_CJA_BP))
	Bifpartwo            = BIFPARTWO;
	parameter[Bifpartwo] = atof(argv[BASE_PNTDIM + 1]);
#endif

	ReportNote("Model of pulsed biomass dynamics");

	return;
}


/*==============================================================================*/
#undef	MAX_EXP
#define MAX_EXP		50.0

double	Maturation(double z, double nuj, double muj)

{
	double		logz, tmp, tres, matrate = 0.0;

	logz = log(z);
	tres  = muj/(1.0 - MAX_EXP/logz);
	if (nuj < tres) matrate = 0.0;
	else
	{
		tmp = 1.0 - muj/nuj;
		if (fabs(tmp) < 1.0E-6)
			matrate = tmp/2 - 1/logz;
		else
			matrate = tmp/(1.0 - exp(tmp*logz));
	}
	matrate  *= nuj;

	return matrate;
}


/*==========================================================================*/

// The ODE system defining the change in state variables over de lifehistory
#define ODEDIM		9
static double StoredEnv[ODEDIM];

#define RES			env[0]		// Resource
#define CJ		    env[1]		// Juvenile consumers
#define CA		    env[2]		// Adult consumers
#define B			env[3]		// Energy storage


#define DRESDT		envgrad[0]	// Resource
#define DCJDT		envgrad[1]	// Juvenile consumers
#define DCADT		envgrad[2]	// Adult consumers
#define DBDT		envgrad[3]	// Energy storage

void GrowthCycle (double age, double *env, double *envgrad)
{
	static double               ingest_RES;
	static double               nu_J, nu_A;
	static double               mort_J, mort_A, maturation;


#if (SYSTEM_TYPE != SYSTEM_CJA_BP)
	ingest_RES = IMAX * (CJ + THETA * CA)* RES;
#endif

	nu_J     = SIGMA *         IMAX *   RES  - QC;
	nu_A     = SIGMA * THETA * IMAX *   RES  - QC;


	//Starvation mortality (max(nu_J, 0.0)-nu_J) included here !
	mort_J   = MUC + max(-nu_J, 0.0);
	mort_A   = MUC + max(-nu_A, 0.0);

	maturation = Maturation(ZC, nu_J, mort_J)*CJ;


    DRESDT = RHO * (RMAX - RES) - ingest_RES;


	DCJDT = max(nu_J, 0.0) * CJ - maturation -  mort_J * CJ;
	DCADT =                       maturation -  mort_A * CA;
	DBDT  = max(nu_A, 0.0) * CA               - mort_A *  B;
	

	envgrad[ 4] = RES;
	envgrad[ 5] = CJ;
	envgrad[ 6] = CA;
	envgrad[ 7] = B;
	envgrad[ 8] = CJ + CA + B;
	


	return;
}


/*===========================================================================*/

#define PERIOD	1

int		Equation(double *argument, double *result)

{
	int			index, i, period;
	double		tval, tend, env[ODEDIM];
	double		storedRES, storedCJ, storedCA;

	index = 0;
	if (CurveFuncRecur)
	{
		// If you enter for evaluating the derivative of the curve w.r.t. MUC, enter here.
		// For security store the global variables (although storing R1eq, R2eq & Beq should not be needed)
		storedRES   = Requi;
		storedCJ   = Jequi;
		storedCA   = Aequi;

		// The bifurcation parameter is considered constant for computing the derivative
		Requi	= argument[index]; index++;
		Jequi	= argument[index]; index++;
		Aequi	= argument[index]; index++;
		// Take the differential parameter relative to the default value
	}
	else      					// This is the normal entrance to the routine
	{
		//******************************************************************************
		// Map current estimate of solution to global variables

		parameter[Bifparone] 	= argument[index]*pnt_scale[index]; index++;
#if   (SYSTEM_TYPE == SYSTEM_CJA)
		Requi	       	  = argument[index]*pnt_scale[index]; index++;
		Jequi	       	  = argument[index]*pnt_scale[index]; index++;
		Aequi	       	  = argument[index]*pnt_scale[index]; index++;
#elif (SYSTEM_TYPE == SYSTEM_CJA_LP)
		Requi	       	  = argument[index]*pnt_scale[index]; index++;
		Jequi	       	  = argument[index]*pnt_scale[index]; index++;
		Aequi	       	  = argument[index]*pnt_scale[index]; index++;
		parameter[Bifpartwo]	= argument[index]*pnt_scale[index]; index++;
#elif (SYSTEM_TYPE == SYSTEM_CJA_BP)
		Requi	       	    = RMAX;
		Jequi	       		= 1E4;
		Aequi	       		= 0.0;
		parameter[Bifpartwo]= argument[index]*pnt_scale[index]; index++;
#endif


	}
	//==============================================================================
	// Set the initial point for the ODEs

	for (i=0; i<ODEDIM; i++) env[i] = 0.0;
	RES = Requi;
	CJ = Jequi;
	CA = Aequi;
	B  = 0.0;
	Bequi = 0.0;

	tval = 0.0;
	tend = INTERVAL;

#if (SYSTEM_TYPE == SYSTEM_CJA_BP)
	while ((CJ+CA) > 1.0E-6)
	{
		// Integrate up to end of the growing phase
		if (odesolve(env, ODEDIM, &tval, tend, GrowthCycle, NULL) == FAILURE)
		{
			ErrorMsg(__FILE__, __LINE__, "Integration failed!");
			return FAILURE;
		}
		tend  += INTERVAL;
		Bequi += B;
		B      = 0;
	}
#else
	for (period = 0; period < PERIOD; period++)
	{
		if (period)
		{

			CJ += B;
			B   = 0;
		}
		tend = (period+1)*INTERVAL;
		// Integrate up to end of the growing phase
		if (odesolve(env, ODEDIM, &tval, tend, GrowthCycle, NULL) == FAILURE)
		{
			ErrorMsg(__FILE__, __LINE__, "Integration failed!");
			return FAILURE;
		}

	}

	// Store the computed life history value used in the iteration
	// The expected life time reproduction in numbers of offspring
	Bequi = B;
	CJ += Bequi;
#endif

	if (!result) 		// Only compute values if routine is invoked for output
	{
		for (i=0; i<ODEDIM; i++) StoredEnv[i] = env[i];
		return SUCCES;
	}

	if (CurveFuncRecur)
	{
		// The first 3 equations are the equilibrium conditions, which are used
		// to compute the Jacobian dF(y,p)/dy and the derivative dF(y,p)/dp
		// The last value is the function G(y,p), which is used to computer
		// dG(y,p)/dy and dG(y,p)/dp.
		// The value dG(y(p), p)/dp is computed by:
		//
		//    dG(y(p), p)/dp = del(G(y(p), p))/del(y) dy/dp + del(G(y(p), p))/del(p)
		//
		// where dy/dp is solved from:
		//
		//   del(F(y(p),p))/del(y) dy/dp + del(F(y(p), p))/del(p) = 0
		//
		result[0]  = (RES  - Requi)/pnt_scale[1];
		result[1]  = (CJ  -  Jequi)/pnt_scale[2];
		result[2]  = (CA  -  Aequi)/pnt_scale[3];

		Requi   = storedRES;
		Jequi   = storedCJ;
		Aequi   = storedCA;

		return SUCCES;
	}
	else
	{
		//==============================================================================
		// Compute the final values of the fixed point equation F(y)=0,

#if (SYSTEM_TYPE == SYSTEM_CJA)
		result[0]  = (RES  - Requi)/pnt_scale[1];
		result[1]  = (CJ - Jequi)/pnt_scale[2];
		result[2]  = (CA - Aequi)/pnt_scale[3];
#elif (SYSTEM_TYPE == SYSTEM_CJA_BP)
		result[0]  = Bequi/1.0E4 - 1.0;
#elif (SYSTEM_TYPE == SYSTEM_CJA_LP)
		result[0]  = (RES  - Requi)/pnt_scale[1];
		result[1]  = (CJ - Jequi)/pnt_scale[2];
		result[2]  = (CA - Aequi)/pnt_scale[3];
		result[3]  = LPcondition(BASE_PNTDIM, argument, Equation, CENTRAL);

#endif
	}
	return SUCCES;
}

/*===========================================================================*/

// Define all variables to be written to the output file (column-organized ASCII file)

int		DefineOutput(double *argument, double *output)

{
  int			outnr = 0;

  // Invoke the routine that sets the right-hand side for setting the output variables
  Equation(argument, NULL);

	// The solution point: Parameter, R1, R2, J, A and B
	output[outnr++] = parameter[Bifparone];
	output[outnr++] = Requi;
	output[outnr++] = Jequi;
	output[outnr++] = Aequi;
	// Total population reproductive output at equilibrium: Column 5
	output[outnr++] = Bequi;
#if ((SYSTEM_TYPE == SYSTEM_CJA_BP) || (SYSTEM_TYPE == SYSTEM_CJA_LP))
	output[outnr++] = parameter[Bifpartwo];
#else
	output[outnr++] = MISSING_VALUE;
#endif

  output[outnr++] = StoredEnv[ 4]/INTERVAL;
  output[outnr++] = StoredEnv[ 5]/INTERVAL;
  output[outnr++] = StoredEnv[ 6]/INTERVAL;
  output[outnr++] = StoredEnv[ 7]/INTERVAL;
  output[outnr++] = StoredEnv[ 8]/INTERVAL;

	return outnr;
}


/*==============================================================================*/
