# Supplementary material for: Seasonal reproduction leads to population collapse and an Allee effect in a stage-structured consumer-resource biomass model when mortality rate increases
Source: PLoS One. 2017 Oct 31;12(10):e0187338. doi: 10.1371/journal.pone.0187338 (PMC5663510; doi:10.1371/journal.pone.0187338)
Supplement: S1 File — The programs used for fixed-point analysis and the MATLAB script for generating the bifurcation diagrams (Figs 2 and 3). (ZIP) [file pone.0187338.s002.zip › Fig2and3/Cja.h]

// - header file corresponding for the .c file

// System definition

#define SYSTEM_CJA				100
#define SYSTEM_CJA_LP		    101
#define SYSTEM_CJA_BP			102

#ifndef SYSTEM_TYPE
#define SYSTEM_TYPE		SYSTEM_CJA
#endif

// Dimension of the solution point
#if   (SYSTEM_TYPE == SYSTEM_CJA)

#define 	BASE_PNTDIM	4
#define		PROBLEMVARS	"Par.1 R1 J A"


#elif (SYSTEM_TYPE == SYSTEM_CJA_LP)

#define 	BASE_PNTDIM	5
#define		PROBLEMVARS	"Par.1 R1 J A Par.2"

#elif (SYSTEM_TYPE == SYSTEM_CJA_BP)

#define 	BASE_PNTDIM	2
#define		PROBLEMVARS	"Par.1 Par.2"

#endif

// Dimensions of the structured population (optional), parameter number 
// optionally and other dimensions such as maximum output length

#define		PARAMETER_NR	11

// Numerical settings
#define 	DYTOL		1.0E-6		// Variable tolerance
#define 	RHSTOL		1.0E-6		// Function tolerance

#undef JACOBIAN_STEP
#define 	JACOBIAN_STEP	1.0E-4	/* % change for jacobian    */
#undef UPDATE_JAC
#define		UPDATE_JAC	5
