# Supplementary material for: Seasonal reproduction leads to population collapse and an Allee effect in a stage-structured consumer-resource biomass model when mortality rate increases
Source: PLoS One. 2017 Oct 31;12(10):e0187338. doi: 10.1371/journal.pone.0187338 (PMC5663510; doi:10.1371/journal.pone.0187338)
Supplement: S1 File — The programs used for fixed-point analysis and the MATLAB script for generating the bifurcation diagrams (Figs 2 and 3). (ZIP) [file pone.0187338.s002.zip › Fig2and3/Cont_modules/dopri5.c]

/***
   NAME
     dopri5
   DESCRIPTION
     DOPRI5 solver of an ODE system

   Last modification: AMdR - Oct 03, 2013
***/
/*
 *===========================================================================
 * Macro definitions that can be (p)re-defined by the user
 *===========================================================================
 */

#ifndef ODE_DOPRI
#define ODE_DOPRI
#include "globals.h"

#ifndef INIT_H
#define INIT_H		0.001
#endif
#ifndef LARGEST_STEP
#define LARGEST_STEP	1.0
#endif
#ifndef SMALLEST_STEP
#define SMALLEST_STEP	1.0E-5
#endif
#ifndef ABS_ERR
#define ABS_ERR		1.0E-13
#endif
#ifndef ACCURACY
#define ACCURACY	1.0E-9
#endif
#ifndef FUNCTOL
#define FUNCTOL		1.0E-8
#endif


/*
 *===========================================================================
 * Macro definitions needed in integration routine (system independent)
 *===========================================================================
 */

#ifndef BETAFAC
#define BETAFAC		0.04
#endif
#ifndef FAC1
#define FAC1		0.2
#endif
#ifndef FAC2
#define FAC2	       10.0
#endif
#ifndef SAFETY
#define SAFETY		0.9
#endif
#ifndef FACOLD
#define FACOLD		1.0E-4
#endif


/*
 *===========================================================================
 * Global variables needed in integration routine (system independent)
 *===========================================================================
 */

#define VECTOR_COPIES	15

static double		old_x, xval, del_h = INIT_H;
static double		*y,  *yy1, *ytmp,  *old_y;
static double		*k1, *k2,  *k3, *k4, *k5,  *k6;
static double		*rcont1, *rcont2, *rcont3, *rcont4, *rcont5;

static int		Ode_Dim;


/*==============================================================================*/

static void	dopri5(void (*rhs)(double, double *, double *), double dt)

/* 
 * dopri5 - Routine performs an integration step of the system specified in the
 *	    function (*rhs)()using the DOPRI5 integration method. The code is
 *	    adapted from the original C source code by E. Hairer & G. Wanner.
 */

{
  register int		i;
  static const double	
    c2=0.2, 		c3=0.3, 		c4=0.8, 
    c5=8.0/9.0,
    a21=0.2, 		
    a31=3.0/40.0, 	a32=9.0/40.0,   
    a41=44.0/45.0,    	a42=-56.0/15.0, 	a43=32.0/9.0,
    a51=19372.0/6561.0, a52=-25360.0/2187.0,	a53=64448.0/6561.0, 
    a54=-212.0/729.0,
    a61=9017.0/3168.0, 	a62=-355.0/33.0, 	a63=46732.0/5247.0,
    a64=49.0/176.0, 	a65=-5103.0/18656.0,
    a71=35.0/384.0, 				a73=500.0/1113.0, 
    a74=125.0/192.0,	a75=-2187.0/6784.0, 	a76=11.0/84.0,
    d1=-12715105075.0/11282082432.0, 		d3=87487479700.0/32700410799.0,
    d4=-10690763975.0/1880347072.0, 		d5=701980252875.0/199316789632.0,
    d6=-1453857185.0/822651844.0, 		d7=69997945.0/29380423.0,
    e1=71.0/57600.0, 				e3=-71.0/16695.0, 	
    e4=71.0/1920.0,	e5=-17253.0/339200.0, 	e6=22.0/525.0, 
    e7=-1.0/40.0;

  (*rhs)(xval, y, k1);

  for (i = 0; i < Ode_Dim; i++)
    yy1[i] = y[i] + dt * a21 * k1[i];

  (*rhs)(xval+c2*del_h, yy1, k2);

  for (i = 0; i < Ode_Dim; i++)
    yy1[i] = y[i] + dt * (a31*k1[i] + a32*k2[i]);

  (*rhs)(xval+c3*del_h, yy1, k3);

  for (i = 0; i < Ode_Dim; i++)
    yy1[i] = y[i] + dt * (a41*k1[i] + a42*k2[i] + a43*k3[i]);

  (*rhs)(xval+c4*del_h, yy1, k4);

  for (i = 0; i <Ode_Dim; i++)
    yy1[i] = y[i] + dt * (a51*k1[i] + a52*k2[i] + a53*k3[i] + a54*k4[i]);

  (*rhs)(xval+c5*del_h, yy1, k5);

  for (i = 0; i < Ode_Dim; i++)
    yy1[i] = y[i] + dt * (a61*k1[i] + a62*k2[i] + a63*k3[i] +
			  a64*k4[i] + a65*k5[i]);

  (*rhs)(xval+del_h, yy1, k6);

  for (i = 0; i < Ode_Dim; i++)
    yy1[i] = y[i] + dt * (a71*k1[i] + a73*k3[i] + a74*k4[i] +
			  a75*k5[i] + a76*k6[i]);

  (*rhs)(xval+del_h, yy1, k2);

  for (i = 0; i < Ode_Dim; i++)
    rcont5[i] = dt * (d1*k1[i] + d3*k3[i] + d4*k4[i] +
		      d5*k5[i] + d6*k6[i] + d7*k2[i]);

  for (i = 0; i < Ode_Dim; i++)
    k4[i] = dt * (e1*k1[i] + e3*k3[i] + e4*k4[i] + e5*k5[i] + e6*k6[i] + e7*k2[i]);

  return;
} /* dopri5 */


/*==============================================================================*/
#define ITMAX		500
#define EPS		1.0e-16

static double	zbrent(double *left, double *right,
		       double (*stop)(double, double *))

{
  register int		i;
  int			iter;
  double		a, b, c = 0.0, d = 0.0, e = 0.0, min1, min2;
  double		fa, fb, fc, p, q, r, s, tol1, xm;

  a = 0.0; fa=(*stop)(old_x, left);
  b = 1.0; fb=(*stop)(old_x + del_h, right);

  if (fb*fa > 0.0) return -1.0;

  fc = fb;
  for (iter=0; iter<ITMAX; iter++)
    {
      if (fb*fc > 0.0)
	{
	  c = a; fc=fa;
	  e = d = b-a;
	}
      if (fabs(fc) < fabs(fb))
	{
	  a = b; fa = fb;
	  b = c; fb = fc;
	  c = a; fc = fa;
	}
      tol1 = 2.0*EPS*fabs(b)+0.5*FUNCTOL;
      xm = 0.5*(c-b);

      if ((fabs(xm) <= tol1 && fb*fc <=0.0) || fb == 0.0) return b;

      if (fabs(e) >= tol1 && fabs(fa) > fabs(fb))
	{
	  s = fb/fa;
	  if (a == c)
	    {
	      p=2.0*xm*s;
	      q=1.0-s;
	    }
	  else
	    {
	      q = fa/fc;
	      r = fb/fc;
	      p = s*(2.0*xm*q*(q-r)-(b-a)*(r-1.0));
	      q = (q-1.0)*(r-1.0)*(s-1.0);
	    }
	  if (p > 0.0) q = -q;
	  p = fabs(p);
	  min1 = 3.0*xm*q-fabs(tol1*q);
	  min2 = fabs(e*q);
	  if (2.0*p < (min1 < min2 ? min1 : min2))
	    {
	      e = d;
	      d = p/q;
	    }
	  else
	    {
	      d = xm;
	      e = d;
	    }
	}
      else
	{
	  d = xm;
	  e = d;
	}
      a = b; fa = fb;
      if (fabs(d) > tol1) b += d;
      else b += (xm > 0.0 ? fabs(tol1) : -fabs(tol1));
      for (i=0; i < Ode_Dim; i++)
	ytmp[i] = rcont1[i] + b*(rcont2[i] +
				 (1.0-b)*(rcont3[i] +
					  b*(rcont4[i] +
					     (1.0-b)*rcont5[i])));
      fb = (*stop)(old_x + b*del_h, ytmp);
    }

  return -1.0;
}


#undef ITMAX
#undef EPS
/*===========================================================================*/

int		odesolve(double *yvec, int vecdim,
			 double *xinit, double xmax,
			 void (*rhs)(double, double *, double *),
			 double (*stop)(double, double *))

/*
 * odesolve - Solve the system of ODEs specified in the function (*rhs)() up to 
 * 	      a maximum time xmax or until the function (*stop)() returns a 0
 *	      result
 */
  
{
  register int		i;
  double		*base_pnt;
  double		oldstop = -1.0, newstop = -1.0;
  double		err, sk, sqr;
  double		fac, fac11, hnew;
  double		yd0, ydiff, bspl, facold = FACOLD;
  double		htmp;
  int			step_failed = 0, stopped = 0;

  Ode_Dim = vecdim;
  base_pnt = (double *)malloc(VECTOR_COPIES*Ode_Dim*sizeof(double));
  if (!base_pnt) ErrorExit(__FILE__, __LINE__, "Memory allocation error in odesolve()!");

  y      = base_pnt;
  yy1    = y      + Ode_Dim;
  ytmp   = yy1    + Ode_Dim;
  old_y  = ytmp   + Ode_Dim;
  k1     = old_y  + Ode_Dim;
  k2     = k1     + Ode_Dim;
  k3     = k2     + Ode_Dim;
  k4     = k3     + Ode_Dim;
  k5     = k4     + Ode_Dim;
  k6     = k5     + Ode_Dim;
  rcont1 = k6     + Ode_Dim;
  rcont2 = rcont1 + Ode_Dim;
  rcont3 = rcont2 + Ode_Dim;
  rcont4 = rcont3 + Ode_Dim;
  rcont5 = rcont4 + Ode_Dim;
  
  xval = *xinit;
  (void)memcpy((void *)y, (void *)yvec, Ode_Dim*sizeof(double));
  if (stop) newstop = oldstop = (*stop)(xval, yvec);
  hnew = del_h;

  while (xval < xmax-ABS_ERR)
    {
      del_h = dmin(hnew, xmax-xval);
      dopri5(rhs, del_h);			/* Do an integration step   */

      err = 0.0;				/* error estimation         */
      for (i = 0; i < Ode_Dim; i++)
	{
	  sk   = ABS_ERR + ACCURACY * dmax (fabs(y[i]), fabs(yy1[i]));
	  sqr  = k4[i] / sk;
	  err += sqr*sqr;
	}
      err = sqrt (err / (double)Ode_Dim);

      if (err > 1.0)				/* Step rejected            */
	{
	  /*
	   * If bigger than accuracy take smaller step and restart
	   */
	  fac11  = pow (err, 0.2 - BETAFAC * 0.75);
	  hnew   = del_h/dmin (1.0 / FAC1, fac11/SAFETY);
	  step_failed=1;
	}
      else					/* Step accepted            */
	{
	  /*
	   * Step size adjustment using Lund-stabilization: we require
	   * 		fac1 <=  hnew/h <= fac2
	   * No increase if failed just before
	   */
	  hnew = del_h;
	  if (!step_failed)
	    {
	      fac11  = pow (err, 0.2 - BETAFAC * 0.75);
	      fac    = fac11/pow(facold, BETAFAC);
	      fac    = dmax(1.0 / FAC2, dmin(1.0 / FAC1, fac/SAFETY));
	      hnew   = del_h / fac;
	      facold = dmax (err, FACOLD);
	      hnew   = dmin(hnew, LARGEST_STEP);
	      hnew   = dmax(hnew, SMALLEST_STEP);
	    }
	  step_failed=0;

	  /*
	   * Update variables for event location and continuous output
	   */
	  if (stop)
	    {
	      for (i = 0; i < Ode_Dim; i++)
		{
		  yd0 = y[i];
		  ydiff = yy1[i] - yd0;
		  bspl = del_h * k1[i] - ydiff;
		  rcont1[i] = y[i];
		  rcont2[i] = ydiff;
		  rcont3[i] = bspl;
		  rcont4[i] = -del_h * k2[i] + ydiff - bspl;
		}
	    }
	  /*
	   * Store previous solution point and update the basic data copy
	   */
	  old_x = xval;
	  xval += del_h;			/* Update time value        */
	  (void)memcpy((void *)old_y,(void *)y, Ode_Dim*sizeof(double));
	  (void)memcpy((void *)y,    (void *)yy1, Ode_Dim*sizeof(double));

	  if (stop)
	    {
	      newstop = (*stop)(xval , y);
	      stopped = ((oldstop*newstop) <= 0.0);
	      if (stopped) break;
	      oldstop = newstop;
	    }
	}
    }

  //  if (stop && (xval < xmax-ABS_ERR))		// This does not work
  if (stop && stopped)					//* Stop through treshold
    {
      htmp    = zbrent(old_y, y, stop);
      if (htmp < 0.0)
	{
	  ErrorMsg(__FILE__, __LINE__, "Root location in zbrent() failed. Last solution point kept.\n");
	  return FAILURE;
	}
      
      *xinit  = old_x + htmp*del_h;
      for (i=0; i < Ode_Dim; i++)
	yvec[i] = rcont1[i] + htmp*(rcont2[i] +
				    (1.0-htmp)*(rcont3[i] +
						htmp*(rcont4[i] +

						      (1.0-htmp)*rcont5[i])));
      free(base_pnt);
      return SUCCES;
    }

  //* Stop through maximum time
  *xinit = xval;
  (void)memcpy((void *)yvec,(void *)y, Ode_Dim*sizeof(double));
  free(base_pnt);

  return SUCCES;
}

#endif
