# Supplementary material for: Seasonal reproduction leads to population collapse and an Allee effect in a stage-structured consumer-resource biomass model when mortality rate increases
Source: PLoS One. 2017 Oct 31;12(10):e0187338. doi: 10.1371/journal.pone.0187338 (PMC5663510; doi:10.1371/journal.pone.0187338)
Supplement: S1 File — The programs used for fixed-point analysis and the MATLAB script for generating the bifurcation diagrams (Figs 2 and 3). (ZIP) [file pone.0187338.s002.zip › Fig2and3/Cont_modules/globals.h]

/***
   NAME
     globals
   DESCRIPTION
     Header file with global definitions, such as error codes, return
     values and function prototypes.

   Last modification: AMdR - Oct 04, 2013
***/
#ifndef GLOBALS
#define GLOBALS
#include "ctype.h"
#include "math.h"
#include "stdio.h"
#include "stdlib.h"
#include "stdint.h"
#include "stdarg.h"
#include "string.h"
#include "sys/param.h"
#include <sys/stat.h>
#include <signal.h>
#include <setjmp.h>
#include <unistd.h>
#include "sys/ioctl.h"

#if defined (__APPLE__)
#include <Accelerate/Accelerate.h>
#else
#include "cblas.h"
#endif


/*
 *===========================================================================
 *	Import the population and environment dimension settings
 *===========================================================================
 */
#ifndef		CONTINUATION
#define		CONTINUATION	0
#endif

#if defined(PROBLEMHEADER)
#include PROBLEMHEADER				// Include header file
#else
#if (!defined(CURVE) && !defined(COHORT) && !defined(IO) && !defined(ODE_DOPRI) && !defined(UTILS))
#warning No header file defined!
#endif
#endif


/*
 *===========================================================================
 *	Some numerical settings
 *===========================================================================
 */

#ifndef 	MAX_PNTDIM
#define         MAX_PNTDIM      	100
#endif
#ifndef 	MAX_OUTPUTDIM
#define         MAX_OUTPUTDIM      	100
#endif
#define		MAX_PNTDIM_SQ		(MAX_PNTDIM*MAX_PNTDIM)
#ifndef		MAXITER
#define 	MAXITER			40
#endif
#ifndef		MIN_STEP
#define 	MIN_STEP		1.0E-6
#endif
#ifndef		MINPARSTEPVAL
#define		MINPARSTEPVAL		1.0E-8
#endif
#ifndef		UPDATE_JAC
#define 	UPDATE_JAC		5	/* Frequency of update      */
#endif
#ifndef		JACOBIAN_STEP
#define 	JACOBIAN_STEP		1.0E-4	/* % change for jacobian    */
#endif
#ifndef		DYTOL
#define 	DYTOL			1.0E-7
#endif
#ifndef		RHSTOL
#define 	RHSTOL			1.0E-8
#endif
#ifndef		RHSMAX
#define 	RHSMAX			0.99
#endif
#ifndef		ALLOWNEGATIVE
#define		ALLOWNEGATIVE		0	/* Allow negative solutions?*/
#endif
#ifndef		CENTRALDIFF
#define		CENTRALDIFF		1	/* Compute derivative by central difference */
#else
#if (CENTRALDIFF != 1)
#undef 		CENTRALDIFF
#define		CENTRALDIFF		0	/* Otherwise by forward difference */
#endif
#endif
#ifndef		CVFFILE
#define		CVFFILE			1	/* Use CVF file for input?  */
#endif

#define		STEP_DOUBLE		4
#define		STEP_HALF		(MAXITER/2)
#define		MAX_STEPREDUCE		2048
#define 	MAX_EXP			50.0

#define		MILLI			1.0E-3
#define		MICRO			1.0E-6
#define		NANO			1.0E-9
#define		PICO			1.0E-12
#define		FEMTO			1.0E-15
#define		ATTO			1.0E-18

/*
 *===========================================================================
 *	Numerical settings used in dopri5.c.c
 *===========================================================================
 */
#define 	INIT_H			0.001
#define 	LARGEST_STEP		2.0

#define 	ABS_ERR			FEMTO
#define 	ACCURACY		PICO
#define 	FUNCTOL			1.0E-8


/*
 *===========================================================================
 *	Macros used in curve.c
 *===========================================================================
 */
#define SUCCES			0
#define FAILURE			1

#define MEM_ALLOC_FAIL		100
#define MEM_COPY_FAIL		101
#define ZERO_DIVISION		102
#define SINGULARITY		103
#define NORM_OVERFLOW		104
#define NO_CONVERGENCE		105
#define ILLEGAL_INPUT		106
#define FAILED_EVALUATION	107
#define ILLEGAL_BOUNDS		108

#define MACH_PREC		1.0E-16
#define MACH_MAX		1.0E100

#define	FORWARD			0		// Computational methods for derivatives
#define CENTRAL			1
#define RICHARDSON		2


/*
 *===========================================================================
 *	Various other macro definitions
 *===========================================================================
 */
#define MAX_STR_LEN		1024
#if defined(DBL_MAX)				//* Stub value for missing
#define MISSING_VALUE		(DBL_MAX)	//* data point
#elif defined(MAXDOUBLE)
#define MISSING_VALUE		(MAXDOUBLE)
#else
#define MISSING_VALUE		(1.23456789e+307)
#endif

#define max(a, b)       	(((a) > (b)) ? (a) : (b))
#define min(a, b)       	(((a) < (b)) ? (a) : (b))
#define sign(a)       		(((a) < 0.0) ? (-1.0) : (1.0))
#define isodd(a)		(((a)%2))
#define iseven(a)		(!((a)%2))
#define issane(a)		((fpclassify(a)==FP_ZERO) || (fpclassify(a)==FP_NORMAL)) 

/*
 *===========================================================================
 *		Type definitions
 *===========================================================================
 */
typedef double	*cohort;


/*
 *===========================================================================
 *	Global variable definitions
 *===========================================================================
 */

#if POPULATION_NR
#ifndef MAX_COHORTS
#define MAX_COHORTS	1000
#endif
#ifndef COHORT_SIZE
#define   COHORT_SIZE    (1+I_STATE_DIM+I_CONST_DIM)	// Dimension of cohorts
#endif
#endif

#if (defined(CURVE) || defined(COHORT) || defined(IO) || defined(ODE_DOPRI) || defined(UTILS))
#undef	EXTERN
#define EXTERN	extern
#else
#undef	EXTERN
#define EXTERN
#endif

EXTERN double	pnt_scale[MAX_PNTDIM];
#if ENVIRON_DIM
EXTERN double	env[ENVIRON_DIM];
#endif
#if POPULATION_NR
EXTERN cohort	pop[POPULATION_NR][MAX_COHORTS];
EXTERN int	cohort_no[POPULATION_NR];
EXTERN double	logDead[POPULATION_NR];
#endif
#if PARAMETER_NR
EXTERN double	parameter[PARAMETER_NR];
#endif
EXTERN double	equal2zero;
EXTERN char	runname[MAX_STR_LEN];
EXTERN FILE	*errfile, *outfile;
EXTERN double	parstep, Maxparstep;
EXTERN jmp_buf  JumpBuffer;
EXTERN int	Stepchange;
EXTERN int	Stepreduce;
EXTERN int	NewStateComputed, Report2Terminal;
EXTERN int	MoorePenrose;


/*
 *===========================================================================
 *	Single/double precision and BLAS/LAPACK function mapping
 *===========================================================================
 */

/* BLAS Level 1 functions */

#define ASUM		cblas_dasum
#define AXPY		cblas_daxpy
#define COPY		cblas_dcopy
#define DOT		cblas_ddot
#define NRM2		cblas_dnrm2
#define SCAL		cblas_dscal

/* BLAS Level 2 functions */

#define GEMV		cblas_dgemv
#define GER		cblas_dger

/* Lapack functions */ 
#define	GETRF		dgetrf_
#define	GETRS		dgetrs_
#define	GERFS		dgerfs_
#define	GECON		dgecon_
#define	GELS		dgels_

#if !defined (__APPLE__)
void 	GETRF(int *,  int *, double *, int *, int *, int *);
void 	GETRS(char *, int *, int *, double *, int *, int *, double *, int *, int *);
void 	GERFS(char *, int *, int *, double *, int *, double *, int *, int *,
	      double *, int *, double *, int *, double *, double *,
	      double *, int *, int *);
void 	GECON(char *, int *, double *, int *, double *, double *,
	      double *, int *, int *);
void 	GEMV(const char *, int *, int *, double *, void *, int *, void *, int *, double *, void *, int *);
#endif


/*
 *===========================================================================
 *	Function prototypeing: cohort.c
 *===========================================================================
 */

void 	SetCohortSize(const int);
void 	ReadIsfFile(const char *, const int);
void 	LabelState(int, const char *, ...);
#if POPULATION_NR
void 	WriteBinStateToFile(const char *,
			    void (*)(double e[ENVIRON_DIM],
				     cohort p[POPULATION_NR][MAX_COHORTS]));
#endif
void	WriteEsfFile(void);

/*
 *===========================================================================
 *	Function prototypeing: curve.c
 *===========================================================================
 */

int			FindPoint(const int, double *, double *, double,
				  double, const int, int (*)(double *, double *));
int			TangentVec(const int, double *, double *,
				   int (*)(double *, double *));
int			Jacobian(const int pntdim, double *pnt, const int fncdim, double *jac,
				 int (*fnc)(double *, double *), int method);
int			CurveFuncDeriv(const int,  double *, double *, const int, double *, int (*)(double *, double *));
double			LPcondition(const int, double *, int (*)(double *, double *), int);


/*
 *===========================================================================
 *	Function prototypeing: dopri5.c
 *===========================================================================
 */

int			odesolve(double *, int, double *, double,
				 void (*)(double, double *, double *),
				 double (*)(double, double *));

/*
 *===========================================================================
 *	Function prototypeing: io.c
 *===========================================================================
 */

void			ReportMsg(int, const char *, ...);
void			ErrorMsg(const char *, const int, const char *, ...);
void	  		ErrorExit(const char *, const int, const char *, ...);
void			NumProcError(const char *, const int, const int);
void 			PrettyPrint(FILE *, const int, ...);
void 			PrettyPrintArray(FILE *, const int, double *);
void 			PrettyPrintHeader(FILE *, const int, ...);
char			*ReadDouble(double *, char *);
int			ReadDoublesOnLine(FILE *, double *, int, const int);
void	  		ReadCvfFile(const char *);
void 			ReportNote(const char *fmt, ...);
void	  		WriteReport(const char *, int, char **);
void  			SIGINThandler(int);
void 			installSIGINThandler(void);
void 			checkESCpressed(void);

/*
 *===========================================================================
 *	Function prototypeing: utils.c
 *===========================================================================
 */

double 			anorm(int, int, double *);
double 			bexp(double);
int	 		imax(int, int);
int 			imin(int, int);
double	 		dmax(double, double);
double	 		dmin(double, double);
int			SetScalesSimple(double *point, int basedim);
int			SetScales(double *point, int basedim, int dim);
double			determinant(double *, int);
int			ComputeEigenvector(const int, double *, double, double *);

/*
 *===========================================================================
 *	Function prototypeing: Problem-specific user file
 *===========================================================================
 */

int 			SetPntDim(void);
void			UserInit(int argc, char *argv[]);
int			Equation(double *argument, double *result);
int			DefineOutput(double *argument, double *output);
#if POPULATION_NR
void 			UpdateCohorts(double *env, cohort pop[POPULATION_NR][MAX_COHORTS]);
#endif

/*
 *===========================================================================
 *	Implementation of the generic main routine.
 *===========================================================================
 */

#if !(defined(CURVE) || defined(COHORT) || defined(IO) || defined(ODE_DOPRI) || defined(UTILS))

// Global variables for use in user-routines and main()

static double		point[MAX_PNTDIM];
#if (CVFFILE)
static int		restart = 0;
#endif

#if (CONTINUATION == 0)

int main(int argc, char **argv)

{
  int			i, j;
  int			maxind = 0, pntdim;
  double		result[MAX_PNTDIM];
  double		maxdif = 0.0;

  // Initialize some variables
  errfile = NULL;	outfile = NULL;
  NewStateComputed = 0; Report2Terminal = 1;

#if (CVFFILE)
  char			*ch;

  if (argc < (BASE_PNTDIM+2))
    ErrorExit(__FILE__, __LINE__, "Usage: %s [<Name of CVF, ISF or ESF file>] %s", argv[0], PROBLEMVARS);

  (void)strcpy(runname, argv[1]);

  // Strip possible CVF, ISF or ESF extensions
  if ((ch = strstr(runname, ".cvf"))) *ch = '\0';
  else if ((ch = strstr(runname, ".isf"))) *ch = '\0';
  else if ((ch = strstr(runname, ".esf"))) { *ch = '\0'; restart = 1; }
#else
  if (argc < (BASE_PNTDIM+1))
    ErrorExit(__FILE__, __LINE__, "Usage: %s %s", argv[0], PROBLEMVARS);
#endif

  // Map all command-line variables into the argument vector
  memset((void *)point,  0, MAX_PNTDIM*sizeof(double));
  for (i=0, j=CVFFILE+1; i<BASE_PNTDIM; i++, j++) point[i] = atof(argv[j]);

#if (POPULATION_NR)
  SetCohortSize(COHORT_SIZE);
#endif

#if (CVFFILE)
  ReadCvfFile(runname);
#endif

  UserInit(argc, argv);

#if (CVFFILE)
  if (!restart) WriteReport(runname, argc, argv);
#endif

  pntdim = SetPntDim();
  if (pntdim > MAX_PNTDIM) ErrorExit(__FILE__, __LINE__, "Dimension MAX_PNTDIM exceeded!");

  (void)SetScales(point, BASE_PNTDIM, pntdim);

  Equation(point, result);

  PrettyPrint(stdout, 1, point[0]);
  for (i=1; i<BASE_PNTDIM; i++)
    {
      PrettyPrint(stdout, 2, point[i], result[i-1]);
      if (fabs(result[i-1]) > maxdif)
	{
	  maxdif = fabs(result[i-1]);
	  maxind = i-1;
	}
    }

  fprintf(stderr, "\n\n\n");
  for (i=0; i<BASE_PNTDIM; i++)
    fprintf(stderr, "Scale variable %2d: %.1E\n", i, pnt_scale[i]);

  fprintf(stderr, "\n\nMaximum difference in component %d: %f\n",
	  maxind+1, result[maxind]);

#if POPULATION_NR
  WriteBinStateToFile(runname, UpdateCohorts);
#endif

  return 0;
}


/*==============================================================================*/

#else

static int		CurveEnd = 0;

static void Usage(char *progname)

{
#if (CVFFILE)
  fprintf(stderr, "\n\nUsage: %s [-v <0, 1, 2>] <Name of CVF, ISF or ESF file> %s %s\n\n",
      progname, PROBLEMVARS, "<step> [<min. step>] <max. step> <min. par.> <max. par.>");
#else
  fprintf(stderr, "\n\nUsage: %s [-v <0, 1, 2>] %s %s\n\n",
      progname, PROBLEMVARS, "<step> [<min. step>] <max. step> <min. par.> <max. par.>");
#endif
  exit(0);

  return;
}


/*==========================================================================*/

int main(int argc, char **argv)

{
  register int		i, j, outmax;
  double		oldpoint[MAX_PNTDIM];
  double		tanvec[MAX_PNTDIM];
  int			pntnr = 0, pntdim, oldpntdim, nargs;
  int			cycles, last = 1, retval, setpoint;
  char			fname[MAX_STR_LEN];
  double		Output[MAX_OUTPUTDIM];
  double		minbound, maxbound;
  double		maxparstep, Minparstep;
  int			my_argc;
  char			**argpnt1 = NULL, **argpnt2 = NULL, **my_argv = NULL;

  // Initialize some variables
  errfile = NULL;	outfile = NULL;
  parstep = 1.0;	Maxparstep = -0.001; Minparstep = MINPARSTEPVAL;
  Stepchange = 0;	Stepreduce = 1;
  NewStateComputed = 0; Report2Terminal = 1; MoorePenrose = 0;

  my_argv = (char **)calloc((size_t)argc, sizeof(char *));

  /*
   * Process all intrinsic command line parameters. Possibilities:
   *
   *	-v 		 	: Level of reporting information, written to
   *			   	  the terminal
   *
   *	-?   | --help		: Print usage message
   */
  argpnt1 = argv;
  argpnt2 = my_argv;
  my_argc = 0;
  while (*argpnt1)
    {
      if (!strcmp(*argpnt1, "-?") || !strcmp(*argpnt1, "--help"))
	{
	  Usage(argv[0]);
	}
      else if (!strcmp(*argpnt1, "-v"))
	{
	  argpnt1++;
	  if (!*argpnt1)
	    {
	      fprintf(stderr, "\nNo reporting level specified!\n");
	      Usage(argv[0]);
	    }
	  switch (atoi(*argpnt1))
	    {
	    case 0:
	    case 1:
	    case 2:
	      Report2Terminal = atoi(*argpnt1);
	      break;
	    default:
	      fprintf(stderr, "\nWrong reporting level specifier: %s\n", *argpnt1);
	      Usage(argv[0]);
	      break;
	    }
	}
      else if ((!strncmp(*argpnt1, "--", 2)))
	{
	  fprintf(stderr, "\nUnknown command line option: %s\n", *argpnt1);
	  Usage(argv[0]);
	}
      else if ((!strncmp(*argpnt1, "-", 1)) && isalpha(*(*argpnt1+1)))
	{
	  fprintf(stderr, "\nUnknown command line option: %s\n", *argpnt1);
	  Usage(argv[0]);
	}
      else
	{
	  *argpnt2 = *argpnt1;
	  my_argc++;
	  argpnt2++;
	}
      argpnt1++;
    }

#if (CVFFILE)
  char			*ch;

  nargs = BASE_PNTDIM+6;
  if ((my_argc != nargs) && (my_argc != (nargs+1))) Usage(argv[0]);
  (void)strcpy(runname, my_argv[1]);

  // Strip possible CVF, ISF or ESF extensions
  if ((ch = strstr(runname, ".cvf"))) *ch = '\0';
  else if ((ch = strstr(runname, ".isf"))) *ch = '\0';
  else if ((ch = strstr(runname, ".esf"))) { *ch = '\0'; restart = 1; }
#else
  nargs = BASE_PNTDIM+5;
  if ((my_argc != nargs) && (my_argc != (nargs+1))) Usage(argv[0]);
  (void)strcpy(runname, my_argv[0]);
#endif

  // Map all command-line variables into the argument vector
  memset((void *)point,  0, MAX_PNTDIM*sizeof(double));
  for (i=0, j=CVFFILE+1; i<BASE_PNTDIM; i++, j++) point[i] = atof(my_argv[j]);

  parstep    = atof(my_argv[j++]);
  if (my_argc == nargs)
    {
      Maxparstep = atof(my_argv[j++]);
      if (Maxparstep > 0.0)
	Minparstep = min(MINPARSTEPVAL, MILLI*Maxparstep);
      else
	Minparstep = MINPARSTEPVAL;
    }
  else if (my_argc == (nargs+1))
    {
      Minparstep = atof(my_argv[j++]);
      Maxparstep = atof(my_argv[j++]);
    }

  minbound   = atof(my_argv[j++]);
  maxbound   = atof(my_argv[j++]);

#if (POPULATION_NR)
  SetCohortSize(COHORT_SIZE);
#endif

#if (CVFFILE)
  ReadCvfFile(runname);
#endif

  UserInit(my_argc, my_argv);

#if (CVFFILE)
  if (!restart) WriteReport(runname, my_argc, my_argv);
#endif

  pntdim = SetPntDim();
  if (pntdim > MAX_PNTDIM) ErrorExit(__FILE__, __LINE__, "Dimension MAX_PNTDIM exceeded!");

  (void)SetScales(point, BASE_PNTDIM, pntdim);

  (void)strcpy(fname, runname);
  (void)strcat(fname, ".err");
  errfile=fopen(fname, "a");

  (void)strcpy(fname, runname);
  (void)strcat(fname, ".out");
  outfile=fopen(fname, "a");

  // Use Ctrl-C to change step size
  installSIGINThandler();

  // Find the first point on the curve
  memset((void *)tanvec, 0, MAX_PNTDIM*sizeof(double));
  tanvec[0] = 1.0;
//  retval = FindPoint(pntdim, point, tanvec, DYTOL, RHSTOL, 2*MAXITER, Equation);
//  if (retval != SUCCES)
//    {
//      NumProcError(__FILE__, __LINE__, retval);
//      ErrorMsg(__FILE__, __LINE__, "Failure to locate first point");
//      return 1;
//    }

  // Continue the curve
  while (1)
    {
      // Use Ctrl-C to change step size and restart here
      setpoint = setjmp(JumpBuffer);
      if (setpoint)
	{
	  // Here we return after changing the step size. We should only get
	  // here if the following operations are valid!
	  Stepreduce = 1;
	  COPY(pntdim, oldpoint, 1, point, 1);
	  AXPY(pntdim, (parstep/pnt_scale[0]), tanvec, 1, point, 1);

	  ReportMsg(1, "\n\nPrediction :\t");
	  for (i=0; i<BASE_PNTDIM; i++)
	    ReportMsg(1, "%10.5E\t", point[i]*pnt_scale[i]);
	  ReportMsg(1, "\n");
	}

      // Compute fixed point with new varied parameter
      cycles = 0;
      while(Stepreduce <= MAX_STEPREDUCE)
	{
	  retval = FindPoint(pntdim, point, tanvec, DYTOL, RHSTOL, MAXITER, Equation);
	  if (retval == SUCCES)
	    {
	      if (Report2Terminal)
		{
		  ReportMsg(1, "Point found:\t");
		  for (i=0; i<BASE_PNTDIM; i++)
		    ReportMsg(1, "%10.5E\t", point[i]*pnt_scale[i]);
		  ReportMsg(1, "\n");
		}
	      else
		{
		  for (i=0; i<BASE_PNTDIM; i++)
		    printf("%10.5E\t", point[i]*pnt_scale[i]);
		  printf("\n");
		}
	      break;
	    }

	  NumProcError(__FILE__, __LINE__, retval);

	  // If unsuccesfull while repeating point exit
	  if (!Stepchange) ErrorExit(__FILE__, __LINE__, NULL);

	  // Generate prediction of solution point with smaller step size
	  cycles++;
	  Stepreduce *= 8;
	  COPY(pntdim, oldpoint, 1, point, 1);

	  AXPY(pntdim, (parstep/(Stepreduce*pnt_scale[0])), tanvec, 1, point, 1);

	  ReportMsg(1, "\n\nPrediction :\t");
	  for (i=0; i<BASE_PNTDIM; i++)
	    ReportMsg(1, "%10.5E\t", point[i]*pnt_scale[i]);
	  ReportMsg(1, "\n");
	}

      // If unsuccesfull exit
      if (retval != SUCCES) ErrorExit(__FILE__, __LINE__, NULL);

      // Increase step when both this and previous point were located with
      // the current step size
      if ((last && !cycles) && (Stepreduce > 1)) Stepreduce /= 2;
      last = (!cycles);

      oldpntdim = pntdim;
      pntdim = SetPntDim();
      if (pntdim > MAX_PNTDIM) ErrorExit(__FILE__, __LINE__, "Dimension MAX_PNTDIM exceeded!");

      if (oldpntdim != pntdim)
	{
	  (void)ReportMsg(1, "\n\nProblem dimension changed!\n");

	  // For added problem dimensions extrapolate both the point and the
	  // tangent vector elements
	  for (i=oldpntdim; i<pntdim; i++)
	    {
	      point[i]  = max(0.0, point[oldpntdim-1] + (i-oldpntdim+1)*(point[oldpntdim-1] - point[oldpntdim-2]));
	      tanvec[i] = tanvec[oldpntdim-1] + (i-oldpntdim+1)*(tanvec[oldpntdim-1] - tanvec[oldpntdim-2]);
	    }

	  Stepchange = 0;
	}
      // Scale the point vector anew if necessary and redo the current point
      else if ((retval = SetScales(point, BASE_PNTDIM, pntdim)))
	{
	  ReportMsg(1, "\n\nVariable %d rescaled!\n", retval);
	  // I think I have to compute the tangent vector anew here, because of the change in scaling
	  retval   = TangentVec(pntdim, point, tanvec, Equation);

	  Stepchange = 0;
	}
      // Otherwise generate output and predict new point on the curve
      else
	{
	  // The following computation of the tangent vector is not necessary in case of MoorePenrose continuation
	  if (!MoorePenrose)
	    retval   = TangentVec(pntdim, point, tanvec, Equation);
	  // Generate output
	  if (outfile)
	    {
	      outmax = DefineOutput(point, Output);
	      if (outmax)
		{
		  PrettyPrintArray(outfile, outmax, Output);
		  fflush(outfile);
		}
	    }
	  pntnr++;

	  // Signal curve stop if one of the components has become negative or parameter is out of bounds
	  // and this is not the curve beginning
	  for (i=0; (pntnr > 10) && (i<pntdim); i++)
	    {
	      CurveEnd = CurveEnd || ((point[0]*pnt_scale[0]) < minbound) || ((point[0]*pnt_scale[0]) > maxbound);
#if (!ALLOWNEGATIVE)
	      CurveEnd = CurveEnd || (point[i] < -DYTOL);
#endif
	    }
	  if (CurveEnd) return 0;

	  // Store info on current solution point
	  COPY(pntdim, point, 1, oldpoint, 1);
	  Stepchange = 1;

	  // Determine appropriate stepsize
	  ReportMsg(2, "Tangent vector in component   0: %.8G\n", tanvec[0]);
	  ReportMsg(2, "Targeted  step in component   0: %.8G\n", parstep*tanvec[0]/Stepreduce);
	  maxparstep = Maxparstep*pnt_scale[0];
	  if (Maxparstep > 0.0)
	    {
	      if ((Stepreduce == 1) && (fabs(parstep*tanvec[0]) > Maxparstep))
		parstep = sign(parstep)*fabs(Maxparstep/tanvec[0]);
	    }
	  else
	    {
	      if ((Stepreduce == 1) && (fabs(parstep*tanvec[0]) > fabs(maxparstep*point[0])))
		parstep = sign(parstep)*fabs(maxparstep*point[0]/tanvec[0]);
	    }
	  if (fabs(parstep*tanvec[0]) < Minparstep)
	    parstep = sign(parstep)*fabs(Minparstep/tanvec[0]);
	  ReportMsg(2, "Realized  step in component   0: %.8G\n", parstep*tanvec[0]/Stepreduce);

	  // Prediction
	  AXPY(pntdim, (parstep/(Stepreduce*pnt_scale[0])), tanvec, 1, point, 1);
	  ReportMsg(1, "\n\nPrediction :\t");
	  for (i=0; i<BASE_PNTDIM; i++)
	    ReportMsg(1, "%10.5E\t", point[i]*pnt_scale[i]);
	  ReportMsg(1, "\n");
	}

      if (errfile) fflush(errfile);
    }

  return 0;
}

#endif
#endif // !(defined(CURVE) || defined(COHORT) || defined(IO) || defined(ODE_DOPRI) || defined(UTILS))


/*==============================================================================*/

#endif /* GLOBALS */
