# Supplementary material for: Seasonal reproduction leads to population collapse and an Allee effect in a stage-structured consumer-resource biomass model when mortality rate increases
Source: PLoS One. 2017 Oct 31;12(10):e0187338. doi: 10.1371/journal.pone.0187338 (PMC5663510; doi:10.1371/journal.pone.0187338)
Supplement: S1 File — The programs used for fixed-point analysis and the MATLAB script for generating the bifurcation diagrams (Figs 2 and 3). (ZIP) [file pone.0187338.s002.zip › Fig2and3/eq025.out]

   0.09946959     0.81076481     0.01319240     0.58289935     0.01271095  1.797693E+308     0.79280152     0.00389214     0.59374012     0.00176371     0.59939597
   0.10442913     0.81129820     0.01382166     0.58206412     0.01331679  1.797693E+308     0.79248015     0.00408136     0.59341442     0.00184691     0.59934269
   0.10938898     0.81183136     0.01444849     0.58123040     0.01392024  1.797693E+308     0.79216196     0.00427015     0.59308760     0.00192973     0.59928748
   0.11438913     0.81236861     0.01507794     0.58039146     0.01452618  1.797693E+308     0.79184438     0.00446002     0.59275703     0.00201283     0.59922988
   0.11938929     0.81290562     0.01570491     0.57955408     0.01512971  1.797693E+308     0.79152997     0.00464946     0.59242538     0.00209555     0.59917039
   0.12438944     0.81344240     0.01632946     0.57871825     0.01573087  1.797693E+308     0.79121868     0.00483845     0.59209268     0.00217789     0.59910902
   0.12752806     0.81377922     0.01672025     0.57819437     0.01610701  1.797693E+308     0.79102487     0.00495685     0.59188332     0.00222938     0.59906955
   0.13224461     0.81428521     0.01730575     0.57740826     0.01667053  1.797693E+308     0.79073588     0.00513445     0.59156795     0.00230649     0.59900889
   0.13697146     0.81479212     0.01789041     0.57662177     0.01723323  1.797693E+308     0.79044895     0.00531206     0.59125099     0.00238344     0.59894649
   0.14197717     0.81532874     0.01850727     0.57579036     0.01782689  1.797693E+308     0.79014801     0.00549971     0.59091438     0.00246459     0.59887868
   0.14698283     0.81586515     0.01912181     0.57496045     0.01841828  1.797693E+308     0.78985002     0.00568693     0.59057681     0.00254539     0.59880913
   0.15198844     0.81640136     0.01973403     0.57413204     0.01900742  1.797693E+308     0.78955496     0.00587372     0.59023830     0.00262583     0.59873785
   0.15699399     0.81693738     0.02034397     0.57330511     0.01959434  1.797693E+308     0.78926278     0.00606007     0.58989887     0.00270594     0.59866488
   0.16199949     0.81747322     0.02095165     0.57247966     0.02017907  1.797693E+308     0.78897345     0.00624599     0.58955854     0.00278571     0.59859024
   0.16700493     0.81800889     0.02155709     0.57165567     0.02076161  1.797693E+308     0.78868693     0.00643148     0.58921732     0.00286516     0.59851395
   0.17201033     0.81854438     0.02216032     0.57083314     0.02134200  1.797693E+308     0.78840319     0.00661654     0.58887523     0.00294428     0.59843605
   0.17701567     0.81907971     0.02276135     0.57001204     0.02192027  1.797693E+308     0.78812221     0.00680118     0.58853229     0.00302308     0.59835655
   0.18202097     0.81961489     0.02336022     0.56919238     0.02249642  1.797693E+308     0.78784393     0.00698540     0.58818851     0.00310157     0.59827548
   0.18702622     0.82014992     0.02395693     0.56837415     0.02307049  1.797693E+308     0.78756834     0.00716919     0.58784392     0.00317974     0.59819286
   0.19203142     0.82068480     0.02455152     0.56755732     0.02364249  1.797693E+308     0.78729540     0.00735256     0.58749852     0.00325762     0.59810871
   0.19703657     0.82121955     0.02514400     0.56674190     0.02421244  1.797693E+308     0.78702508     0.00753552     0.58715234     0.00333520     0.59802306
   0.20204168     0.82175417     0.02573439     0.56592787     0.02478038  1.797693E+308     0.78675736     0.00771806     0.58680539     0.00341248     0.59793593
   0.20704674     0.82228867     0.02632271     0.56511523     0.02534631  1.797693E+308     0.78649219     0.00790018     0.58645768     0.00348948     0.59784734
   0.21205176     0.82282305     0.02690898     0.56430396     0.02591025  1.797693E+308     0.78622956     0.00808189     0.58610923     0.00356619     0.59775731
   0.21705673     0.82335732     0.02749323     0.56349406     0.02647223  1.797693E+308     0.78596943     0.00826319     0.58576005     0.00364262     0.59766586
   0.22206166     0.82389148     0.02807547     0.56268552     0.02703227  1.797693E+308     0.78571178     0.00844408     0.58541016     0.00371877     0.59757301
   0.22706655     0.82442555     0.02865571     0.56187833     0.02759037  1.797693E+308     0.78545658     0.00862456     0.58505957     0.00379465     0.59747878
   0.23207139     0.82495952     0.02923398     0.56107247     0.02814657  1.797693E+308     0.78520380     0.00880463     0.58470830     0.00387027     0.59738320
   0.23707620     0.82549341     0.02981030     0.56026795     0.02870088  1.797693E+308     0.78495342     0.00898430     0.58435635     0.00394562     0.59728627
   0.24208096     0.82602721     0.03038468     0.55946474     0.02925332  1.797693E+308     0.78470542     0.00916356     0.58400374     0.00402072     0.59718802
   0.24708568     0.82656094     0.03095714     0.55866286     0.02980390  1.797693E+308     0.78445976     0.00934242     0.58365048     0.00409556     0.59708846
   0.25209037     0.82709460     0.03152769     0.55786227     0.03035264  1.797693E+308     0.78421642     0.00952088     0.58329659     0.00417015     0.59698762
   0.25709501     0.82762819     0.03209636     0.55706299     0.03089956  1.797693E+308     0.78397538     0.00969894     0.58294208     0.00424449     0.59688551
   0.26209962     0.82816172     0.03266316     0.55626500     0.03144468  1.797693E+308     0.78373662     0.00987660     0.58258696     0.00431859     0.59678215
   0.26710419     0.82869521     0.03322811     0.55546828     0.03198801  1.797693E+308     0.78350011     0.01005386     0.58223124     0.00439245     0.59667756
   0.27210872     0.82922864     0.03379122     0.55467285     0.03252957  1.797693E+308     0.78326582     0.01023073     0.58187494     0.00446608     0.59657175
   0.27711321     0.82976203     0.03435251     0.55387867     0.03306937  1.797693E+308     0.78303375     0.01040721     0.58151805     0.00453947     0.59646473
   0.28211767     0.83029538     0.03491199     0.55308576     0.03360743  1.797693E+308     0.78280386     0.01058329     0.58116061     0.00461264     0.59635653
   0.28712210     0.83082870     0.03546968     0.55229410     0.03414377  1.797693E+308     0.78257613     0.01075898     0.58080261     0.00468558     0.59624716
   0.29212648     0.83136199     0.03602559     0.55150368     0.03467840  1.797693E+308     0.78235055     0.01093428     0.58044406     0.00475830     0.59613664
   0.29713084     0.83189526     0.03657974     0.55071449     0.03521133  1.797693E+308     0.78212709     0.01110919     0.58008499     0.00483080     0.59602497
   0.30213516     0.83242851     0.03713215     0.54992654     0.03574258  1.797693E+308     0.78190573     0.01128371     0.57972539     0.00490308     0.59591218
   0.30713944     0.83296175     0.03768282     0.54913981     0.03627217  1.797693E+308     0.78168645     0.01145784     0.57936528     0.00497515     0.59579828
   0.31214369     0.83349498     0.03823177     0.54835429     0.03680010  1.797693E+308     0.78146924     0.01163160     0.57900467     0.00504702     0.59568329
   0.31714791     0.83402820     0.03877902     0.54756998     0.03732640  1.797693E+308     0.78125407     0.01180496     0.57864357     0.00511868     0.59556721
   0.32215210     0.83456143     0.03932457     0.54678687     0.03785107  1.797693E+308     0.78104092     0.01197795     0.57828198     0.00519014     0.59545006
   0.32715625     0.83509467     0.03986845     0.54600495     0.03837413  1.797693E+308     0.78082978     0.01215055     0.57791992     0.00526139     0.59533186
   0.33216038     0.83562791     0.04041067     0.54522422     0.03889559  1.797693E+308     0.78062062     0.01232277     0.57755740     0.00533246     0.59521262
   0.33716447     0.83616118     0.04095123     0.54444467     0.03941547  1.797693E+308     0.78041344     0.01249461     0.57719442     0.00540332     0.59509235
   0.34216853     0.83669446     0.04149015     0.54366630     0.03993378  1.797693E+308     0.78020820     0.01266607     0.57683099     0.00547400     0.59497107
   0.34717257     0.83722777     0.04202745     0.54288909     0.04045053  1.797693E+308     0.78000491     0.01283716     0.57646713     0.00554449     0.59484878
   0.35217657     0.83776110     0.04256313     0.54211304     0.04096573  1.797693E+308     0.77980352     0.01300787     0.57610284     0.00561480     0.59472550
   0.35718054     0.83829448     0.04309721     0.54133815     0.04147940  1.797693E+308     0.77960404     0.01317821     0.57573812     0.00568492     0.59460125
   0.36218449     0.83882789     0.04362971     0.54056440     0.04199155  1.797693E+308     0.77940645     0.01334817     0.57537300     0.00575487     0.59447603
   0.36718840     0.83936134     0.04416062     0.53979180     0.04250219  1.797693E+308     0.77921072     0.01351775     0.57500747     0.00582463     0.59434986
   0.37219229     0.83989484     0.04468997     0.53902033     0.04301133  1.797693E+308     0.77901685     0.01368697     0.57464154     0.00589423     0.59422274
   0.37719615     0.84042839     0.04521777     0.53824999     0.04351899  1.797693E+308     0.77882481     0.01385582     0.57427523     0.00596365     0.59409469
   0.38219998     0.84096199     0.04574402     0.53748077     0.04402517  1.797693E+308     0.77863460     0.01402429     0.57390854     0.00603290     0.59396573
   0.38720379     0.84149566     0.04626874     0.53671267     0.04452989  1.797693E+308     0.77844619     0.01419240     0.57354147     0.00610198     0.59383585
   0.39220757     0.84202939     0.04679194     0.53594568     0.04503316  1.797693E+308     0.77825957     0.01436014     0.57317403     0.00617091     0.59370508
   0.39721132     0.84256318     0.04731363     0.53517980     0.04553498  1.797693E+308     0.77807473     0.01452751     0.57280624     0.00623967     0.59357342
   0.40221505     0.84309705     0.04783382     0.53441502     0.04603538  1.797693E+308     0.77789165     0.01469452     0.57243810     0.00630827     0.59344088
   0.40721875     0.84363100     0.04835253     0.53365133     0.04653435  1.797693E+308     0.77771032     0.01486116     0.57206961     0.00637671     0.59330748
   0.41222242     0.84416503     0.04886975     0.53288873     0.04703192  1.797693E+308     0.77753073     0.01502743     0.57170079     0.00644500     0.59317323
   0.41722607     0.84469914     0.04938551     0.53212721     0.04752809  1.797693E+308     0.77735286     0.01519335     0.57133164     0.00651314     0.59303812
   0.42222970     0.84523334     0.04989981     0.53136677     0.04802287  1.797693E+308     0.77717669     0.01535890     0.57096216     0.00658112     0.59290219
   0.42723330     0.84576763     0.05041267     0.53060740     0.04851627  1.797693E+308     0.77700222     0.01552409     0.57059237     0.00664896     0.59276542
   0.43223688     0.84630201     0.05092409     0.52984910     0.04900831  1.797693E+308     0.77682943     0.01568892     0.57022226     0.00671666     0.59262784
   0.43724043     0.84683650     0.05143408     0.52909185     0.04949898  1.797693E+308     0.77665831     0.01585339     0.56985185     0.00678421     0.59248945
   0.44224396     0.84737109     0.05194265     0.52833567     0.04998831  1.797693E+308     0.77648885     0.01601751     0.56948115     0.00685162     0.59235027
   0.44724746     0.84790579     0.05244981     0.52758053     0.05047630  1.797693E+308     0.77632102     0.01618126     0.56911015     0.00691888     0.59221030
   0.45225094     0.84844060     0.05295558     0.52682644     0.05096296  1.797693E+308     0.77615483     0.01634466     0.56873887     0.00698602     0.59206954
   0.45725440     0.84897552     0.05345996     0.52607338     0.05144830  1.797693E+308     0.77599026     0.01650770     0.56836731     0.00705301     0.59192802
   0.46225784     0.84951056     0.05396295     0.52532136     0.05193233  1.797693E+308     0.77582730     0.01667039     0.56799547     0.00711988     0.59178574
   0.46726125     0.85004573     0.05446458     0.52457037     0.05241505  1.797693E+308     0.77566593     0.01683272     0.56762337     0.00718661     0.59164270
   0.47226465     0.85058102     0.05496484     0.52382041     0.05289649  1.797693E+308     0.77550615     0.01699470     0.56725101     0.00725321     0.59149892
   0.47726802     0.85111644     0.05546375     0.52307146     0.05337664  1.797693E+308     0.77534793     0.01715632     0.56687839     0.00731968     0.59135440
   0.48227137     0.85165200     0.05596131     0.52232353     0.05385551  1.797693E+308     0.77519129     0.01731760     0.56650552     0.00738603     0.59120915
   0.48727470     0.85218769     0.05645754     0.52157660     0.05433312  1.797693E+308     0.77503619     0.01747852     0.56613240     0.00745226     0.59106318
   0.49227800     0.85272352     0.05695244     0.52083069     0.05480947  1.797693E+308     0.77488263     0.01763909     0.56575904     0.00751836     0.59091650
   0.49728129     0.85325950     0.05744602     0.52008577     0.05528457  1.797693E+308     0.77473060     0.01779932     0.56538545     0.00758435     0.59076912
   0.50228456     0.85379562     0.05793829     0.51934184     0.05575843  1.797693E+308     0.77458009     0.01795919     0.56501163     0.00765021     0.59062104
   0.50728780     0.85433190     0.05842926     0.51859891     0.05623105  1.797693E+308     0.77443108     0.01811872     0.56463759     0.00771596     0.59047227
   0.51229103     0.85486833     0.05891893     0.51785696     0.05670246  1.797693E+308     0.77428358     0.01827790     0.56426333     0.00778160     0.59032282
   0.51729423     0.85540491     0.05940732     0.51711599     0.05717264  1.797693E+308     0.77413756     0.01843673     0.56388885     0.00784712     0.59017270
   0.52229742     0.85594166     0.05989442     0.51637600     0.05764161  1.797693E+308     0.77399303     0.01859522     0.56351416     0.00791253     0.59002191
   0.52730059     0.85647858     0.06038026     0.51563698     0.05810939  1.797693E+308     0.77384996     0.01875336     0.56313927     0.00797783     0.58987046
   0.53230374     0.85701566     0.06086483     0.51489893     0.05857597  1.797693E+308     0.77370835     0.01891116     0.56276418     0.00804302     0.58971836
   0.53730686     0.85755291     0.06134814     0.51416184     0.05904136  1.797693E+308     0.77356819     0.01906861     0.56238890     0.00810811     0.58956561
   0.54230997     0.85809034     0.06183021     0.51342571     0.05950557  1.797693E+308     0.77342947     0.01922572     0.56201342     0.00817309     0.58941223
   0.54731307     0.85862795     0.06231103     0.51269053     0.05996862  1.797693E+308     0.77329218     0.01938249     0.56163776     0.00823797     0.58925822
   0.55231614     0.85916574     0.06279062     0.51195630     0.06043049  1.797693E+308     0.77315631     0.01953892     0.56126191     0.00830275     0.58910357
   0.55731919     0.85970371     0.06326899     0.51122302     0.06089122  1.797693E+308     0.77302186     0.01969500     0.56088589     0.00836742     0.58894832
   0.56232223     0.86024187     0.06374613     0.51049067     0.06135079  1.797693E+308     0.77288881     0.01985075     0.56050970     0.00843200     0.58879245
   0.56732525     0.86078022     0.06422206     0.50975927     0.06180922  1.797693E+308     0.77275715     0.02000615     0.56013334     0.00849648     0.58863597
   0.57232825     0.86131877     0.06469679     0.50902879     0.06226651  1.797693E+308     0.77262689     0.02016122     0.55975681     0.00856087     0.58847890
   0.57733124     0.86185751     0.06517031     0.50829925     0.06272268  1.797693E+308     0.77249800     0.02031595     0.55938012     0.00862516     0.58832123
   0.58233421     0.86239646     0.06564265     0.50757062     0.06317772  1.797693E+308     0.77237048     0.02047034     0.55900328     0.00868936     0.58816298
   0.58733716     0.86293561     0.06611380     0.50684292     0.06363165  1.797693E+308     0.77224432     0.02062439     0.55862629     0.00875347     0.58800415
   0.59234009     0.86347497     0.06658377     0.50611614     0.06408447  1.797693E+308     0.77211952     0.02077811     0.55824915     0.00881748     0.58784474
   0.59734301     0.86401453     0.06705257     0.50539026     0.06453619  1.797693E+308     0.77199607     0.02093149     0.55787186     0.00888142     0.58768477
   0.60234591     0.86455431     0.06752020     0.50466529     0.06498682  1.797693E+308     0.77187395     0.02108454     0.55749443     0.00894526     0.58752423
   0.60734879     0.86509431     0.06798667     0.50394123     0.06543635  1.797693E+308     0.77175316     0.02123725     0.55711687     0.00900902     0.58736314
   0.61235166     0.86563453     0.06845199     0.50321807     0.06588480  1.797693E+308     0.77163370     0.02138963     0.55673917     0.00907269     0.58720149
   0.61735452     0.86617497     0.06891616     0.50249580     0.06633218  1.797693E+308     0.77151555     0.02154167     0.55636135     0.00913628     0.58703930
   0.62235735     0.86671563     0.06937920     0.50177442     0.06677848  1.797693E+308     0.77139871     0.02169339     0.55598340     0.00919979     0.58687657
   0.62736017     0.86725653     0.06984110     0.50105393     0.06722372  1.797693E+308     0.77128317     0.02184477     0.55560533     0.00926322     0.58671331
   0.63236298     0.86779765     0.07030187     0.50033433     0.06766790  1.797693E+308     0.77116892     0.02199581     0.55522713     0.00932657     0.58654952
   0.63736577     0.86833901     0.07076151     0.49961560     0.06811103  1.797693E+308     0.77105596     0.02214653     0.55484883     0.00938984     0.58638520
   0.64236855     0.86888061     0.07122004     0.49889776     0.06855312  1.797693E+308     0.77094428     0.02229692     0.55447041     0.00945304     0.58622037
   0.64737131     0.86942245     0.07167746     0.49818078     0.06899416  1.797693E+308     0.77083388     0.02244697     0.55409189     0.00951616     0.58605502
   0.65237405     0.86996453     0.07213378     0.49746468     0.06943417  1.797693E+308     0.77072473     0.02259670     0.55371326     0.00957920     0.58588916
   0.65737678     0.87050686     0.07258899     0.49674944     0.06987315  1.797693E+308     0.77061685     0.02274610     0.55333453     0.00964218     0.58572280
   0.66237950     0.87104944     0.07304312     0.49603506     0.07031110  1.797693E+308     0.77051022     0.02289517     0.55295570     0.00970508     0.58555595
   0.66738220     0.87159227     0.07349615     0.49532154     0.07074804  1.797693E+308     0.77040483     0.02304391     0.55257677     0.00976791     0.58538860
   0.67238489     0.87213536     0.07394810     0.49460887     0.07118397  1.797693E+308     0.77030069     0.02319233     0.55219776     0.00983068     0.58522076
   0.67738756     0.87267870     0.07439898     0.49389706     0.07161889  1.797693E+308     0.77019777     0.02334042     0.55181865     0.00989337     0.58505244
   0.68239022     0.87322231     0.07484878     0.49318609     0.07205281  1.797693E+308     0.77009608     0.02348818     0.55143946     0.00995600     0.58488364
   0.68739287     0.87376618     0.07529751     0.49247596     0.07248573  1.797693E+308     0.76999562     0.02363561     0.55106019     0.01001857     0.58471437
   0.69239550     0.87431032     0.07574519     0.49176668     0.07291766  1.797693E+308     0.76989636     0.02378272     0.55068083     0.01008107     0.58454462
   0.69739812     0.87485472     0.07619181     0.49105823     0.07334861  1.797693E+308     0.76979832     0.02392951     0.55030140     0.01014350     0.58437441
   0.70240073     0.87539940     0.07663738     0.49035062     0.07377857  1.797693E+308     0.76970148     0.02407597     0.54992190     0.01020587     0.58420375
   0.70740332     0.87594436     0.07708190     0.48964384     0.07420756  1.797693E+308     0.76960583     0.02422211     0.54954232     0.01026819     0.58403262
   0.71240590     0.87648959     0.07752538     0.48893788     0.07463558  1.797693E+308     0.76951137     0.02436793     0.54916268     0.01033044     0.58386105
   0.71740847     0.87703511     0.07796783     0.48823275     0.07506263  1.797693E+308     0.76941810     0.02451342     0.54878297     0.01039263     0.58368902
   0.72241102     0.87758090     0.07840924     0.48752843     0.07548873  1.797693E+308     0.76932601     0.02465859     0.54840320     0.01045477     0.58351656
   0.72741356     0.87812699     0.07884963     0.48682494     0.07591386  1.797693E+308     0.76923509     0.02480344     0.54802337     0.01051684     0.58334365
   0.73241609     0.87867336     0.07928900     0.48612225     0.07633805  1.797693E+308     0.76914534     0.02494796     0.54764348     0.01057887     0.58317031
   0.73741861     0.87922003     0.07972736     0.48542038     0.07676129  1.797693E+308     0.76905676     0.02509217     0.54726354     0.01064083     0.58299654
   0.74242111     0.87976699     0.08016470     0.48471931     0.07718359  1.797693E+308     0.76896933     0.02523606     0.54688354     0.01070275     0.58282235
   0.74742360     0.88031425     0.08060103     0.48401905     0.07760495  1.797693E+308     0.76888305     0.02537962     0.54650350     0.01076461     0.58264773
   0.75242608     0.88086181     0.08103636     0.48331958     0.07802539  1.797693E+308     0.76879791     0.02552287     0.54612340     0.01082642     0.58247269
   0.75742855     0.88140967     0.08147070     0.48262092     0.07844489  1.797693E+308     0.76871392     0.02566580     0.54574327     0.01088818     0.58229724
   0.76243101     0.88195784     0.08190404     0.48192304     0.07886347  1.797693E+308     0.76863107     0.02580840     0.54536309     0.01094989     0.58212138
   0.76743345     0.88250631     0.08233639     0.48122596     0.07928113  1.797693E+308     0.76854935     0.02595069     0.54498287     0.01101154     0.58194511
   0.77243588     0.88305510     0.08276776     0.48052966     0.07969788  1.797693E+308     0.76846875     0.02609267     0.54460261     0.01107316     0.58176844
   0.77743830     0.88360420     0.08319815     0.47983415     0.08011372  1.797693E+308     0.76838928     0.02623432     0.54422232     0.01113472     0.58159137
   0.78244071     0.88415362     0.08362756     0.47913942     0.08052865  1.797693E+308     0.76831092     0.02637566     0.54384200     0.01119624     0.58141390
   0.78744311     0.88470336     0.08405600     0.47844547     0.08094268  1.797693E+308     0.76823368     0.02651668     0.54346165     0.01125771     0.58123604
   0.79244550     0.88525342     0.08448348     0.47775230     0.08135582  1.797693E+308     0.76815754     0.02665739     0.54308126     0.01131914     0.58105779
   0.79744787     0.88580380     0.08490999     0.47705989     0.08176806  1.797693E+308     0.76808250     0.02679778     0.54270086     0.01138053     0.58087916
   0.80245023     0.88635451     0.08533555     0.47636826     0.08217941  1.797693E+308     0.76800857     0.02693785     0.54232042     0.01144187     0.58070015
   0.80745259     0.88690555     0.08576015     0.47567739     0.08258988  1.797693E+308     0.76793573     0.02707761     0.54193997     0.01150318     0.58052076
   0.81245493     0.88745692     0.08618379     0.47498728     0.08299947  1.797693E+308     0.76786397     0.02721705     0.54155950     0.01156444     0.58034099
   0.81745726     0.88800863     0.08660650     0.47429794     0.08340818  1.797693E+308     0.76779330     0.02735618     0.54117901     0.01162566     0.58016085
   0.82245958     0.88856068     0.08702826     0.47360935     0.08381602  1.797693E+308     0.76772371     0.02749500     0.54079850     0.01168684     0.57998035
   0.82746190     0.88911306     0.08744908     0.47292151     0.08422299  1.797693E+308     0.76765520     0.02763351     0.54041799     0.01174799     0.57979948
   0.83246420     0.88966579     0.08786897     0.47223443     0.08462910  1.797693E+308     0.76758776     0.02777170     0.54003746     0.01180910     0.57961825
   0.83746649     0.89021887     0.08828792     0.47154810     0.08503434  1.797693E+308     0.76752139     0.02790957     0.53965692     0.01187017     0.57943666
   0.84246877     0.89077229     0.08870595     0.47086251     0.08543873  1.797693E+308     0.76745608     0.02804714     0.53927637     0.01193121     0.57925472
   0.84747104     0.89132606     0.08912306     0.47017766     0.08584226  1.797693E+308     0.76739183     0.02818439     0.53889582     0.01199221     0.57907242
   0.85247330     0.89188019     0.08953925     0.46949356     0.08624495  1.797693E+308     0.76732864     0.02832134     0.53851527     0.01205318     0.57888978
   0.85747554     0.89243467     0.08995452     0.46881019     0.08664679  1.797693E+308     0.76726650     0.02845797     0.53813471     0.01211411     0.57870679
   0.86247778     0.89298951     0.09036888     0.46812755     0.08704778  1.797693E+308     0.76720540     0.02859429     0.53775416     0.01217502     0.57852346
   0.86748002     0.89354471     0.09078233     0.46744565     0.08744794  1.797693E+308     0.76714535     0.02873030     0.53737361     0.01223589     0.57833979
   0.87248224     0.89410027     0.09119488     0.46676448     0.08784726  1.797693E+308     0.76708634     0.02886600     0.53699306     0.01229673     0.57815578
   0.87748445     0.89465620     0.09160653     0.46608403     0.08824575  1.797693E+308     0.76702837     0.02900138     0.53661252     0.01235754     0.57797144
   0.88248665     0.89521250     0.09201727     0.46540431     0.08864342  1.797693E+308     0.76697143     0.02913646     0.53623198     0.01241832     0.57778677
   0.88748884     0.89576917     0.09242713     0.46472530     0.08904026  1.797693E+308     0.76691551     0.02927124     0.53585146     0.01247908     0.57760177
   0.89249102     0.89632621     0.09283609     0.46404702     0.08943627  1.797693E+308     0.76686063     0.02940570     0.53547094     0.01253981     0.57741645
   0.89749320     0.89688363     0.09324417     0.46336945     0.08983147  1.797693E+308     0.76680676     0.02953985     0.53509044     0.01260051     0.57723080
   0.90249536     0.89744142     0.09365136     0.46269259     0.09022586  1.797693E+308     0.76675392     0.02967370     0.53470996     0.01266118     0.57704484
   0.90749752     0.89799960     0.09405767     0.46201644     0.09061943  1.797693E+308     0.76670208     0.02980724     0.53432949     0.01272183     0.57685855
   0.91249966     0.89855816     0.09446311     0.46134100     0.09101220  1.797693E+308     0.76665126     0.02994047     0.53394904     0.01278245     0.57667196
   0.91750180     0.89911711     0.09486767     0.46066627     0.09140416  1.797693E+308     0.76660145     0.03007339     0.53356860     0.01284306     0.57648505
   0.92250393     0.89967644     0.09527136     0.45999223     0.09179532  1.797693E+308     0.76655264     0.03020600     0.53318819     0.01290363     0.57629783
   0.92750605     0.90023617     0.09567418     0.45931890     0.09218568  1.797693E+308     0.76650483     0.03033831     0.53280781     0.01296419     0.57611031
   0.93250816     0.90079629     0.09607614     0.45864626     0.09257524  1.797693E+308     0.76645803     0.03047032     0.53242744     0.01302473     0.57592248
   0.93751026     0.90135680     0.09647724     0.45797432     0.09296402  1.797693E+308     0.76641221     0.03060201     0.53204710     0.01308524     0.57573436
   0.94251236     0.90191772     0.09687748     0.45730307     0.09335200  1.797693E+308     0.76636739     0.03073341     0.53166679     0.01314573     0.57554593
   0.94751444     0.90247903     0.09727686     0.45663251     0.09373920  1.797693E+308     0.76632356     0.03086449     0.53128651     0.01320621     0.57535721
   0.95251652     0.90304075     0.09767540     0.45596264     0.09412561  1.797693E+308     0.76628071     0.03099527     0.53090626     0.01326666     0.57516819
   0.95751859     0.90360287     0.09807308     0.45529345     0.09451125  1.797693E+308     0.76623884     0.03112575     0.53052604     0.01332710     0.57497889
   0.96252065     0.90416540     0.09846992     0.45462494     0.09489611  1.797693E+308     0.76619796     0.03125592     0.53014585     0.01338752     0.57478929
   0.96752270     0.90472835     0.09886591     0.45395711     0.09528019  1.797693E+308     0.76615805     0.03138579     0.52976570     0.01344793     0.57459941
   0.97252474     0.90529170     0.09926107     0.45328996     0.09566351  1.797693E+308     0.76611911     0.03151535     0.52938558     0.01350831     0.57440925
   0.97752678     0.90585547     0.09965539     0.45262348     0.09604605  1.797693E+308     0.76608115     0.03164461     0.52900550     0.01356869     0.57421880
   0.98252881     0.90641966     0.10004887     0.45195768     0.09642783  1.797693E+308     0.76604415     0.03177357     0.52862546     0.01362904     0.57402807
   0.98753083     0.90698427     0.10044152     0.45129254     0.09680885  1.797693E+308     0.76600812     0.03190222     0.52824546     0.01368939     0.57383707
   0.99253284     0.90754930     0.10083335     0.45062807     0.09718911  1.797693E+308     0.76597305     0.03203057     0.52786550     0.01374972     0.57364579
   0.99753485     0.90811476     0.10122435     0.44996427     0.09756861  1.797693E+308     0.76593893     0.03215862     0.52748559     0.01381004     0.57345424
   1.00253685     0.90868064     0.10161452     0.44930113     0.09794735  1.797693E+308     0.76590578     0.03228636     0.52710572     0.01387034     0.57326242
   1.00753883     0.90924696     0.10200388     0.44863865     0.09832534  1.797693E+308     0.76587358     0.03241380     0.52672589     0.01393064     0.57307033
   1.01254082     0.90981371     0.10239241     0.44797683     0.09870259  1.797693E+308     0.76584233     0.03254094     0.52634611     0.01399092     0.57287797
   1.01754279     0.91038089     0.10278014     0.44731566     0.09907909  1.797693E+308     0.76581203     0.03266778     0.52596637     0.01405120     0.57268535
   1.02254476     0.91094851     0.10316705     0.44665514     0.09945484  1.797693E+308     0.76578268     0.03279432     0.52558669     0.01411146     0.57249247
   1.02754672     0.91151657     0.10355315     0.44599528     0.09982985  1.797693E+308     0.76575427     0.03292056     0.52520706     0.01417171     0.57229933
   1.03254867     0.91208507     0.10393844     0.44533606     0.10020413  1.797693E+308     0.76572680     0.03304649     0.52482747     0.01423196     0.57210593
   1.03755062     0.91265401     0.10432293     0.44467749     0.10057767  1.797693E+308     0.76570028     0.03317213     0.52444794     0.01429220     0.57191227
   1.04255256     0.91322341     0.10470662     0.44401957     0.10095047  1.797693E+308     0.76567468     0.03329746     0.52406847     0.01435243     0.57171836
   1.04755449     0.91379325     0.10508951     0.44336229     0.10132254  1.797693E+308     0.76565003     0.03342250     0.52368905     0.01441266     0.57152420
   1.05255641     0.91436354     0.10547160     0.44270564     0.10169389  1.797693E+308     0.76562630     0.03354723     0.52330968     0.01447288     0.57132979
   1.05755833     0.91493429     0.10585290     0.44204963     0.10206450  1.797693E+308     0.76560350     0.03367166     0.52293037     0.01453310     0.57113513
   1.06256024     0.91550549     0.10623341     0.44139426     0.10243440  1.797693E+308     0.76558163     0.03379580     0.52255112     0.01459331     0.57094023
   1.06756214     0.91607716     0.10661312     0.44073952     0.10280357  1.797693E+308     0.76556069     0.03391963     0.52217193     0.01465351     0.57074508
   1.07256404     0.91664928     0.10699205     0.44008541     0.10317202  1.797693E+308     0.76554067     0.03404317     0.52179280     0.01471372     0.57054969
   1.07756593     0.91722187     0.10737020     0.43943193     0.10353976  1.797693E+308     0.76552157     0.03416641     0.52141373     0.01477392     0.57035405
   1.08256781     0.91779492     0.10774756     0.43877908     0.10390678  1.797693E+308     0.76550339     0.03428935     0.52103472     0.01483411     0.57015818
   1.08756969     0.91836844     0.10812414     0.43812685     0.10427309  1.797693E+308     0.76548612     0.03441199     0.52065578     0.01489431     0.56996207
   1.09257156     0.91894243     0.10849995     0.43747524     0.10463868  1.797693E+308     0.76546977     0.03453433     0.52027690     0.01495450     0.56976573
   1.09757342     0.91951690     0.10887498     0.43682425     0.10500357  1.797693E+308     0.76545433     0.03465637     0.51989809     0.01501470     0.56956915
   1.10257528     0.92009184     0.10924923     0.43617388     0.10536776  1.797693E+308     0.76543980     0.03477812     0.51951934     0.01507489     0.56937235
   1.10757713     0.92066726     0.10962272     0.43552412     0.10573124  1.797693E+308     0.76542618     0.03489956     0.51914066     0.01513509     0.56917531
   1.11257897     0.92124316     0.10999544     0.43487497     0.10609402  1.797693E+308     0.76541346     0.03502071     0.51876205     0.01519528     0.56897804
   1.11758081     0.92181954     0.11036739     0.43422644     0.10645610  1.797693E+308     0.76540165     0.03514157     0.51838350     0.01525548     0.56878055
   1.12258264     0.92239641     0.11073857     0.43357852     0.10681748  1.797693E+308     0.76539074     0.03526212     0.51800503     0.01531568     0.56858283
   1.12758447     0.92297376     0.11110900     0.43293120     0.10717817  1.797693E+308     0.76538073     0.03538238     0.51762663     0.01537588     0.56838489
   1.13258629     0.92355160     0.11147866     0.43228449     0.10753817  1.797693E+308     0.76537162     0.03550234     0.51724830     0.01543609     0.56818673
   1.13758810     0.92412994     0.11184756     0.43163838     0.10789747  1.797693E+308     0.76536341     0.03562201     0.51687004     0.01549630     0.56798835
   1.14258991     0.92470877     0.11221571     0.43099287     0.10825609  1.797693E+308     0.76535609     0.03574138     0.51649186     0.01555651     0.56778975
   1.14759171     0.92528809     0.11258311     0.43034796     0.10861401  1.797693E+308     0.76534966     0.03586045     0.51611375     0.01561673     0.56759093
   1.15259351     0.92586792     0.11294976     0.42970364     0.10897126  1.797693E+308     0.76534413     0.03597923     0.51573572     0.01567695     0.56739190
   1.15759530     0.92644824     0.11331565     0.42905992     0.10932782  1.797693E+308     0.76533948     0.03609771     0.51535776     0.01573718     0.56719265
   1.16259708     0.92702908     0.11368080     0.42841680     0.10968370  1.797693E+308     0.76533572     0.03621589     0.51497988     0.01579742     0.56699319
   1.16759886     0.92761041     0.11404520     0.42777426     0.11003890  1.797693E+308     0.76533285     0.03633378     0.51460208     0.01585766     0.56679352
   1.17260063     0.92819226     0.11440885     0.42713231     0.11039342  1.797693E+308     0.76533087     0.03645138     0.51422436     0.01591791     0.56659365
   1.17760240     0.92877461     0.11477177     0.42649095     0.11074727  1.797693E+308     0.76532976     0.03656868     0.51384672     0.01597817     0.56639356
   1.18260416     0.92935748     0.11513395     0.42585017     0.11110044  1.797693E+308     0.76532954     0.03668568     0.51346915     0.01603843     0.56619327
   1.18760591     0.92994087     0.11549538     0.42520998     0.11145294  1.797693E+308     0.76533020     0.03680239     0.51309167     0.01609871     0.56599277
   1.19260766     0.93052477     0.11585608     0.42457036     0.11180478  1.797693E+308     0.76533173     0.03691880     0.51271427     0.01615899     0.56579207
   1.19760940     0.93110919     0.11621605     0.42393133     0.11215594  1.797693E+308     0.76533415     0.03703492     0.51233695     0.01621929     0.56559117
   1.20261114     0.93169414     0.11657528     0.42329287     0.11250644  1.797693E+308     0.76533743     0.03715075     0.51195972     0.01627959     0.56539006
   1.20361134     0.93181117     0.11664703     0.42316527     0.11257645  1.797693E+308     0.76533819     0.03717387     0.51188430     0.01629165     0.56534982
   1.20511237     0.93198685     0.11675465     0.42297381     0.11268146  1.797693E+308     0.76533940     0.03720856     0.51177111     0.01630976     0.56528942
   1.20661428     0.93216267     0.11686227     0.42278229     0.11278648  1.797693E+308     0.76534069     0.03724324     0.51165786     0.01632787     0.56522896
   1.20886882     0.93242670     0.11702369     0.42249490     0.11294401  1.797693E+308     0.76534278     0.03729524     0.51148788     0.01635506     0.56513818
   1.21112534     0.93269107     0.11718511     0.42220737     0.11310155  1.797693E+308     0.76534504     0.03734723     0.51131777     0.01638227     0.56504728
   1.21451388     0.93308826     0.11742723     0.42177582     0.11333786  1.797693E+308     0.76534877     0.03742519     0.51106235     0.01642315     0.56491069
   1.21790692     0.93348622     0.11766933     0.42134395     0.11357418  1.797693E+308     0.76535290     0.03750312     0.51080663     0.01646408     0.56477384
   1.22291182     0.93407369     0.11802584     0.42070741     0.11392222  1.797693E+308     0.76535973     0.03761783     0.51042950     0.01652447     0.56457180
   1.22791672     0.93466168     0.11838162     0.42007143     0.11426959  1.797693E+308     0.76536743     0.03773224     0.51005246     0.01658488     0.56436958
   1.23292162     0.93525022     0.11873668     0.41943602     0.11461631  1.797693E+308     0.76537600     0.03784636     0.50967550     0.01664530     0.56416716
   1.23792652     0.93583930     0.11909102     0.41880117     0.11496237  1.797693E+308     0.76538543     0.03796018     0.50929864     0.01670573     0.56396454
   1.24293141     0.93642892     0.11944464     0.41816689     0.11530778  1.797693E+308     0.76539573     0.03807371     0.50892186     0.01676617     0.56376174
   1.24793630     0.93701908     0.11979755     0.41753316     0.11565254  1.797693E+308     0.76540689     0.03818694     0.50854517     0.01682663     0.56355875
   1.25294119     0.93760979     0.12014973     0.41689999     0.11599665  1.797693E+308     0.76541891     0.03829988     0.50816858     0.01688711     0.56335557
   1.25794311     0.93820070     0.12050100     0.41626775     0.11633991  1.797693E+308     0.76543179     0.03841246     0.50779229     0.01694757     0.56315232
   1.26294503     0.93879216     0.12085155     0.41563607     0.11668252  1.797693E+308     0.76544553     0.03852475     0.50741610     0.01700804     0.56294889
   1.26794694     0.93938418     0.12120140     0.41500493     0.11702448  1.797693E+308     0.76546012     0.03863675     0.50704000     0.01706853     0.56274528
   1.27294885     0.93997675     0.12155053     0.41437435     0.11736580  1.797693E+308     0.76547557     0.03874845     0.50666399     0.01712903     0.56254148
   1.27795075     0.94056988     0.12189896     0.41374432     0.11770648  1.797693E+308     0.76549188     0.03885986     0.50628808     0.01718956     0.56233750
   1.28295265     0.94116357     0.12224668     0.41311483     0.11804652  1.797693E+308     0.76550904     0.03897098     0.50591226     0.01725010     0.56213334
   1.28795454     0.94175782     0.12259370     0.41248588     0.11838592  1.797693E+308     0.76552706     0.03908181     0.50553653     0.01731066     0.56192900
   1.29295643     0.94235263     0.12294001     0.41185748     0.11872469  1.797693E+308     0.76554593     0.03919234     0.50516090     0.01737124     0.56172448
   1.29795831     0.94294802     0.12328563     0.41122962     0.11906281  1.797693E+308     0.76556564     0.03930258     0.50478537     0.01743184     0.56151978
   1.30296019     0.94354397     0.12363054     0.41060230     0.11940030  1.797693E+308     0.76558621     0.03941253     0.50440993     0.01749246     0.56131491
   1.30796206     0.94414049     0.12397476     0.40997552     0.11973716  1.797693E+308     0.76560763     0.03952219     0.50403458     0.01755309     0.56110987
   1.31296393     0.94473759     0.12431828     0.40934927     0.12007339  1.797693E+308     0.76562990     0.03963155     0.50365934     0.01761375     0.56090464
   1.31796579     0.94533527     0.12466110     0.40872356     0.12040899  1.797693E+308     0.76565301     0.03974063     0.50328419     0.01767443     0.56069925
   1.32296765     0.94593352     0.12500324     0.40809838     0.12074395  1.797693E+308     0.76567697     0.03984941     0.50290914     0.01773514     0.56049369
   1.32796950     0.94653236     0.12534467     0.40747373     0.12107829  1.797693E+308     0.76570178     0.03995790     0.50253419     0.01779586     0.56028795
   1.33297135     0.94713178     0.12568542     0.40684961     0.12141200  1.797693E+308     0.76572743     0.04006610     0.50215934     0.01785661     0.56008204
   1.33797319     0.94773178     0.12602548     0.40622601     0.12174509  1.797693E+308     0.76575392     0.04017400     0.50178459     0.01791738     0.55987597
   1.34297503     0.94833238     0.12636485     0.40560294     0.12207755  1.797693E+308     0.76578126     0.04028162     0.50140993     0.01797817     0.55966972
   1.34797686     0.94893356     0.12670353     0.40498040     0.12240939  1.797693E+308     0.76580944     0.04038894     0.50103538     0.01803899     0.55946331
   1.35297869     0.94953534     0.12704153     0.40435838     0.12274061  1.797693E+308     0.76583846     0.04049598     0.50066093     0.01809983     0.55925674
   1.35798051     0.95013771     0.12737884     0.40373687     0.12307121  1.797693E+308     0.76586832     0.04060272     0.50028658     0.01816069     0.55904999
   1.36298233     0.95074068     0.12771547     0.40311589     0.12340119  1.797693E+308     0.76589902     0.04070917     0.49991233     0.01822158     0.55884309
   1.36798414     0.95134426     0.12805142     0.40249542     0.12373055  1.797693E+308     0.76593055     0.04081533     0.49953819     0.01828250     0.55863602
   1.37298595     0.95194843     0.12838669     0.40187547     0.12405930  1.797693E+308     0.76596293     0.04092120     0.49916415     0.01834344     0.55842879
   1.37798775     0.95255321     0.12872128     0.40125603     0.12438743  1.797693E+308     0.76599614     0.04102678     0.49879021     0.01840441     0.55822140
   1.38298955     0.95315859     0.12905519     0.40063710     0.12471494  1.797693E+308     0.76603019     0.04113207     0.49841637     0.01846541     0.55801385
   1.38799135     0.95376459     0.12938842     0.40001868     0.12504184  1.797693E+308     0.76606508     0.04123707     0.49804264     0.01852643     0.55780613
   1.39299314     0.95437120     0.12972098     0.39940077     0.12536813  1.797693E+308     0.76610080     0.04134177     0.49766901     0.01858748     0.55759826
   1.39799492     0.95497842     0.13005287     0.39878337     0.12569381  1.797693E+308     0.76613735     0.04144619     0.49729549     0.01864856     0.55739023
   1.40299670     0.95558626     0.13038408     0.39816647     0.12601888  1.797693E+308     0.76617474     0.04155031     0.49692207     0.01870966     0.55718205
   1.40799848     0.95619472     0.13071462     0.39755008     0.12634334  1.797693E+308     0.76621296     0.04165415     0.49654876     0.01877080     0.55697371
   1.41300025     0.95680380     0.13104448     0.39693418     0.12666719  1.797693E+308     0.76625201     0.04175769     0.49617556     0.01883196     0.55676521
   1.41800202     0.95741350     0.13137368     0.39631879     0.12699044  1.797693E+308     0.76629190     0.04186095     0.49580246     0.01889315     0.55655656
   1.42300378     0.95802383     0.13170221     0.39570390     0.12731308  1.797693E+308     0.76633262     0.04196391     0.49542946     0.01895438     0.55634775
   1.42800554     0.95863479     0.13203007     0.39508950     0.12763511  1.797693E+308     0.76637417     0.04206659     0.49505658     0.01901563     0.55613879
   1.43300729     0.95924638     0.13235727     0.39447560     0.12795655  1.797693E+308     0.76641654     0.04216897     0.49468380     0.01907692     0.55592968
   1.43800904     0.95985860     0.13268380     0.39386219     0.12827738  1.797693E+308     0.76645975     0.04227106     0.49431113     0.01913823     0.55572042
   1.44301079     0.96047146     0.13300967     0.39324928     0.12859760  1.797693E+308     0.76650379     0.04237287     0.49393856     0.01919958     0.55551101
   1.44801253     0.96108495     0.13333487     0.39263685     0.12891723  1.797693E+308     0.76654866     0.04247438     0.49356611     0.01926096     0.55530145
   1.45301426     0.96169909     0.13365941     0.39202492     0.12923626  1.797693E+308     0.76659435     0.04257560     0.49319376     0.01932237     0.55509174
   1.45801600     0.96231387     0.13398329     0.39141347     0.12955469  1.797693E+308     0.76664087     0.04267654     0.49282153     0.01938382     0.55488188
   1.46301772     0.96292930     0.13430651     0.39080251     0.12987252  1.797693E+308     0.76668822     0.04277718     0.49244940     0.01944529     0.55467187
   1.46801945     0.96354537     0.13462907     0.39019203     0.13018975  1.797693E+308     0.76673640     0.04287753     0.49207738     0.01950680     0.55446172
   1.47302116     0.96416209     0.13495097     0.38958204     0.13050639  1.797693E+308     0.76678540     0.04297760     0.49170547     0.01956835     0.55425142
   1.47802288     0.96477947     0.13527221     0.38897252     0.13082243  1.797693E+308     0.76683523     0.04307737     0.49133367     0.01962993     0.55404097
   1.48302459     0.96539750     0.13559280     0.38836349     0.13113788  1.797693E+308     0.76688589     0.04317685     0.49096198     0.01969154     0.55383038
   1.48802629     0.96601619     0.13591274     0.38775493     0.13145273  1.797693E+308     0.76693737     0.04327605     0.49059040     0.01975319     0.55361964
   1.49302800     0.96663553     0.13623201     0.38714685     0.13176700  1.797693E+308     0.76698968     0.04337495     0.49021894     0.01981488     0.55340877
   1.49802969     0.96725554     0.13655064     0.38653925     0.13208067  1.797693E+308     0.76704281     0.04347357     0.48984758     0.01987660     0.55319774
   1.50303139     0.96787622     0.13686861     0.38593211     0.13239375  1.797693E+308     0.76709677     0.04357189     0.48947633     0.01993836     0.55298658
   1.50803308     0.96849756     0.13718593     0.38532545     0.13270624  1.797693E+308     0.76715155     0.04366993     0.48910520     0.02000015     0.55277527
   1.51303476     0.96911957     0.13750260     0.38471927     0.13301814  1.797693E+308     0.76720715     0.04376767     0.48873418     0.02006198     0.55256383
   1.51803644     0.96974225     0.13781862     0.38411355     0.13332945  1.797693E+308     0.76726358     0.04386513     0.48836327     0.02012385     0.55235224
   1.52303812     0.97036561     0.13813399     0.38350829     0.13364017  1.797693E+308     0.76732084     0.04396229     0.48799247     0.02018575     0.55214052
   1.52803979     0.97098964     0.13844872     0.38290351     0.13395031  1.797693E+308     0.76737891     0.04405917     0.48762178     0.02024770     0.55192865
   1.53304146     0.97161436     0.13876279     0.38229918     0.13425986  1.797693E+308     0.76743781     0.04415575     0.48725121     0.02030968     0.55171665
   1.53804313     0.97223975     0.13907622     0.38169533     0.13456883  1.797693E+308     0.76749753     0.04425205     0.48688075     0.02037170     0.55150450
   1.54304479     0.97286583     0.13938900     0.38109193     0.13487721  1.797693E+308     0.76755808     0.04434806     0.48651041     0.02043376     0.55129223
   1.54804644     0.97349259     0.13970114     0.38048899     0.13518500  1.797693E+308     0.76761945     0.04444377     0.48614017     0.02049586     0.55107981
   1.55304809     0.97412005     0.14001263     0.37988651     0.13549222  1.797693E+308     0.76768164     0.04453920     0.48577005     0.02055800     0.55086726
   1.55804974     0.97474819     0.14032348     0.37928449     0.13579885  1.797693E+308     0.76774465     0.04463434     0.48540004     0.02062018     0.55065457
   1.56305139     0.97537703     0.14063369     0.37868292     0.13610489  1.797693E+308     0.76780849     0.04472919     0.48503015     0.02068240     0.55044174
   1.56805303     0.97600656     0.14094326     0.37808181     0.13641036  1.797693E+308     0.76787314     0.04482375     0.48466037     0.02074467     0.55022879
   1.57305466     0.97663679     0.14125218     0.37748115     0.13671525  1.797693E+308     0.76793862     0.04491802     0.48429071     0.02080697     0.55001569
   1.57805630     0.97726773     0.14156046     0.37688094     0.13701955  1.797693E+308     0.76800493     0.04501199     0.48392116     0.02086932     0.54980247
   1.58305793     0.97789937     0.14186811     0.37628118     0.13732328  1.797693E+308     0.76807205     0.04510568     0.48355172     0.02093170     0.54958911
   1.58805955     0.97853171     0.14217511     0.37568187     0.13762643  1.797693E+308     0.76814000     0.04519908     0.48318240     0.02099414     0.54937562
   1.59306117     0.97916476     0.14248148     0.37508301     0.13792900  1.797693E+308     0.76820877     0.04529219     0.48281319     0.02105661     0.54916199
   1.59806279     0.97979852     0.14278721     0.37448459     0.13823099  1.797693E+308     0.76827836     0.04538501     0.48244410     0.02111913     0.54894824
   1.60306440     0.98043300     0.14309230     0.37388662     0.13853240  1.797693E+308     0.76834877     0.04547754     0.48207512     0.02118169     0.54873435
   1.60806601     0.98106819     0.14339675     0.37328909     0.13883324  1.797693E+308     0.76842001     0.04556978     0.48170626     0.02124429     0.54852033
   1.61306762     0.98170410     0.14370057     0.37269200     0.13913350  1.797693E+308     0.76849207     0.04566173     0.48133751     0.02130694     0.54830618
   1.61806922     0.98234073     0.14400376     0.37209535     0.13943319  1.797693E+308     0.76856495     0.04575339     0.48096888     0.02136963     0.54809191
   1.62307082     0.98297809     0.14430631     0.37149914     0.13973230  1.797693E+308     0.76863865     0.04584477     0.48060036     0.02143237     0.54787750
   1.62807241     0.98361617     0.14460822     0.37090336     0.14003084  1.797693E+308     0.76871317     0.04593585     0.48023196     0.02149515     0.54766296
   1.63307400     0.98425497     0.14490950     0.37030803     0.14032880  1.797693E+308     0.76878852     0.04602664     0.47986368     0.02155798     0.54744830
   1.63807559     0.98489451     0.14521015     0.36971312     0.14062619  1.797693E+308     0.76886469     0.04611714     0.47949551     0.02162086     0.54723350
   1.64307717     0.98553479     0.14551017     0.36911865     0.14092301  1.797693E+308     0.76894169     0.04620735     0.47912745     0.02168378     0.54701858
   1.64807875     0.98617579     0.14580955     0.36852461     0.14121925  1.797693E+308     0.76901950     0.04629727     0.47875951     0.02174675     0.54680353
   1.65308033     0.98681754     0.14610831     0.36793100     0.14151492  1.797693E+308     0.76909814     0.04638690     0.47839169     0.02180977     0.54658836
   1.65808190     0.98746003     0.14640643     0.36733782     0.14181002  1.797693E+308     0.76917761     0.04647624     0.47802398     0.02187283     0.54637306
   1.66308347     0.98810326     0.14670393     0.36674507     0.14210455  1.797693E+308     0.76925790     0.04656529     0.47765639     0.02193594     0.54615763
   1.66808503     0.98874723     0.14700079     0.36615274     0.14239851  1.797693E+308     0.76933901     0.04665405     0.47728892     0.02199910     0.54594207
   1.67308660     0.98939196     0.14729702     0.36556084     0.14269190  1.797693E+308     0.76942094     0.04674252     0.47692156     0.02206231     0.54572640
   1.67808815     0.99003743     0.14759263     0.36496936     0.14298472  1.797693E+308     0.76950370     0.04683070     0.47655432     0.02212557     0.54551059
   1.68308971     0.99068366     0.14788761     0.36437830     0.14327697  1.797693E+308     0.76958729     0.04691859     0.47618719     0.02218888     0.54529466
   1.68809126     0.99133065     0.14818196     0.36378766     0.14356865  1.797693E+308     0.76967170     0.04700619     0.47582018     0.02225223     0.54507861
   1.69309280     0.99197839     0.14847568     0.36319745     0.14385976  1.797693E+308     0.76975693     0.04709350     0.47545329     0.02231564     0.54486243
   1.69809435     0.99262689     0.14876878     0.36260765     0.14415030  1.797693E+308     0.76984299     0.04718052     0.47508651     0.02237910     0.54464613
   1.70309589     0.99327616     0.14906125     0.36201827     0.14444027  1.797693E+308     0.76992988     0.04726725     0.47471985     0.02244261     0.54442970
   1.70809742     0.99392619     0.14935310     0.36142930     0.14472968  1.797693E+308     0.77001759     0.04735368     0.47435331     0.02250616     0.54421315
   1.71309896     0.99457700     0.14964432     0.36084075     0.14501852  1.797693E+308     0.77010613     0.04743983     0.47398688     0.02256977     0.54399648
   1.71810049     0.99522857     0.14993491     0.36025261     0.14530679  1.797693E+308     0.77019549     0.04752568     0.47362057     0.02263344     0.54377969
   1.72310201     0.99588092     0.15022488     0.35966488     0.14559449  1.797693E+308     0.77028569     0.04761125     0.47325437     0.02269715     0.54356277
   1.72810353     0.99653404     0.15051423     0.35907756     0.14588163  1.797693E+308     0.77037671     0.04769652     0.47288829     0.02276092     0.54334573
   1.73310505     0.99718794     0.15080295     0.35849065     0.14616820  1.797693E+308     0.77046856     0.04778150     0.47252233     0.02282473     0.54312857
   1.73810657     0.99784263     0.15109105     0.35790414     0.14645421  1.797693E+308     0.77056123     0.04786620     0.47215648     0.02288861     0.54291129
   1.74310808     0.99849809     0.15137852     0.35731805     0.14673965  1.797693E+308     0.77065474     0.04795060     0.47179075     0.02295253     0.54269388
   1.74810959     0.99915435     0.15166537     0.35673236     0.14702452  1.797693E+308     0.77074908     0.04803471     0.47142514     0.02301651     0.54247636
   1.75311109     0.99981139     0.15195160     0.35614707     0.14730883  1.797693E+308     0.77084424     0.04811853     0.47105964     0.02308055     0.54225872
   1.75811260     1.00046923     0.15223721     0.35556218     0.14759258  1.797693E+308     0.77094024     0.04820205     0.47069426     0.02314463     0.54204095
   1.76311409     1.00112786     0.15252220     0.35497770     0.14787576  1.797693E+308     0.77103706     0.04828529     0.47032900     0.02320878     0.54182306
   1.76811559     1.00178729     0.15280656     0.35439361     0.14815837  1.797693E+308     0.77113472     0.04836823     0.46996385     0.02327297     0.54160506
   1.77311708     1.00244751     0.15309031     0.35380993     0.14844042  1.797693E+308     0.77123321     0.04845089     0.46959882     0.02333723     0.54138693
   1.77811857     1.00310854     0.15337343     0.35322664     0.14872191  1.797693E+308     0.77133253     0.04853325     0.46923390     0.02340154     0.54116869
   1.78312005     1.00377038     0.15365593     0.35264375     0.14900283  1.797693E+308     0.77143269     0.04861532     0.46886910     0.02346590     0.54095032
   1.78812154     1.00443302     0.15393781     0.35206125     0.14928319  1.797693E+308     0.77153368     0.04869709     0.46850442     0.02353032     0.54073184
   1.79312301     1.00509647     0.15421907     0.35147914     0.14956298  1.797693E+308     0.77163550     0.04877858     0.46813985     0.02359480     0.54051323
   1.79812449     1.00576073     0.15449971     0.35089743     0.14984221  1.797693E+308     0.77173816     0.04885977     0.46777540     0.02365934     0.54029451
   1.80312596     1.00642581     0.15477974     0.35031611     0.15012088  1.797693E+308     0.77184165     0.04894067     0.46741106     0.02372393     0.54007567
   1.80812743     1.00709171     0.15505914     0.34973518     0.15039898  1.797693E+308     0.77194598     0.04902128     0.46704684     0.02378858     0.53985671
   1.81312890     1.00775843     0.15533792     0.34915463     0.15067652  1.797693E+308     0.77205115     0.04910160     0.46668274     0.02385329     0.53963764
   1.81813036     1.00842597     0.15561609     0.34857448     0.15095350  1.797693E+308     0.77215715     0.04918163     0.46631875     0.02391806     0.53941844
   1.82313182     1.00909434     0.15589363     0.34799471     0.15122991  1.797693E+308     0.77226399     0.04926136     0.46595488     0.02398289     0.53919913
   1.82813327     1.00976353     0.15617056     0.34741532     0.15150577  1.797693E+308     0.77237167     0.04934080     0.46559112     0.02404777     0.53897969
   1.83313472     1.01043356     0.15644687     0.34683632     0.15178105  1.797693E+308     0.77248019     0.04941995     0.46522748     0.02411272     0.53876014
   1.83813617     1.01110442     0.15672256     0.34625770     0.15205578  1.797693E+308     0.77258954     0.04949880     0.46486395     0.02417772     0.53854048
   1.84313762     1.01177612     0.15699763     0.34567946     0.15232994  1.797693E+308     0.77269974     0.04957736     0.46450054     0.02424279     0.53832069
   1.84813906     1.01244866     0.15727208     0.34510160     0.15260354  1.797693E+308     0.77281078     0.04965563     0.46413724     0.02430792     0.53810079
   1.85314050     1.01312204     0.15754592     0.34452412     0.15287658  1.797693E+308     0.77292267     0.04973361     0.46377406     0.02437310     0.53788077
   1.85814194     1.01379626     0.15781913     0.34394702     0.15314906  1.797693E+308     0.77303539     0.04981129     0.46341099     0.02443835     0.53766064
   1.86314337     1.01447134     0.15809173     0.34337029     0.15342097  1.797693E+308     0.77314896     0.04988868     0.46304804     0.02450366     0.53744038
   1.86814480     1.01514726     0.15836372     0.34279394     0.15369232  1.797693E+308     0.77326337     0.04996578     0.46268520     0.02456903     0.53722001
   1.87314623     1.01582403     0.15863508     0.34221796     0.15396310  1.797693E+308     0.77337863     0.05004258     0.46232248     0.02463447     0.53699952
   1.87814765     1.01650166     0.15890583     0.34164236     0.15423333  1.797693E+308     0.77349474     0.05011909     0.46195987     0.02469996     0.53677892
   1.88314907     1.01718015     0.15917596     0.34106713     0.15450299  1.797693E+308     0.77361169     0.05019530     0.46159737     0.02476552     0.53655820
   1.88815049     1.01785950     0.15944547     0.34049226     0.15477209  1.797693E+308     0.77372949     0.05027122     0.46123499     0.02483114     0.53633736
   1.89315190     1.01853971     0.15971437     0.33991777     0.15504062  1.797693E+308     0.77384814     0.05034685     0.46087273     0.02489683     0.53611641
   1.89815332     1.01922079     0.15998265     0.33934364     0.15530859  1.797693E+308     0.77396763     0.05042218     0.46051057     0.02496258     0.53589534
   1.90315472     1.01990274     0.16025031     0.33876988     0.15557600  1.797693E+308     0.77408798     0.05049722     0.46014853     0.02502839     0.53567415
   1.90815613     1.02058556     0.16051736     0.33819649     0.15584285  1.797693E+308     0.77420918     0.05057197     0.45978661     0.02509427     0.53545285
   1.91315753     1.02126926     0.16078378     0.33762346     0.15610913  1.797693E+308     0.77433123     0.05064642     0.45942479     0.02516022     0.53523143
   1.91815893     1.02195383     0.16104959     0.33705080     0.15637485  1.797693E+308     0.77445413     0.05072057     0.45906309     0.02522622     0.53500989
   1.92316033     1.02263929     0.16131479     0.33647849     0.15664001  1.797693E+308     0.77457789     0.05079443     0.45870151     0.02529230     0.53478824
   1.92816172     1.02332563     0.16157936     0.33590655     0.15690460  1.797693E+308     0.77470250     0.05086800     0.45834003     0.02535844     0.53456647
   1.93316311     1.02401285     0.16184332     0.33533497     0.15716863  1.797693E+308     0.77482797     0.05094127     0.45797867     0.02542464     0.53434459
   1.93816450     1.02470096     0.16210667     0.33476374     0.15743210  1.797693E+308     0.77495430     0.05101425     0.45761742     0.02549092     0.53412258
   1.94316588     1.02538996     0.16236939     0.33419288     0.15769500  1.797693E+308     0.77508148     0.05108693     0.45725628     0.02555726     0.53390047
   1.94816726     1.02607986     0.16263150     0.33362237     0.15795734  1.797693E+308     0.77520953     0.05115931     0.45689526     0.02562366     0.53367823
   1.95316864     1.02677065     0.16289299     0.33305221     0.15821911  1.797693E+308     0.77533843     0.05123140     0.45653435     0.02569014     0.53345588
   1.95817002     1.02746235     0.16315386     0.33248241     0.15848032  1.797693E+308     0.77546819     0.05130319     0.45617354     0.02575668     0.53323342
   1.96317139     1.02815494     0.16341412     0.33191296     0.15874097  1.797693E+308     0.77559882     0.05137469     0.45581285     0.02582329     0.53301083
   1.96817276     1.02884845     0.16367376     0.33134386     0.15900105  1.797693E+308     0.77573031     0.05144589     0.45545228     0.02588997     0.53278813
   1.97317413     1.02954286     0.16393278     0.33077512     0.15926056  1.797693E+308     0.77586266     0.05151680     0.45509181     0.02595671     0.53256532
   1.97817549     1.03023818     0.16419118     0.33020672     0.15951951  1.797693E+308     0.77599588     0.05158741     0.45473145     0.02602353     0.53234239
   1.98317685     1.03093441     0.16444896     0.32963867     0.15977790  1.797693E+308     0.77612996     0.05165772     0.45437120     0.02609042     0.53211934
   1.98817821     1.03163157     0.16470613     0.32907097     0.16003572  1.797693E+308     0.77626491     0.05172773     0.45401107     0.02615737     0.53189617
   1.99317956     1.03232964     0.16496268     0.32850362     0.16029297  1.797693E+308     0.77640074     0.05179745     0.45365104     0.02622440     0.53167289
   1.99818091     1.03302863     0.16521861     0.32793661     0.16054966  1.797693E+308     0.77653743     0.05186688     0.45329112     0.02629150     0.53144950
   2.00318226     1.03372855     0.16547392     0.32736994     0.16080578  1.797693E+308     0.77667499     0.05193600     0.45293132     0.02635866     0.53122598
   2.00818361     1.03442940     0.16572862     0.32680362     0.16106133  1.797693E+308     0.77681342     0.05200483     0.45257162     0.02642590     0.53100235
   2.01318495     1.03513118     0.16598269     0.32623764     0.16131632  1.797693E+308     0.77695273     0.05207336     0.45221203     0.02649321     0.53077860
   2.01818629     1.03583389     0.16623615     0.32567200     0.16157074  1.797693E+308     0.77709291     0.05214159     0.45185255     0.02656059     0.53055474
   2.02318763     1.03653754     0.16648898     0.32510670     0.16182459  1.797693E+308     0.77723397     0.05220952     0.45149318     0.02662805     0.53033076
   2.02818896     1.03724214     0.16674120     0.32454174     0.16207787  1.797693E+308     0.77737590     0.05227716     0.45113392     0.02669557     0.53010666
   2.03319030     1.03794767     0.16699280     0.32397711     0.16233059  1.797693E+308     0.77751871     0.05234450     0.45077477     0.02676317     0.52988244
   2.03819162     1.03865415     0.16724378     0.32341282     0.16258274  1.797693E+308     0.77766240     0.05241154     0.45041572     0.02683085     0.52965811
   2.04319295     1.03936158     0.16749413     0.32284887     0.16283432  1.797693E+308     0.77780698     0.05247828     0.45005678     0.02689859     0.52943366
   2.04819427     1.04006996     0.16774387     0.32228525     0.16308533  1.797693E+308     0.77795243     0.05254472     0.44969795     0.02696641     0.52920909
   2.05319559     1.04077929     0.16799299     0.32172196     0.16333577  1.797693E+308     0.77809877     0.05261087     0.44933923     0.02703431     0.52898440
   2.05819691     1.04148958     0.16824149     0.32115901     0.16358564  1.797693E+308     0.77824599     0.05267671     0.44898061     0.02710227     0.52875960
   2.06319823     1.04220083     0.16848936     0.32059639     0.16383493  1.797693E+308     0.77839410     0.05274226     0.44862210     0.02717032     0.52853468
   2.06819954     1.04291305     0.16873661     0.32003409     0.16408366  1.797693E+308     0.77854310     0.05280751     0.44826370     0.02723844     0.52830964
   2.07320085     1.04362623     0.16898325     0.31947213     0.16433182  1.797693E+308     0.77869298     0.05287245     0.44790540     0.02730663     0.52808448
   2.07820215     1.04434038     0.16922926     0.31891049     0.16457941  1.797693E+308     0.77884376     0.05293710     0.44754720     0.02737490     0.52785920
   2.08320346     1.04505550     0.16947465     0.31834918     0.16482642  1.797693E+308     0.77899542     0.05300145     0.44718912     0.02744325     0.52763381
   2.08820476     1.04577160     0.16971941     0.31778819     0.16507286  1.797693E+308     0.77914798     0.05306549     0.44683113     0.02751167     0.52740830
   2.09320606     1.04648868     0.16996356     0.31722753     0.16531873  1.797693E+308     0.77930144     0.05312924     0.44647326     0.02758017     0.52718266
   2.09820735     1.04720674     0.17020708     0.31666719     0.16556403  1.797693E+308     0.77945579     0.05319269     0.44611548     0.02764874     0.52695691
   2.10320865     1.04792578     0.17044997     0.31610718     0.16580875  1.797693E+308     0.77961103     0.05325583     0.44575781     0.02771740     0.52673104
   2.10820994     1.04864581     0.17069225     0.31554748     0.16605290  1.797693E+308     0.77976718     0.05331868     0.44540025     0.02778613     0.52650505
   2.11321122     1.04936683     0.17093389     0.31498811     0.16629647  1.797693E+308     0.77992422     0.05338122     0.44504279     0.02785494     0.52627895
   2.11821251     1.05008885     0.17117492     0.31442905     0.16653947  1.797693E+308     0.78008217     0.05344346     0.44468543     0.02792383     0.52605272
   2.12321379     1.05081186     0.17141532     0.31387032     0.16678189  1.797693E+308     0.78024102     0.05350540     0.44432817     0.02799280     0.52582637
   2.12821507     1.05153587     0.17165509     0.31331190     0.16702374  1.797693E+308     0.78040078     0.05356704     0.44397102     0.02806184     0.52559990
   2.13321634     1.05226088     0.17189424     0.31275379     0.16726501  1.797693E+308     0.78056144     0.05362838     0.44361397     0.02813097     0.52537331
   2.13821762     1.05298690     0.17213276     0.31219601     0.16750570  1.797693E+308     0.78072301     0.05368941     0.44325702     0.02820017     0.52514660
   2.14321889     1.05371392     0.17237065     0.31163853     0.16774581  1.797693E+308     0.78088548     0.05375014     0.44290017     0.02826946     0.52491977
   2.14822016     1.05444196     0.17260792     0.31108137     0.16798535  1.797693E+308     0.78104887     0.05381057     0.44254342     0.02833883     0.52469282
   2.15322142     1.05517102     0.17284456     0.31052452     0.16822431  1.797693E+308     0.78121318     0.05387070     0.44218677     0.02840828     0.52446575
   2.15822268     1.05590109     0.17308058     0.30996798     0.16846269  1.797693E+308     0.78137839     0.05393052     0.44183023     0.02847780     0.52423856
   2.16322394     1.05663218     0.17331596     0.30941175     0.16870048  1.797693E+308     0.78154452     0.05399004     0.44147378     0.02854741     0.52401124
   2.16822520     1.05736430     0.17355072     0.30885583     0.16893770  1.797693E+308     0.78171157     0.05404926     0.44111744     0.02861711     0.52378380
   2.17322646     1.05809744     0.17378484     0.30830022     0.16917434  1.797693E+308     0.78187954     0.05410817     0.44076119     0.02868688     0.52355624
   2.17822771     1.05883162     0.17401834     0.30774492     0.16941039  1.797693E+308     0.78204843     0.05416678     0.44040504     0.02875674     0.52332856
   2.18322896     1.05956683     0.17425120     0.30718992     0.16964587  1.797693E+308     0.78221824     0.05422509     0.44004899     0.02882668     0.52310076
   2.18823020     1.06030307     0.17448344     0.30663522     0.16988076  1.797693E+308     0.78238898     0.05428309     0.43969304     0.02889670     0.52287283
   2.19323145     1.06104036     0.17471504     0.30608083     0.17011506  1.797693E+308     0.78256064     0.05434079     0.43933719     0.02896681     0.52264478
   2.19823269     1.06177869     0.17494602     0.30552674     0.17034878  1.797693E+308     0.78273323     0.05439818     0.43898143     0.02903700     0.52241660
   2.20323393     1.06251806     0.17517636     0.30497296     0.17058192  1.797693E+308     0.78290674     0.05445526     0.43862577     0.02910727     0.52218831
   2.20823516     1.06325849     0.17540606     0.30441947     0.17081447  1.797693E+308     0.78308119     0.05451204     0.43827021     0.02917763     0.52195988
   2.21323640     1.06399996     0.17563514     0.30386629     0.17104644  1.797693E+308     0.78325657     0.05456852     0.43791474     0.02924808     0.52173134
   2.21823763     1.06474250     0.17586358     0.30331340     0.17127782  1.797693E+308     0.78343289     0.05462469     0.43755937     0.02931861     0.52150267
   2.22323886     1.06548609     0.17609138     0.30276081     0.17150861  1.797693E+308     0.78361014     0.05468055     0.43720409     0.02938922     0.52127387
   2.22824008     1.06623074     0.17631855     0.30220852     0.17173881  1.797693E+308     0.78378834     0.05473611     0.43684891     0.02945992     0.52104495
   2.23324131     1.06697646     0.17654509     0.30165653     0.17196843  1.797693E+308     0.78396747     0.05479136     0.43649383     0.02953071     0.52081590
   2.23824253     1.06772325     0.17677098     0.30110482     0.17219745  1.797693E+308     0.78414754     0.05484631     0.43613883     0.02960159     0.52058673
   2.24324374     1.06847111     0.17699625     0.30055342     0.17242588  1.797693E+308     0.78432856     0.05490094     0.43578393     0.02967255     0.52035743
   2.24824496     1.06922005     0.17722087     0.30000230     0.17265373  1.797693E+308     0.78451052     0.05495527     0.43542913     0.02974360     0.52012800
   2.25324617     1.06997006     0.17744485     0.29945148     0.17288098  1.797693E+308     0.78469343     0.05500930     0.43507442     0.02981473     0.51989845
   2.25824738     1.07072116     0.17766820     0.29890095     0.17310763  1.797693E+308     0.78487729     0.05506301     0.43471980     0.02988596     0.51966877
   2.26324859     1.07147334     0.17789091     0.29835071     0.17333370  1.797693E+308     0.78506211     0.05511642     0.43436527     0.02995727     0.51943896
   2.26824979     1.07222661     0.17811298     0.29780076     0.17355917  1.797693E+308     0.78524787     0.05516952     0.43401083     0.03002868     0.51920902
   2.27325100     1.07298097     0.17833440     0.29725109     0.17378405  1.797693E+308     0.78543459     0.05522231     0.43365648     0.03010017     0.51897896
   2.27825220     1.07373643     0.17855519     0.29670172     0.17400832  1.797693E+308     0.78562227     0.05527479     0.43330223     0.03017175     0.51874876
   2.28325339     1.07449299     0.17877533     0.29615263     0.17423201  1.797693E+308     0.78581091     0.05532696     0.43294806     0.03024342     0.51851844
   2.28825459     1.07525064     0.17899483     0.29560382     0.17445509  1.797693E+308     0.78600051     0.05537882     0.43259399     0.03031518     0.51828799
   2.29325578     1.07600940     0.17921369     0.29505530     0.17467758  1.797693E+308     0.78619107     0.05543038     0.43224000     0.03038703     0.51805741
   2.29825697     1.07676927     0.17943190     0.29450706     0.17489947  1.797693E+308     0.78638260     0.05548162     0.43188610     0.03045897     0.51782669
   2.30325815     1.07753026     0.17964947     0.29395911     0.17512076  1.797693E+308     0.78657510     0.05553255     0.43153229     0.03053101     0.51759585
   2.30825934     1.07829235     0.17986639     0.29341143     0.17534145  1.797693E+308     0.78676857     0.05558317     0.43117857     0.03060313     0.51736488
   2.31326052     1.07905557     0.18008266     0.29286404     0.17556153  1.797693E+308     0.78696300     0.05563349     0.43082493     0.03067535     0.51713377
   2.31826170     1.07981991     0.18029829     0.29231693     0.17578102  1.797693E+308     0.78715842     0.05568349     0.43047139     0.03074766     0.51690253
   2.32326287     1.08058537     0.18051327     0.29177009     0.17599990  1.797693E+308     0.78735480     0.05573318     0.43011792     0.03082006     0.51667116
   2.32826405     1.08135196     0.18072760     0.29122353     0.17621817  1.797693E+308     0.78755217     0.05578256     0.42976455     0.03089256     0.51643966
   2.33326522     1.08211969     0.18094129     0.29067725     0.17643585  1.797693E+308     0.78775052     0.05583162     0.42941126     0.03096515     0.51620802
   2.33826639     1.08288854     0.18115432     0.29013125     0.17665291  1.797693E+308     0.78794985     0.05588038     0.42905805     0.03103783     0.51597625
   2.34326755     1.08365854     0.18136670     0.28958552     0.17686937  1.797693E+308     0.78815016     0.05592882     0.42870493     0.03111060     0.51574435
   2.34826872     1.08442968     0.18157843     0.28904006     0.17708522  1.797693E+308     0.78835146     0.05597695     0.42835189     0.03118348     0.51551231
   2.35326988     1.08520197     0.18178950     0.28849487     0.17730046  1.797693E+308     0.78855375     0.05602477     0.42799893     0.03125644     0.51528014
   2.35827104     1.08597541     0.18199993     0.28794996     0.17751509  1.797693E+308     0.78875704     0.05607227     0.42764606     0.03132950     0.51504783
   2.36327219     1.08674999     0.18220969     0.28740532     0.17772911  1.797693E+308     0.78896131     0.05611946     0.42729327     0.03140266     0.51481539
   2.36827335     1.08752574     0.18241881     0.28686095     0.17794252  1.797693E+308     0.78916658     0.05616634     0.42694056     0.03147591     0.51458281
   2.37327450     1.08830264     0.18262726     0.28631685     0.17815532  1.797693E+308     0.78937285     0.05621290     0.42658793     0.03154926     0.51435009
   2.37827565     1.08908071     0.18283506     0.28577302     0.17836750  1.797693E+308     0.78958013     0.05625915     0.42623538     0.03162271     0.51411723
   2.38327679     1.08985995     0.18304221     0.28522945     0.17857907  1.797693E+308     0.78978840     0.05630508     0.42588291     0.03169625     0.51388424
   2.38827793     1.09064035     0.18324869     0.28468615     0.17879002  1.797693E+308     0.78999768     0.05635070     0.42553052     0.03176989     0.51365111
   2.39327907     1.09142193     0.18345451     0.28414312     0.17900036  1.797693E+308     0.79020797     0.05639600     0.42517821     0.03184363     0.51341784
   2.39828021     1.09220469     0.18365968     0.28360035     0.17921007  1.797693E+308     0.79041927     0.05644099     0.42482598     0.03191746     0.51318443
   2.40328135     1.09298863     0.18386418     0.28305785     0.17941917  1.797693E+308     0.79063158     0.05648566     0.42447383     0.03199140     0.51295088
   2.40828248     1.09377375     0.18406802     0.28251561     0.17962765  1.797693E+308     0.79084490     0.05653001     0.42412175     0.03206543     0.51271719
   2.41328361     1.09456006     0.18427120     0.28197363     0.17983551  1.797693E+308     0.79105925     0.05657405     0.42376975     0.03213957     0.51248336
   2.41828474     1.09534757     0.18447371     0.28143191     0.18004274  1.797693E+308     0.79127461     0.05661777     0.42341782     0.03221380     0.51224939
   2.42328586     1.09613626     0.18467555     0.28089045     0.18024936  1.797693E+308     0.79149100     0.05666117     0.42306597     0.03228813     0.51201528
   2.42828699     1.09692616     0.18487674     0.28034925     0.18045534  1.797693E+308     0.79170841     0.05670426     0.42271420     0.03236256     0.51178102
   2.43328811     1.09771726     0.18507725     0.27980831     0.18066071  1.797693E+308     0.79192684     0.05674703     0.42236250     0.03243710     0.51154662
   2.43828922     1.09850957     0.18527709     0.27926763     0.18086544  1.797693E+308     0.79214631     0.05678948     0.42201087     0.03251173     0.51131208
   2.44329034     1.09930309     0.18547627     0.27872720     0.18106955  1.797693E+308     0.79236681     0.05683161     0.42165931     0.03258647     0.51107739
   2.44829145     1.10009782     0.18567478     0.27818703     0.18127303  1.797693E+308     0.79258835     0.05687342     0.42130783     0.03266131     0.51084256
   2.45329256     1.10089376     0.18587261     0.27764711     0.18147588  1.797693E+308     0.79281093     0.05691492     0.42095642     0.03273625     0.51060759
   2.45829367     1.10169093     0.18606977     0.27710745     0.18167810  1.797693E+308     0.79303454     0.05695609     0.42060508     0.03281129     0.51037247
   2.46329477     1.10248933     0.18626626     0.27656804     0.18187969  1.797693E+308     0.79325920     0.05699695     0.42025381     0.03288644     0.51013720
   2.46829587     1.10328895     0.18646208     0.27602889     0.18208064  1.797693E+308     0.79348490     0.05703748     0.41990261     0.03296169     0.50990178
   2.47329697     1.10408980     0.18665722     0.27548998     0.18228096  1.797693E+308     0.79371165     0.05707770     0.41955148     0.03303704     0.50966622
   2.47829807     1.10489189     0.18685168     0.27495133     0.18248064  1.797693E+308     0.79393946     0.05711759     0.41920042     0.03311250     0.50943051
   2.48329917     1.10569522     0.18704547     0.27441292     0.18267969  1.797693E+308     0.79416831     0.05715716     0.41884943     0.03318806     0.50919465
   2.48830026     1.10649980     0.18723857     0.27387476     0.18287809  1.797693E+308     0.79439823     0.05719641     0.41849850     0.03326373     0.50895864
   2.49330135     1.10730562     0.18743100     0.27333685     0.18307586  1.797693E+308     0.79462920     0.05723534     0.41814764     0.03333950     0.50872248
   2.49830243     1.10811269     0.18762275     0.27279919     0.18327299  1.797693E+308     0.79486124     0.05727394     0.41779685     0.03341538     0.50848617
   2.50330352     1.10892101     0.18781381     0.27226178     0.18346947  1.797693E+308     0.79509434     0.05731223     0.41744612     0.03349137     0.50824971
   2.50830460     1.10973060     0.18800419     0.27172461     0.18366532  1.797693E+308     0.79532851     0.05735019     0.41709545     0.03356746     0.50801310
   2.51330568     1.11054145     0.18819389     0.27118768     0.18386051  1.797693E+308     0.79556374     0.05738783     0.41674485     0.03364365     0.50777633
   2.51830675     1.11135356     0.18838290     0.27065100     0.18405506  1.797693E+308     0.79580006     0.05742514     0.41639431     0.03371996     0.50753941
   2.52330783     1.11216695     0.18857123     0.27011456     0.18424897  1.797693E+308     0.79603745     0.05746213     0.41604384     0.03379637     0.50730234
   2.52830890     1.11298160     0.18875887     0.26957836     0.18444222  1.797693E+308     0.79627591     0.05749879     0.41569343     0.03387289     0.50706512
   2.53330997     1.11379754     0.18894581     0.26904240     0.18463483  1.797693E+308     0.79651546     0.05753514     0.41534307     0.03394952     0.50682773
   2.53831103     1.11461476     0.18913207     0.26850669     0.18482679  1.797693E+308     0.79675610     0.05757115     0.41499278     0.03402626     0.50659020
   2.54331210     1.11543326     0.18931764     0.26797121     0.18501809  1.797693E+308     0.79699782     0.05760684     0.41464255     0.03410311     0.50635250
   2.54831316     1.11625305     0.18950251     0.26743597     0.18520874  1.797693E+308     0.79724064     0.05764220     0.41429238     0.03418007     0.50611465
   2.55331422     1.11707414     0.18968669     0.26690097     0.18539873  1.797693E+308     0.79748454     0.05767724     0.41394226     0.03425714     0.50587664
   2.55831527     1.11789652     0.18987018     0.26636620     0.18558807  1.797693E+308     0.79772955     0.05771195     0.41359221     0.03433432     0.50563848
   2.56331633     1.11872021     0.19005297     0.26583167     0.18577674  1.797693E+308     0.79797566     0.05774634     0.41324221     0.03441161     0.50540015
   2.56831738     1.11954520     0.19023506     0.26529738     0.18596476  1.797693E+308     0.79822286     0.05778040     0.41289226     0.03448901     0.50516166
   2.57331842     1.12037150     0.19041645     0.26476332     0.18615212  1.797693E+308     0.79847118     0.05781412     0.41254237     0.03456652     0.50492302
   2.57831947     1.12119911     0.19059715     0.26422949     0.18633882  1.797693E+308     0.79872060     0.05784753     0.41219254     0.03464414     0.50468421
   2.58332051     1.12202805     0.19077714     0.26369590     0.18652485  1.797693E+308     0.79897114     0.05788060     0.41184276     0.03472188     0.50444524
   2.58832155     1.12285830     0.19095642     0.26316254     0.18671022  1.797693E+308     0.79922280     0.05791334     0.41149303     0.03479973     0.50420610
   2.59332259     1.12368988     0.19113501     0.26262941     0.18689492  1.797693E+308     0.79947557     0.05794576     0.41114335     0.03487770     0.50396681
   2.59832362     1.12452278     0.19131289     0.26209651     0.18707895  1.797693E+308     0.79972946     0.05797784     0.41079373     0.03495577     0.50372735
   2.60332466     1.12535702     0.19149006     0.26156384     0.18726232  1.797693E+308     0.79998448     0.05800960     0.41044416     0.03503396     0.50348772
   2.60832569     1.12619260     0.19166652     0.26103139     0.18744501  1.797693E+308     0.80024063     0.05804102     0.41009464     0.03511227     0.50324793
   2.61332671     1.12702952     0.19184228     0.26049918     0.18762703  1.797693E+308     0.80049791     0.05807211     0.40974516     0.03519069     0.50300797
   2.61832774     1.12786779     0.19201732     0.25996719     0.18780837  1.797693E+308     0.80075632     0.05810288     0.40939574     0.03526923     0.50276784
   2.62332876     1.12870740     0.19219165     0.25943542     0.18798904  1.797693E+308     0.80101588     0.05813331     0.40904636     0.03534788     0.50252755
   2.62832978     1.12954837     0.19236527     0.25890389     0.18816904  1.797693E+308     0.80127657     0.05816340     0.40869703     0.03542665     0.50228708
   2.63333079     1.13039070     0.19253817     0.25837257     0.18834835  1.797693E+308     0.80153841     0.05819317     0.40834774     0.03550554     0.50204645
   2.63833181     1.13123439     0.19271035     0.25784148     0.18852698  1.797693E+308     0.80180140     0.05822260     0.40799850     0.03558454     0.50180565
   2.64333282     1.13207945     0.19288182     0.25731062     0.18870494  1.797693E+308     0.80206554     0.05825170     0.40764931     0.03566366     0.50156467
   2.64833382     1.13292588     0.19305257     0.25677997     0.18888220  1.797693E+308     0.80233084     0.05828047     0.40730016     0.03574290     0.50132353
   2.65333483     1.13377368     0.19322259     0.25624955     0.18905879  1.797693E+308     0.80259730     0.05830890     0.40695105     0.03582226     0.50108220
   2.65833583     1.13462286     0.19339190     0.25571934     0.18923469  1.797693E+308     0.80286491     0.05833700     0.40660198     0.03590174     0.50084071
   2.66333683     1.13547343     0.19356048     0.25518936     0.18940989  1.797693E+308     0.80313370     0.05836476     0.40625295     0.03598133     0.50059904
   2.66833783     1.13632538     0.19372833     0.25465959     0.18958441  1.797693E+308     0.80340365     0.05839218     0.40590397     0.03606105     0.50035720
   2.67333882     1.13717872     0.19389546     0.25413004     0.18975824  1.797693E+308     0.80367478     0.05841928     0.40555502     0.03614088     0.50011518
   2.67833981     1.13803346     0.19406186     0.25360071     0.18993137  1.797693E+308     0.80394708     0.05844603     0.40520611     0.03622084     0.49987298
   2.68334080     1.13888960     0.19422753     0.25307160     0.19010381  1.797693E+308     0.80422056     0.05847245     0.40485724     0.03630092     0.49963060
   2.68834179     1.13974715     0.19439247     0.25254270     0.19027556  1.797693E+308     0.80449523     0.05849853     0.40450840     0.03638112     0.49938805
   2.69334277     1.14060610     0.19455668     0.25201402     0.19044660  1.797693E+308     0.80477109     0.05852427     0.40415961     0.03646144     0.49914532
   2.69834375     1.14146647     0.19472015     0.25148554     0.19061694  1.797693E+308     0.80504813     0.05854968     0.40381084     0.03654188     0.49890240
   2.70334473     1.14232826     0.19488288     0.25095729     0.19078659  1.797693E+308     0.80532637     0.05857474     0.40346211     0.03662245     0.49865930
   2.70834571     1.14319147     0.19504488     0.25042924     0.19095552  1.797693E+308     0.80560581     0.05859947     0.40311341     0.03670314     0.49841602
   2.71334668     1.14405610     0.19520613     0.24990141     0.19112376  1.797693E+308     0.80588645     0.05862386     0.40276475     0.03678395     0.49817256
   2.71834765     1.14492217     0.19536665     0.24937379     0.19129129  1.797693E+308     0.80616830     0.05864791     0.40241612     0.03686489     0.49792891
   2.72334861     1.14578967     0.19552642     0.24884637     0.19145810  1.797693E+308     0.80645136     0.05867161     0.40206751     0.03694595     0.49768508
   2.72834958     1.14665861     0.19568545     0.24831917     0.19162421  1.797693E+308     0.80673563     0.05869498     0.40171894     0.03702714     0.49744106
   2.73335054     1.14752900     0.19584374     0.24779218     0.19178960  1.797693E+308     0.80702112     0.05871801     0.40137039     0.03710846     0.49719686
   2.73835150     1.14840083     0.19600127     0.24726539     0.19195429  1.797693E+308     0.80730783     0.05874069     0.40102188     0.03718990     0.49695246
   2.74335245     1.14927412     0.19615806     0.24673881     0.19211825  1.797693E+308     0.80759576     0.05876303     0.40067338     0.03727146     0.49670788
   2.74835340     1.15014886     0.19631409     0.24621244     0.19228150  1.797693E+308     0.80788493     0.05878503     0.40032492     0.03735316     0.49646311
   2.75335435     1.15102507     0.19646937     0.24568627     0.19244402  1.797693E+308     0.80817533     0.05880669     0.39997648     0.03743498     0.49621814
   2.75835530     1.15190274     0.19662390     0.24516030     0.19260583  1.797693E+308     0.80846696     0.05882800     0.39962806     0.03751693     0.49597299
   2.76335624     1.15278189     0.19677767     0.24463454     0.19276691  1.797693E+308     0.80875984     0.05884897     0.39927966     0.03759900     0.49572764
   2.76835718     1.15366251     0.19693069     0.24410898     0.19292727  1.797693E+308     0.80905396     0.05886960     0.39893129     0.03768121     0.49548210
   2.77335812     1.15454461     0.19708294     0.24358363     0.19308690  1.797693E+308     0.80934933     0.05888988     0.39858294     0.03776355     0.49523636
   2.77835906     1.15542820     0.19723443     0.24305848     0.19324580  1.797693E+308     0.80964596     0.05890981     0.39823460     0.03784601     0.49499043
   2.78335999     1.15631328     0.19738516     0.24253352     0.19340397  1.797693E+308     0.80994385     0.05892940     0.39788629     0.03792861     0.49474430
   2.78836092     1.15719985     0.19753512     0.24200877     0.19356140  1.797693E+308     0.81024299     0.05894864     0.39753799     0.03801134     0.49449797
   2.79336184     1.15808792     0.19768432     0.24148422     0.19371810  1.797693E+308     0.81054340     0.05896753     0.39718971     0.03809419     0.49425144
   2.79836277     1.15897749     0.19783275     0.24095986     0.19387406  1.797693E+308     0.81084509     0.05898608     0.39684145     0.03817718     0.49400471
   2.80336369     1.15986857     0.19798040     0.24043571     0.19402929  1.797693E+308     0.81114804     0.05900428     0.39649320     0.03826031     0.49375779
   2.80836460     1.16076117     0.19812729     0.23991175     0.19418377  1.797693E+308     0.81145228     0.05902213     0.39614496     0.03834356     0.49351066
   2.81336552     1.16165528     0.19827340     0.23938798     0.19433751  1.797693E+308     0.81175780     0.05903964     0.39579674     0.03842695     0.49326332
   2.81836643     1.16255091     0.19841873     0.23886442     0.19449051  1.797693E+308     0.81206461     0.05905679     0.39544852     0.03851047     0.49301578
   2.82336734     1.16344808     0.19856329     0.23834104     0.19464276  1.797693E+308     0.81237271     0.05907359     0.39510032     0.03859413     0.49276804
   2.82836824     1.16434677     0.19870706     0.23781786     0.19479426  1.797693E+308     0.81268210     0.05909004     0.39475213     0.03867792     0.49252009
   2.83336914     1.16524700     0.19885006     0.23729488     0.19494500  1.797693E+308     0.81299280     0.05910615     0.39440394     0.03876185     0.49227193
   2.83837004     1.16614878     0.19899227     0.23677208     0.19509500  1.797693E+308     0.81330480     0.05912190     0.39405576     0.03884591     0.49202357
   2.84337094     1.16705209     0.19913369     0.23624948     0.19524424  1.797693E+308     0.81361811     0.05913730     0.39370759     0.03893011     0.49177499
   2.84837183     1.16795697     0.19927433     0.23572707     0.19539272  1.797693E+308     0.81393274     0.05915234     0.39335942     0.03901444     0.49152621
   2.85337272     1.16886339     0.19941417     0.23520485     0.19554044  1.797693E+308     0.81424868     0.05916703     0.39301126     0.03909891     0.49127721
   2.85837360     1.16977138     0.19955323     0.23468282     0.19568740  1.797693E+308     0.81456595     0.05918137     0.39266310     0.03918352     0.49102800
   2.86337449     1.17068093     0.19969149     0.23416098     0.19583359  1.797693E+308     0.81488455     0.05919536     0.39231494     0.03926827     0.49077857
   2.86837537     1.17159206     0.19982895     0.23363933     0.19597902  1.797693E+308     0.81520448     0.05920899     0.39196678     0.03935316     0.49052893
   2.87337624     1.17250476     0.19996562     0.23311786     0.19612368  1.797693E+308     0.81552575     0.05922227     0.39161862     0.03943819     0.49027907
   2.87837712     1.17341904     0.20010148     0.23259658     0.19626757  1.797693E+308     0.81584836     0.05923519     0.39127045     0.03952336     0.49002900
   2.88337799     1.17433491     0.20023655     0.23207549     0.19641069  1.797693E+308     0.81617231     0.05924775     0.39092229     0.03960866     0.48977870
   2.88837885     1.17525237     0.20037081     0.23155458     0.19655303  1.797693E+308     0.81649762     0.05925996     0.39057412     0.03969411     0.48952819
   2.89337972     1.17617142     0.20050426     0.23103386     0.19669459  1.797693E+308     0.81682429     0.05927181     0.39022594     0.03977970     0.48927745
   2.89838058     1.17709208     0.20063691     0.23051332     0.19683538  1.797693E+308     0.81715231     0.05928330     0.38987776     0.03986543     0.48902649
   2.90338143     1.17801434     0.20076874     0.22999296     0.19697538  1.797693E+308     0.81748171     0.05929443     0.38952957     0.03995131     0.48877531
   2.90838229     1.17893821     0.20089976     0.22947278     0.19711460  1.797693E+308     0.81781247     0.05930521     0.38918137     0.04003732     0.48852390
   2.91338314     1.17986370     0.20102997     0.22895279     0.19725303  1.797693E+308     0.81814461     0.05931563     0.38883315     0.04012349     0.48827227
   2.91838398     1.18079081     0.20115936     0.22843298     0.19739068  1.797693E+308     0.81847814     0.05932568     0.38848493     0.04020979     0.48802040
   2.92338483     1.18171955     0.20128793     0.22791335     0.19752753  1.797693E+308     0.81881304     0.05933538     0.38813670     0.04029624     0.48776831
   2.92838567     1.18264992     0.20141568     0.22739390     0.19766359  1.797693E+308     0.81914934     0.05934471     0.38778845     0.04038284     0.48751599
   2.93338650     1.18358192     0.20154260     0.22687463     0.19779885  1.797693E+308     0.81948704     0.05935368     0.38744018     0.04046958     0.48726344
   2.93838734     1.18451557     0.20166870     0.22635553     0.19793331  1.797693E+308     0.81982614     0.05936229     0.38709190     0.04055646     0.48701066
   2.94338817     1.18545086     0.20179398     0.22583661     0.19806698  1.797693E+308     0.82016664     0.05937054     0.38674360     0.04064350     0.48675764
   2.94838899     1.18638781     0.20191842     0.22531787     0.19819984  1.797693E+308     0.82050856     0.05937842     0.38639528     0.04073068     0.48650438
   2.95338982     1.18732641     0.20204203     0.22479931     0.19833189  1.797693E+308     0.82085190     0.05938594     0.38604694     0.04081801     0.48625089
   2.95839064     1.18826668     0.20216480     0.22428092     0.19846314  1.797693E+308     0.82119665     0.05939310     0.38569858     0.04090549     0.48599716
   2.96339145     1.18920862     0.20228673     0.22376271     0.19859357  1.797693E+308     0.82154284     0.05939989     0.38535019     0.04099312     0.48574320
   2.96839226     1.19015223     0.20240783     0.22324466     0.19872320  1.797693E+308     0.82189046     0.05940631     0.38500178     0.04108089     0.48548899
   2.97339307     1.19109752     0.20252809     0.22272680     0.19885200  1.797693E+308     0.82223952     0.05941237     0.38465335     0.04116882     0.48523454
   2.97839388     1.19204449     0.20264750     0.22220910     0.19897999  1.797693E+308     0.82259002     0.05941806     0.38430489     0.04125690     0.48497985
   2.98339468     1.19299315     0.20276606     0.22169158     0.19910716  1.797693E+308     0.82294197     0.05942338     0.38395640     0.04134513     0.48472491
   2.98839548     1.19394351     0.20288377     0.22117423     0.19923351  1.797693E+308     0.82329537     0.05942833     0.38360787     0.04143351     0.48446972
   2.99339627     1.19489557     0.20300063     0.22065705     0.19935902  1.797693E+308     0.82365024     0.05943292     0.38325932     0.04152205     0.48421429
   2.99839706     1.19584933     0.20311664     0.22014004     0.19948372  1.797693E+308     0.82400658     0.05943714     0.38291074     0.04161074     0.48395861
   3.00339785     1.19680481     0.20323179     0.21962320     0.19960758  1.797693E+308     0.82436438     0.05944098     0.38256212     0.04169958     0.48370268
   3.00839863     1.19776201     0.20334609     0.21910652     0.19973060  1.797693E+308     0.82472366     0.05944446     0.38221346     0.04178858     0.48344650
   3.01339941     1.19872092     0.20345952     0.21859002     0.19985279  1.797693E+308     0.82508443     0.05944756     0.38186477     0.04187773     0.48319006
   3.01840019     1.19968157     0.20357208     0.21807368     0.19997414  1.797693E+308     0.82544669     0.05945030     0.38151604     0.04196704     0.48293337
   3.02340096     1.20064395     0.20368378     0.21755751     0.20009465  1.797693E+308     0.82581044     0.05945266     0.38116727     0.04205650     0.48267642
   3.02840173     1.20160807     0.20379462     0.21704150     0.20021432  1.797693E+308     0.82617569     0.05945464     0.38081845     0.04214612     0.48241922
   3.03340249     1.20257393     0.20390457     0.21652566     0.20033314  1.797693E+308     0.82654245     0.05945626     0.38046960     0.04223590     0.48216175
   3.03840325     1.20354154     0.20401366     0.21600998     0.20045110  1.797693E+308     0.82691072     0.05945750     0.38012070     0.04232583     0.48190403
   3.04340401     1.20451092     0.20412187     0.21549447     0.20056822  1.797693E+308     0.82728051     0.05945836     0.37977175     0.04241593     0.48164604
   3.04840476     1.20548205     0.20422920     0.21497912     0.20068448  1.797693E+308     0.82765182     0.05945885     0.37942276     0.04250618     0.48138779
   3.05340551     1.20645495     0.20433565     0.21446393     0.20079988  1.797693E+308     0.82802467     0.05945896     0.37907372     0.04259660     0.48112928
   3.05840625     1.20742963     0.20444121     0.21394891     0.20091442  1.797693E+308     0.82839905     0.05945869     0.37872463     0.04268717     0.48087050
   3.06340699     1.20840608     0.20454588     0.21343404     0.20102810  1.797693E+308     0.82877498     0.05945805     0.37837548     0.04277791     0.48061144
   3.06840773     1.20938432     0.20464967     0.21291934     0.20114091  1.797693E+308     0.82915245     0.05945703     0.37802629     0.04286881     0.48035212
   3.07340846     1.21036435     0.20475256     0.21240479     0.20125285  1.797693E+308     0.82953148     0.05945563     0.37767704     0.04295987     0.48009253
   3.07840919     1.21134618     0.20485456     0.21189041     0.20136392  1.797693E+308     0.82991207     0.05945385     0.37732773     0.04305109     0.47983267
   3.08340991     1.21232981     0.20495566     0.21137618     0.20147412  1.797693E+308     0.83029423     0.05945169     0.37697836     0.04314248     0.47957253
   3.08841063     1.21331525     0.20505585     0.21086211     0.20158343  1.797693E+308     0.83067797     0.05944915     0.37662893     0.04323403     0.47931211
   3.09341135     1.21430250     0.20515515     0.21034820     0.20169187  1.797693E+308     0.83106328     0.05944623     0.37627945     0.04332575     0.47905142
   3.09841206     1.21529158     0.20525353     0.20983445     0.20179942  1.797693E+308     0.83145018     0.05944292     0.37592989     0.04341763     0.47879045
   3.10341277     1.21628248     0.20535101     0.20932085     0.20190608  1.797693E+308     0.83183868     0.05943923     0.37558028     0.04350968     0.47852919
   3.10841347     1.21727521     0.20544758     0.20880740     0.20201185  1.797693E+308     0.83222877     0.05943516     0.37523060     0.04360190     0.47826765
   3.11341417     1.21826978     0.20554323     0.20829411     0.20211673  1.797693E+308     0.83262048     0.05943071     0.37488085     0.04369428     0.47800583
   3.11841486     1.21926620     0.20563796     0.20778098     0.20222072  1.797693E+308     0.83301379     0.05942587     0.37453103     0.04378683     0.47774372
   3.12341555     1.22026447     0.20573177     0.20726800     0.20232380  1.797693E+308     0.83340873     0.05942064     0.37418113     0.04387956     0.47748133
   3.12841623     1.22126459     0.20582466     0.20675517     0.20242599  1.797693E+308     0.83380530     0.05941503     0.37383117     0.04397245     0.47721864
   3.13341691     1.22226658     0.20591662     0.20624249     0.20252726  1.797693E+308     0.83420349     0.05940902     0.37348113     0.04406551     0.47695567
   3.13841759     1.22327043     0.20600765     0.20572996     0.20262763  1.797693E+308     0.83460333     0.05940264     0.37313102     0.04415874     0.47669239
   3.14341826     1.22427617     0.20609775     0.20521759     0.20272709  1.797693E+308     0.83500482     0.05939586     0.37278082     0.04425215     0.47642883
   3.14841893     1.22528378     0.20618691     0.20470536     0.20282563  1.797693E+308     0.83540796     0.05938869     0.37243055     0.04434573     0.47616497
   3.15341959     1.22629328     0.20627514     0.20419329     0.20292326  1.797693E+308     0.83581277     0.05938114     0.37208019     0.04443948     0.47590081
   3.15842025     1.22730468     0.20636242     0.20368136     0.20301996  1.797693E+308     0.83621924     0.05937319     0.37172975     0.04453340     0.47563635
   3.16342090     1.22831797     0.20644876     0.20316958     0.20311574  1.797693E+308     0.83662739     0.05936485     0.37137923     0.04462750     0.47537158
   3.16842155     1.22933318     0.20653415     0.20265795     0.20321059  1.797693E+308     0.83703722     0.05935612     0.37102862     0.04472178     0.47510652
   3.17342219     1.23035029     0.20661859     0.20214647     0.20330451  1.797693E+308     0.83744874     0.05934700     0.37067791     0.04481623     0.47484114
   3.17842283     1.23136933     0.20670207     0.20163513     0.20339750  1.797693E+308     0.83786196     0.05933748     0.37032712     0.04491086     0.47457546
   3.18342347     1.23239029     0.20678460     0.20112394     0.20348955  1.797693E+308     0.83827689     0.05932757     0.36997624     0.04500567     0.47430947
   3.18842410     1.23341318     0.20686617     0.20061290     0.20358066  1.797693E+308     0.83869352     0.05931726     0.36962526     0.04510065     0.47404317
   3.19342472     1.23443801     0.20694677     0.20010199     0.20367082  1.797693E+308     0.83911188     0.05930656     0.36927418     0.04519582     0.47377656
   3.19842534     1.23546479     0.20702641     0.19959124     0.20376004  1.797693E+308     0.83953196     0.05929546     0.36892301     0.04529116     0.47350963
   3.20342595     1.23649352     0.20710508     0.19908062     0.20384830  1.797693E+308     0.83995378     0.05928396     0.36857173     0.04538668     0.47324238
   3.20842656     1.23752421     0.20718277     0.19857015     0.20393561  1.797693E+308     0.84037734     0.05927207     0.36822036     0.04548239     0.47297481
   3.21342717     1.23855686     0.20725949     0.19805982     0.20402197  1.797693E+308     0.84080266     0.05925977     0.36786888     0.04557828     0.47270693
   3.21842776     1.23959149     0.20733522     0.19754963     0.20410736  1.797693E+308     0.84122973     0.05924708     0.36751729     0.04567435     0.47243872
   3.22342836     1.24062809     0.20740998     0.19703959     0.20419178  1.797693E+308     0.84165856     0.05923398     0.36716559     0.04577060     0.47217018
   3.22842895     1.24166668     0.20748375     0.19652968     0.20427524  1.797693E+308     0.84208917     0.05922049     0.36681379     0.04586704     0.47190132
   3.23342953     1.24270726     0.20755652     0.19601991     0.20435773  1.797693E+308     0.84252156     0.05920659     0.36646187     0.04596367     0.47163213
   3.23843011     1.24374984     0.20762831     0.19551029     0.20443924  1.797693E+308     0.84295574     0.05919229     0.36610984     0.04606048     0.47136260
   3.24343068     1.24479442     0.20769910     0.19500080     0.20451977  1.797693E+308     0.84339172     0.05917758     0.36575769     0.04615747     0.47109275
   3.24843125     1.24584102     0.20776888     0.19449145     0.20459932  1.797693E+308     0.84382951     0.05916248     0.36540542     0.04625466     0.47082256
   3.25343181     1.24688964     0.20783767     0.19398223     0.20467789  1.797693E+308     0.84426910     0.05914696     0.36505303     0.04635203     0.47055203
   3.25843237     1.24794028     0.20790544     0.19347316     0.20475546  1.797693E+308     0.84471052     0.05913104     0.36470052     0.04644960     0.47028116
   3.26343292     1.24899295     0.20797221     0.19296421     0.20483204  1.797693E+308     0.84515378     0.05911471     0.36434789     0.04654735     0.47000995
   3.26843346     1.25004766     0.20803796     0.19245541     0.20490762  1.797693E+308     0.84559886     0.05909798     0.36399513     0.04664529     0.46973840
   3.27343400     1.25110443     0.20810269     0.19194674     0.20498220  1.797693E+308     0.84604580     0.05908084     0.36364223     0.04674343     0.46946650
   3.27843453     1.25216324     0.20816641     0.19143820     0.20505578  1.797693E+308     0.84649459     0.05906328     0.36328921     0.04684175     0.46919425
   3.28343506     1.25322411     0.20822909     0.19092980     0.20512835  1.797693E+308     0.84694525     0.05904532     0.36293606     0.04694028     0.46892165
   3.28843558     1.25428706     0.20829075     0.19042153     0.20519990  1.797693E+308     0.84739778     0.05902695     0.36258277     0.04703899     0.46864870
   3.29343610     1.25535207     0.20835138     0.18991340     0.20527044  1.797693E+308     0.84785219     0.05900816     0.36222934     0.04713790     0.46837540
   3.29843661     1.25641917     0.20841097     0.18940539     0.20533996  1.797693E+308     0.84830849     0.05898896     0.36187577     0.04723701     0.46810173
   3.30343712     1.25748836     0.20846952     0.18889752     0.20540846  1.797693E+308     0.84876669     0.05896935     0.36152206     0.04733631     0.46782771
   3.30843761     1.25855965     0.20852703     0.18838978     0.20547592  1.797693E+308     0.84922680     0.05894932     0.36116820     0.04743581     0.46755333
   3.31343811     1.25963304     0.20858349     0.18788217     0.20554236  1.797693E+308     0.84968883     0.05892888     0.36081420     0.04753551     0.46727858
   3.31843859     1.26070854     0.20863890     0.18737468     0.20560776  1.797693E+308     0.85015278     0.05890802     0.36046004     0.04763541     0.46700347
   3.32343907     1.26178616     0.20869325     0.18686733     0.20567212  1.797693E+308     0.85061867     0.05888675     0.36010574     0.04773551     0.46672799
   3.32843955     1.26286590     0.20874655     0.18636011     0.20573544  1.797693E+308     0.85108650     0.05886505     0.35975128     0.04783581     0.46645214
   3.33344002     1.26394778     0.20879878     0.18585301     0.20579770  1.797693E+308     0.85155628     0.05884294     0.35939667     0.04793631     0.46617591
   3.33844048     1.26503180     0.20884995     0.18534605     0.20585892  1.797693E+308     0.85202803     0.05882041     0.35904189     0.04803701     0.46589931
   3.34344093     1.26611796     0.20890005     0.18483920     0.20591908  1.797693E+308     0.85250175     0.05879746     0.35868696     0.04813792     0.46562234
   3.34844138     1.26720628     0.20894907     0.18433249     0.20597818  1.797693E+308     0.85297745     0.05877408     0.35833186     0.04823903     0.46534498
   3.35344182     1.26829677     0.20899701     0.18382590     0.20603622  1.797693E+308     0.85345515     0.05875029     0.35797659     0.04834035     0.46506724
   3.35844226     1.26938942     0.20904388     0.18331944     0.20609318  1.797693E+308     0.85393484     0.05872607     0.35762116     0.04844188     0.46478911
   3.36344269     1.27048425     0.20908965     0.18281310     0.20614908  1.797693E+308     0.85441655     0.05870143     0.35726555     0.04854361     0.46451059
   3.36844311     1.27158127     0.20913434     0.18230689     0.20620389  1.797693E+308     0.85490028     0.05867636     0.35690978     0.04864555     0.46423169
   3.37344352     1.27268049     0.20917793     0.18180080     0.20625763  1.797693E+308     0.85538603     0.05865086     0.35655382     0.04874771     0.46395239
   3.37844393     1.27378190     0.20922042     0.18129483     0.20631028  1.797693E+308     0.85587383     0.05862494     0.35619769     0.04885007     0.46367270
   3.38344433     1.27488552     0.20926181     0.18078898     0.20636184  1.797693E+308     0.85636368     0.05859859     0.35584137     0.04895264     0.46339261
   3.38844473     1.27599136     0.20930209     0.18028326     0.20641231  1.797693E+308     0.85685559     0.05857182     0.35548487     0.04905542     0.46311211
   3.39344512     1.27709943     0.20934126     0.17977766     0.20646167  1.797693E+308     0.85734957     0.05854461     0.35512819     0.04915842     0.46283122
   3.39844550     1.27820972     0.20937932     0.17927218     0.20650994  1.797693E+308     0.85784563     0.05851697     0.35477131     0.04926164     0.46254992
   3.40344587     1.27932226     0.20941626     0.17876682     0.20655710  1.797693E+308     0.85834378     0.05848890     0.35441424     0.04936506     0.46226821
   3.40844624     1.28043705     0.20945207     0.17826158     0.20660314  1.797693E+308     0.85884403     0.05846040     0.35405698     0.04946871     0.46198609
   3.41344659     1.28155409     0.20948675     0.17775646     0.20664807  1.797693E+308     0.85934640     0.05843146     0.35369952     0.04957257     0.46170355
   3.41844695     1.28267340     0.20952030     0.17725146     0.20669188  1.797693E+308     0.85985089     0.05840209     0.35334186     0.04967665     0.46142060
   3.42344729     1.28379497     0.20955272     0.17674658     0.20673456  1.797693E+308     0.86035751     0.05837229     0.35298399     0.04978095     0.46113723
   3.42844763     1.28491883     0.20958399     0.17624181     0.20677611  1.797693E+308     0.86086628     0.05834205     0.35262592     0.04988547     0.46085344
   3.43344795     1.28604498     0.20961412     0.17573717     0.20681653  1.797693E+308     0.86137720     0.05831137     0.35226764     0.04999021     0.46056922
   3.43844828     1.28717343     0.20964309     0.17523264     0.20685580  1.797693E+308     0.86189029     0.05828025     0.35190915     0.05009517     0.46028457
   3.44344859     1.28830418     0.20967091     0.17472822     0.20689394  1.797693E+308     0.86240556     0.05824869     0.35155044     0.05020036     0.45999950
   3.44844889     1.28943724     0.20969757     0.17422392     0.20693092  1.797693E+308     0.86292302     0.05821670     0.35119152     0.05030577     0.45971399
   3.45344919     1.29057263     0.20972307     0.17371974     0.20696675  1.797693E+308     0.86344267     0.05818426     0.35083238     0.05041141     0.45942804
   3.45844948     1.29171035     0.20974740     0.17321567     0.20700142  1.797693E+308     0.86396454     0.05815138     0.35047301     0.05051727     0.45914165
   3.46344976     1.29285040     0.20977055     0.17271172     0.20703493  1.797693E+308     0.86448863     0.05811805     0.35011341     0.05062336     0.45885483
   3.46845004     1.29399281     0.20979253     0.17220788     0.20706727  1.797693E+308     0.86501495     0.05808428     0.34975359     0.05072968     0.45856755
   3.47345030     1.29513757     0.20981332     0.17170415     0.20709843  1.797693E+308     0.86554353     0.05805007     0.34939353     0.05083623     0.45827983
   3.47845056     1.29628469     0.20983293     0.17120053     0.20712842  1.797693E+308     0.86607435     0.05801541     0.34903324     0.05094301     0.45799166
   3.48345081     1.29743418     0.20985134     0.17069703     0.20715722  1.797693E+308     0.86660745     0.05798030     0.34867271     0.05105002     0.45770303
   3.48845105     1.29858606     0.20986856     0.17019364     0.20718484  1.797693E+308     0.86714283     0.05794474     0.34831193     0.05115727     0.45741395
   3.49345128     1.29974033     0.20988457     0.16969036     0.20721126  1.797693E+308     0.86768051     0.05790873     0.34795092     0.05126475     0.45712440
   3.49845150     1.30089700     0.20989938     0.16918719     0.20723649  1.797693E+308     0.86822048     0.05787228     0.34758965     0.05137247     0.45683439
   3.50345172     1.30205607     0.20991297     0.16868414     0.20726051  1.797693E+308     0.86876278     0.05783537     0.34722813     0.05148042     0.45654392
   3.50845192     1.30321756     0.20992535     0.16818119     0.20728332  1.797693E+308     0.86930741     0.05779800     0.34686636     0.05158861     0.45625297
   3.51345212     1.30438148     0.20993651     0.16767835     0.20730492  1.797693E+308     0.86985438     0.05776019     0.34650432     0.05169704     0.45596155
   3.51845231     1.30554783     0.20994644     0.16717562     0.20732530  1.797693E+308     0.87040371     0.05772192     0.34614203     0.05180571     0.45566966
   3.52345248     1.30671662     0.20995513     0.16667300     0.20734446  1.797693E+308     0.87095540     0.05768319     0.34577947     0.05191463     0.45537729
   3.52845265     1.30788787     0.20996259     0.16617048     0.20736238  1.797693E+308     0.87150948     0.05764400     0.34541664     0.05202378     0.45508443
   3.53345281     1.30906158     0.20996881     0.16566808     0.20737907  1.797693E+308     0.87206595     0.05760436     0.34505354     0.05213318     0.45479109
   3.53845296     1.31023775     0.20997378     0.16516578     0.20739452  1.797693E+308     0.87262482     0.05756426     0.34469017     0.05224282     0.45449725
   3.54345310     1.31141641     0.20997749     0.16466359     0.20740873  1.797693E+308     0.87318612     0.05752370     0.34432651     0.05235271     0.45420293
   3.54845324     1.31259756     0.20997995     0.16416150     0.20742168  1.797693E+308     0.87374985     0.05748267     0.34396258     0.05246285     0.45390810
   3.55345336     1.31378120     0.20998115     0.16365952     0.20743338  1.797693E+308     0.87431603     0.05744119     0.34359836     0.05257324     0.45361278
   3.55845347     1.31496736     0.20998107     0.16315764     0.20744381  1.797693E+308     0.87488467     0.05739923     0.34323385     0.05268388     0.45331696
   3.56345357     1.31615603     0.20997973     0.16265587     0.20745298  1.797693E+308     0.87545578     0.05735682     0.34286904     0.05279476     0.45302062
   3.56845366     1.31734722     0.20997710     0.16215420     0.20746087  1.797693E+308     0.87602938     0.05731394     0.34250394     0.05290591     0.45272378
   3.57345375     1.31854095     0.20997318     0.16165264     0.20746749  1.797693E+308     0.87660548     0.05727059     0.34213854     0.05301730     0.45242643
   3.57845382     1.31973723     0.20996798     0.16115118     0.20747281  1.797693E+308     0.87718409     0.05722677     0.34177283     0.05312895     0.45212855
   3.58345388     1.32093606     0.20996148     0.16064982     0.20747685  1.797693E+308     0.87776524     0.05718248     0.34140682     0.05324086     0.45183016
   3.58845393     1.32213746     0.20995368     0.16014856     0.20747959  1.797693E+308     0.87834893     0.05713772     0.34104050     0.05335302     0.45153124
   3.59345397     1.32334143     0.20994457     0.15964741     0.20748103  1.797693E+308     0.87893518     0.05709249     0.34067385     0.05346545     0.45123179
   3.59845400     1.32454798     0.20993415     0.15914636     0.20748116  1.797693E+308     0.87952400     0.05704678     0.34030689     0.05357813     0.45093181
   3.60345402     1.32575713     0.20992241     0.15864541     0.20747998  1.797693E+308     0.88011540     0.05700060     0.33993961     0.05369108     0.45063129
   3.60845403     1.32696888     0.20990934     0.15814456     0.20747748  1.797693E+308     0.88070941     0.05695395     0.33957200     0.05380429     0.45033024
   3.61345403     1.32818324     0.20989494     0.15764381     0.20747365  1.797693E+308     0.88130604     0.05690682     0.33920406     0.05391776     0.45002864
   3.61845400     1.32940023     0.20987921     0.15714316     0.20746849  1.797693E+308     0.88190530     0.05685921     0.33883578     0.05403150     0.44972649
   3.62345397     1.33061985     0.20986213     0.15664261     0.20746199  1.797693E+308     0.88250720     0.05681112     0.33846716     0.05414551     0.44942379
   3.62845388     1.33184210     0.20984371     0.15614216     0.20745415  1.797693E+308     0.88311177     0.05676255     0.33809820     0.05425979     0.44912054
   3.63345383     1.33306702     0.20982393     0.15564181     0.20744495  1.797693E+308     0.88371901     0.05671350     0.33772890     0.05437434     0.44881673
   3.63845367     1.33429457     0.20980280     0.15514157     0.20743440  1.797693E+308     0.88432894     0.05666396     0.33735924     0.05448915     0.44851236
   3.64345360     1.33552483     0.20978029     0.15464141     0.20742249  1.797693E+308     0.88494159     0.05661394     0.33698923     0.05460425     0.44820742
   3.64845336     1.33675773     0.20975642     0.15414136     0.20740920  1.797693E+308     0.88555694     0.05656344     0.33661886     0.05471961     0.44790191
   3.65345327     1.33799336     0.20973116     0.15364140     0.20739454  1.797693E+308     0.88617506     0.05651245     0.33624812     0.05483526     0.44759582
   3.65845296     1.33923165     0.20970452     0.15314156     0.20737850  1.797693E+308     0.88679591     0.05646097     0.33587702     0.05495117     0.44728916
   3.66345284     1.34047271     0.20967649     0.15264178     0.20736107  1.797693E+308     0.88741956     0.05640900     0.33550553     0.05506738     0.44698191
   3.66845247     1.34171642     0.20964706     0.15214213     0.20734225  1.797693E+308     0.88804596     0.05635654     0.33513369     0.05518385     0.44667408
   3.67345232     1.34296294     0.20961623     0.15164255     0.20732202  1.797693E+308     0.88867521     0.05630359     0.33476144     0.05530062     0.44636565
   3.67845187     1.34421213     0.20958399     0.15114310     0.20730039  1.797693E+308     0.88930724     0.05625015     0.33438883     0.05541766     0.44605664
   3.68345170     1.34546415     0.20955032     0.15064371     0.20727734  1.797693E+308     0.88994214     0.05619621     0.33401580     0.05553500     0.44574701
   3.68845117     1.34671885     0.20951524     0.15014445     0.20725287  1.797693E+308     0.89057987     0.05614177     0.33364241     0.05565261     0.44543679
   3.69345097     1.34797642     0.20947873     0.14964525     0.20722697  1.797693E+308     0.89122051     0.05608684     0.33326858     0.05577052     0.44512594
   3.69845037     1.34923668     0.20944078     0.14914618     0.20719963  1.797693E+308     0.89186399     0.05603141     0.33289439     0.05588871     0.44481451
   3.70345015     1.35049984     0.20940139     0.14864716     0.20717085  1.797693E+308     0.89251043     0.05597548     0.33251975     0.05600720     0.44450243
   3.70844946     1.35176570     0.20936055     0.14814828     0.20714063  1.797693E+308     0.89315974     0.05591905     0.33214472     0.05612598     0.44418975
   3.71344921     1.35303450     0.20931825     0.14764945     0.20710894  1.797693E+308     0.89381206     0.05586211     0.33176925     0.05624506     0.44387642
   3.71844844     1.35430600     0.20927449     0.14715076     0.20707580  1.797693E+308     0.89446727     0.05580468     0.33139339     0.05636443     0.44356249
   3.72344817     1.35558048     0.20922925     0.14665212     0.20704118  1.797693E+308     0.89512554     0.05574673     0.33101705     0.05648411     0.44324789
   3.72844731     1.35685767     0.20918254     0.14615362     0.20700509  1.797693E+308     0.89578672     0.05568828     0.33064033     0.05660407     0.44293268
   3.73344701     1.35813787     0.20913435     0.14565515     0.20696751  1.797693E+308     0.89645101     0.05562932     0.33026312     0.05672435     0.44261679
   3.73844607     1.35942079     0.20908466     0.14515684     0.20692844  1.797693E+308     0.89711825     0.05556985     0.32988552     0.05684492     0.44230029
   3.74344574     1.36070676     0.20903348     0.14465855     0.20688787  1.797693E+308     0.89778862     0.05550987     0.32950741     0.05696581     0.44198309
   3.74844471     1.36199547     0.20898079     0.14416042     0.20684580  1.797693E+308     0.89846199     0.05544938     0.32912890     0.05708699     0.44166527
   3.75344435     1.36328726     0.20892658     0.14366232     0.20680220  1.797693E+308     0.89913854     0.05538837     0.32874988     0.05720850     0.44134674
   3.75844324     1.36458178     0.20887086     0.14316438     0.20675709  1.797693E+308     0.89981810     0.05532685     0.32837045     0.05733029     0.44102759
   3.76344285     1.36587943     0.20881361     0.14266645     0.20671045  1.797693E+308     0.90050090     0.05526480     0.32799049     0.05745242     0.44070772
   3.76844164     1.36717983     0.20875483     0.14216869     0.20666228  1.797693E+308     0.90118675     0.05520225     0.32761011     0.05757485     0.44038721
   3.77344122     1.36848339     0.20869449     0.14167094     0.20661255  1.797693E+308     0.90187588     0.05513917     0.32722919     0.05769761     0.44006596
   3.77843992     1.36978971     0.20863262     0.14117336     0.20656128  1.797693E+308     0.90256809     0.05507557     0.32684784     0.05782067     0.43974408
   3.78343947     1.37109923     0.20856918     0.14067578     0.20650845  1.797693E+308     0.90326363     0.05501145     0.32646593     0.05794407     0.43942145
   3.78843808     1.37241151     0.20850418     0.14017839     0.20645405  1.797693E+308     0.90396228     0.05494681     0.32608360     0.05806777     0.43909817
   3.79343759     1.37372704     0.20843760     0.13968099     0.20639807  1.797693E+308     0.90466432     0.05488163     0.32570069     0.05819181     0.43877413
   3.79843610     1.37504533     0.20836945     0.13918377     0.20634051  1.797693E+308     0.90536949     0.05481594     0.32531734     0.05831616     0.43844943
   3.80343558     1.37636692     0.20829970     0.13868654     0.20628136  1.797693E+308     0.90607811     0.05474970     0.32493339     0.05844086     0.43812396
   3.80843399     1.37769127     0.20822837     0.13818950     0.20622061  1.797693E+308     0.90678990     0.05468295     0.32454901     0.05856587     0.43779782
   3.81343344     1.37901896     0.20815542     0.13769245     0.20615824  1.797693E+308     0.90750519     0.05461565     0.32416401     0.05869123     0.43747089
   3.81843175     1.38034943     0.20808087     0.13719559     0.20609428  1.797693E+308     0.90822367     0.05454783     0.32377856     0.05881690     0.43714329
   3.82343116     1.38168328     0.20800468     0.13669870     0.20602867  1.797693E+308     0.90894571     0.05447946     0.32339249     0.05894293     0.43681488
   3.82842937     1.38301990     0.20792688     0.13620202     0.20596144  1.797693E+308     0.90967099     0.05441058     0.32300596     0.05906927     0.43648580
   3.83342875     1.38435996     0.20784743     0.13570530     0.20589256  1.797693E+308     0.91039987     0.05434113     0.32261878     0.05919598     0.43615589
   3.83842685     1.38570280     0.20776635     0.13520879     0.20582204  1.797693E+308     0.91113203     0.05427117     0.32223113     0.05932300     0.43582530
   3.84342619     1.38704911     0.20768359     0.13471225     0.20574985  1.797693E+308     0.91186785     0.05420064     0.32184282     0.05945040     0.43549387
   3.84842419     1.38839821     0.20759920     0.13421591     0.20567601  1.797693E+308     0.91260698     0.05412959     0.32145404     0.05957811     0.43516175
   3.85342349     1.38975084     0.20751311     0.13371953     0.20560047  1.797693E+308     0.91334983     0.05405797     0.32106458     0.05970621     0.43482876
   3.85842137     1.39110625     0.20742536     0.13322338     0.20552327  1.797693E+308     0.91409603     0.05398583     0.32067464     0.05983462     0.43449509
   3.86342064     1.39246524     0.20733591     0.13272716     0.20544436  1.797693E+308     0.91484600     0.05391312     0.32028399     0.05996342     0.43416053
   3.86841841     1.39382702     0.20724478     0.13223118     0.20536376  1.797693E+308     0.91559936     0.05383988     0.31989286     0.06009253     0.43382528
   3.87341764     1.39519242     0.20715192     0.13173513     0.20528143  1.797693E+308     0.91635657     0.05376607     0.31950100     0.06022205     0.43348912
   3.87841529     1.39656063     0.20705737     0.13123932     0.20519740  1.797693E+308     0.91711718     0.05369173     0.31910865     0.06035188     0.43315226
   3.88341448     1.39793250     0.20696107     0.13074344     0.20511162  1.797693E+308     0.91788171     0.05361681     0.31871556     0.06048211     0.43281448
   3.88841202     1.39930718     0.20686306     0.13024780     0.20502412  1.797693E+308     0.91864969     0.05354135     0.31832197     0.06061267     0.43247599
   3.89341117     1.40068558     0.20676329     0.12975208     0.20493485  1.797693E+308     0.91942165     0.05346531     0.31792760     0.06074364     0.43213656
   3.89840858     1.40206678     0.20666179     0.12925661     0.20484385  1.797693E+308     0.92019709     0.05338874     0.31753274     0.06087493     0.43179641
   3.90340769     1.40345176     0.20655850     0.12876105     0.20475105  1.797693E+308     0.92097658     0.05331158     0.31713708     0.06100664     0.43145530
   3.90840498     1.40483955     0.20645348     0.12826576     0.20465651  1.797693E+308     0.92175959     0.05323388     0.31674091     0.06113867     0.43111346
   3.91340405     1.40623116     0.20634664     0.12777036     0.20456014  1.797693E+308     0.92254672     0.05315559     0.31634392     0.06127113     0.43077065
   3.91840122     1.40762559     0.20623805     0.12727524     0.20446202  1.797693E+308     0.92333741     0.05307677     0.31594642     0.06140392     0.43042711
   3.92340024     1.40902389     0.20612762     0.12678001     0.20436205  1.797693E+308     0.92413228     0.05299734     0.31554808     0.06153715     0.43008256
   3.92839727     1.41042501     0.20601543     0.12628505     0.20426030  1.797693E+308     0.92493076     0.05291737     0.31514921     0.06167070     0.42973728
   3.93339626     1.41183007     0.20590137     0.12578998     0.20415669  1.797693E+308     0.92573349     0.05283680     0.31474948     0.06180469     0.42939097
   3.93839316     1.41323794     0.20578553     0.12529519     0.20405128  1.797693E+308     0.92653987     0.05275568     0.31434921     0.06193902     0.42904392
   3.94339209     1.41464981     0.20566781     0.12480028     0.20394398  1.797693E+308     0.92735057     0.05267396     0.31394806     0.06207380     0.42869582
   3.94838886     1.41606449     0.20554828     0.12430567     0.20383488  1.797693E+308     0.92816496     0.05259169     0.31354636     0.06220891     0.42834697
   3.95338775     1.41748322     0.20542685     0.12381092     0.20372385  1.797693E+308     0.92898376     0.05250881     0.31314376     0.06234448     0.42799705
   3.95838438     1.41890477     0.20530360     0.12331647     0.20361100  1.797693E+308     0.92980627     0.05242538     0.31274060     0.06248039     0.42764637
   3.96338323     1.42033043     0.20517842     0.12282188     0.20349621  1.797693E+308     0.93063328     0.05234133     0.31233651     0.06261676     0.42729460
   3.96837971     1.42175891     0.20505141     0.12232760     0.20337957  1.797693E+308     0.93146405     0.05225673     0.31193186     0.06275348     0.42694206
   3.97337851     1.42319156     0.20492244     0.12183317     0.20326097  1.797693E+308     0.93229938     0.05217150     0.31152625     0.06289067     0.42658842
   3.97837485     1.42462702     0.20479162     0.12133906     0.20314050  1.797693E+308     0.93313852     0.05208573     0.31112006     0.06302820     0.42623399
   3.98337360     1.42606671     0.20465881     0.12084478     0.20301804  1.797693E+308     0.93398231     0.05199932     0.31071289     0.06316621     0.42587843
   3.98836980     1.42750923     0.20452414     0.12035084     0.20289371  1.797693E+308     0.93482995     0.05191236     0.31030514     0.06330457     0.42552207
   3.99336849     1.42895603     0.20438746     0.11985673     0.20276735  1.797693E+308     0.93568232     0.05182476     0.30989638     0.06344343     0.42516457
   3.99836454     1.43040565     0.20424890     0.11936295     0.20263910  1.797693E+308     0.93653858     0.05173661     0.30948702     0.06358263     0.42480626
   4.00336318     1.43185963     0.20410829     0.11886900     0.20250880  1.797693E+308     0.93739966     0.05164782     0.30907663     0.06372233     0.42444677
   4.00835907     1.43331642     0.20396579     0.11837539     0.20237658  1.797693E+308     0.93826468     0.05155846     0.30866563     0.06386239     0.42408648
   4.01335767     1.43477764     0.20382122     0.11788160     0.20224230  1.797693E+308     0.93913461     0.05146846     0.30825357     0.06400295     0.42372498
   4.01835340     1.43624166     0.20367474     0.11738816     0.20210607  1.797693E+308     0.94000852     0.05137790     0.30784089     0.06414387     0.42336266
   4.02335194     1.43771018     0.20352616     0.11689452     0.20196775  1.797693E+308     0.94088743     0.05128668     0.30742712     0.06428531     0.42299911
   4.02834751     1.43918150     0.20337564     0.11640125     0.20182747  1.797693E+308     0.94177037     0.05119491     0.30701272     0.06442711     0.42263474
   4.03334600     1.44065738     0.20322300     0.11590777     0.20168507  1.797693E+308     0.94265840     0.05110246     0.30659720     0.06456943     0.42226910
   4.03834140     1.44213607     0.20306841     0.11541467     0.20154069  1.797693E+308     0.94355051     0.05100946     0.30618105     0.06471212     0.42190264
   4.04333983     1.44361938     0.20291166     0.11492135     0.20139415  1.797693E+308     0.94444780     0.05091579     0.30576374     0.06485535     0.42153488
   4.04833507     1.44510549     0.20275295     0.11442842     0.20124562  1.797693E+308     0.94534922     0.05082156     0.30534579     0.06499894     0.42116629
   4.05333344     1.44659630     0.20259205     0.11393526     0.20109490  1.797693E+308     0.94625593     0.05072664     0.30492665     0.06514308     0.42079637
   4.05832851     1.44808991     0.20242916     0.11344250     0.20094217  1.797693E+308     0.94716680     0.05063117     0.30450685     0.06528759     0.42042561
   4.06332682     1.44958829     0.20226406     0.11294949     0.20078722  1.797693E+308     0.94808307     0.05053500     0.30408583     0.06543266     0.42005350
   4.06832171     1.45108945     0.20209695     0.11245690     0.20063024  1.797693E+308     0.94900356     0.05043828     0.30366415     0.06557810     0.41968053
   4.07331996     1.45259546     0.20192759     0.11196406     0.20047100  1.797693E+308     0.94992954     0.05034086     0.30324121     0.06572411     0.41930618
   4.07831467     1.45410426     0.20175620     0.11147164     0.20030972  1.797693E+308     0.95085979     0.05024287     0.30281760     0.06587049     0.41893097
   4.08331286     1.45561797     0.20158254     0.11097896     0.20014615  1.797693E+308     0.95179564     0.05014419     0.30239270     0.06601746     0.41855434
   4.08830739     1.45713446     0.20140683     0.11048671     0.19998051  1.797693E+308     0.95273581     0.05004493     0.30196711     0.06616480     0.41817684
   4.09330552     1.45865595     0.20122881     0.10999418     0.19981256  1.797693E+308     0.95368170     0.04994497     0.30154019     0.06631274     0.41779790
   4.09829986     1.46018021     0.20104873     0.10950211     0.19964251  1.797693E+308     0.95463195     0.04984444     0.30111258     0.06646106     0.41741808
   4.10329792     1.46170955     0.20086629     0.10900975     0.19947011  1.797693E+308     0.95558804     0.04974319     0.30068360     0.06660998     0.41703678
   4.10829207     1.46324164     0.20068178     0.10851785     0.19929560  1.797693E+308     0.95654854     0.04964137     0.30025392     0.06675929     0.41665458
   4.11329007     1.46477889     0.20049488     0.10802565     0.19911871  1.797693E+308     0.95751499     0.04953883     0.29982283     0.06690922     0.41627088
   4.11828401     1.46631889     0.20030588     0.10753392     0.19893968  1.797693E+308     0.95848591     0.04943572     0.29939102     0.06705953     0.41588627
   4.12328195     1.46786413     0.20011446     0.10704188     0.19875823  1.797693E+308     0.95946290     0.04933187     0.29895778     0.06721047     0.41550012
   4.12827569     1.46941211     0.19992092     0.10655033     0.19857463  1.797693E+308     0.96044441     0.04922745     0.29852380     0.06736180     0.41511305
   4.13327356     1.47096541     0.19972493     0.10605846     0.19838857  1.797693E+308     0.96143212     0.04912229     0.29808834     0.06751378     0.41472441
   4.13826710     1.47252144     0.19952679     0.10556709     0.19820034  1.797693E+308     0.96242441     0.04901656     0.29765214     0.06766615     0.41433485
   4.14326489     1.47408289     0.19932616     0.10507537     0.19800960  1.797693E+308     0.96342302     0.04891008     0.29721441     0.06781918     0.41394367
   4.14825823     1.47564704     0.19912337     0.10458418     0.19781668  1.797693E+308     0.96442626     0.04880302     0.29677593     0.06797260     0.41355155
   4.15325595     1.47721670     0.19891804     0.10409264     0.19762122  1.797693E+308     0.96543595     0.04869520     0.29633589     0.06812669     0.41315778
   4.15824907     1.47878905     0.19871054     0.10360162     0.19742355  1.797693E+308     0.96645034     0.04858681     0.29589507     0.06828119     0.41276307
   4.16324672     1.48036700     0.19850046     0.10311025     0.19722330  1.797693E+308     0.96747131     0.04847765     0.29545265     0.06843637     0.41236667
   4.16823961     1.48194763     0.19828818     0.10261942     0.19702081  1.797693E+308     0.96849703     0.04836792     0.29500944     0.06859195     0.41196931
   4.17323719     1.48353395     0.19807328     0.10212821     0.19681571  1.797693E+308     0.96952948     0.04825741     0.29456458     0.06874823     0.41157022
   4.17822986     1.48512293     0.19785617     0.10163756     0.19660835  1.797693E+308     0.97056673     0.04814632     0.29411892     0.06890492     0.41117017
   4.18322736     1.48671769     0.19763640     0.10114653     0.19639833  1.797693E+308     0.97161085     0.04803444     0.29367157     0.06906233     0.41076835
   4.18821981     1.48831510     0.19741439     0.10065607     0.19618604  1.797693E+308     0.97265984     0.04792199     0.29322341     0.06922014     0.41036554
   4.19321723     1.48991839     0.19718967     0.10016520     0.19597103  1.797693E+308     0.97371585     0.04780874     0.29277350     0.06937869     0.40996093
   4.19820944     1.49152431     0.19696270     0.09967493     0.19575374  1.797693E+308     0.97477678     0.04769491     0.29232276     0.06953765     0.40955533
   4.20320678     1.49313620     0.19673298     0.09918424     0.19553369  1.797693E+308     0.97584488     0.04758028     0.29187024     0.06969736     0.40914787
   4.20819875     1.49475070     0.19650098     0.09869416     0.19531133  1.797693E+308     0.97691797     0.04746507     0.29141686     0.06985748     0.40873941
   4.21319602     1.49637128     0.19626619     0.09820364     0.19508616  1.797693E+308     0.97799838     0.04734904     0.29096166     0.07001837     0.40832906
   4.21818774     1.49799445     0.19602909     0.09771376     0.19485867  1.797693E+308     0.97908385     0.04723243     0.29050558     0.07017968     0.40791769
   4.22318492     1.49962380     0.19578916     0.09722342     0.19462832  1.797693E+308     0.98017680     0.04711499     0.29004762     0.07034177     0.40750438
   4.22817640     1.50125571     0.19554691     0.09673373     0.19439562  1.797693E+308     0.98127487     0.04699698     0.28958879     0.07050428     0.40709005
   4.23317349     1.50289392     0.19530177     0.09624358     0.19416002  1.797693E+308     0.98238059     0.04687813     0.28912801     0.07066759     0.40667373
   4.23816471     1.50453466     0.19505428     0.09575408     0.19392205  1.797693E+308     0.98349148     0.04675870     0.28866633     0.07083133     0.40625636
   4.24316172     1.50618180     0.19480386     0.09526411     0.19368112  1.797693E+308     0.98461021     0.04663842     0.28820266     0.07099589     0.40583697
   4.24815268     1.50783145     0.19455108     0.09477483     0.19343780  1.797693E+308     0.98573418     0.04651756     0.28773808     0.07116087     0.40541652
   4.25314961     1.50948761     0.19429531     0.09428504     0.19319148  1.797693E+308     0.98686615     0.04639584     0.28727145     0.07132670     0.40499399
   4.25814030     1.51114625     0.19403715     0.09379596     0.19294274  1.797693E+308     0.98800343     0.04627354     0.28680389     0.07149296     0.40457039
   4.26313713     1.51281152     0.19377595     0.09330636     0.19269095  1.797693E+308     0.98914890     0.04615037     0.28633422     0.07166007     0.40414466
   4.26812756     1.51447924     0.19351235     0.09281749     0.19243672  1.797693E+308     0.99029974     0.04602662     0.28586360     0.07182762     0.40371785
   4.27312430     1.51615370     0.19324565     0.09232809     0.19217938  1.797693E+308     0.99145896     0.04590199     0.28539082     0.07199605     0.40328886
   4.27811444     1.51783058     0.19297653     0.09183943     0.19191958  1.797693E+308     0.99262362     0.04577678     0.28491707     0.07216492     0.40285878
   4.28311109     1.51951432     0.19270425     0.09135023     0.19165662  1.797693E+308     0.99379686     0.04565067     0.28444109     0.07233469     0.40242645
   4.28810095     1.52120046     0.19242953     0.09086178     0.19139117  1.797693E+308     0.99497561     0.04552399     0.28396413     0.07250490     0.40199303
   4.29309750     1.52289356     0.19215160     0.09037278     0.19112251  1.797693E+308     0.99616313     0.04539640     0.28348487     0.07267603     0.40155731
   4.29808708     1.52458904     0.19187121     0.08988456     0.19085133  1.797693E+308     0.99735624     0.04526823     0.28300462     0.07284762     0.40112047
   4.30308353     1.52629160     0.19158754     0.08939576     0.19057688  1.797693E+308     0.99855833     0.04513914     0.28252200     0.07302014     0.40068128
   4.30807281     1.52799649     0.19130139     0.08890777     0.19029990  1.797693E+308     0.99976608     0.04500948     0.28203836     0.07319312     0.40024095
   4.31306916     1.52970861     0.19101191     0.08841918     0.19001958  1.797693E+308     1.00098301     0.04487887     0.28155230     0.07336705     0.39979822
   4.31805815     1.53142301     0.19071992     0.08793141     0.18973671  1.797693E+308     1.00220569     0.04474770     0.28106519     0.07354145     0.39935435
   4.32305440     1.53314477     0.19042454     0.08744304     0.18945044  1.797693E+308     1.00343777     0.04461558     0.28057559     0.07371684     0.39890800
   4.32804307     1.53486877     0.19012663     0.08695551     0.18916160  1.797693E+308     1.00467567     0.04448289     0.28008492     0.07389269     0.39846049
   4.33303922     1.53660026     0.18982526     0.08646735     0.18886929  1.797693E+308     1.00592320     0.04434923     0.27959169     0.07406954     0.39801046
   4.33802758     1.53833395     0.18952135     0.08598007     0.18857439  1.797693E+308     1.00717663     0.04421501     0.27909737     0.07424687     0.39755924
   4.34302362     1.54007526     0.18921391     0.08549214     0.18827596  1.797693E+308     1.00843992     0.04407980     0.27860041     0.07442523     0.39710544
   4.34801167     1.54181874     0.18890390     0.08500510     0.18797491  1.797693E+308     1.00970919     0.04394403     0.27810234     0.07460407     0.39665044
   4.35300760     1.54356996     0.18859031     0.08451739     0.18767026  1.797693E+308     1.01098856     0.04380726     0.27760156     0.07478396     0.39619278
   4.35799532     1.54532331     0.18827412     0.08403061     0.18736297  1.797693E+308     1.01227399     0.04366994     0.27709965     0.07496434     0.39573392
   4.36299115     1.54708454     0.18795427     0.08354314     0.18705202  1.797693E+308     1.01356978     0.04353160     0.27659493     0.07514580     0.39527233
   4.36797854     1.54884786     0.18763181     0.08305662     0.18673841  1.797693E+308     1.01487171     0.04339270     0.27608907     0.07532774     0.39480952
   4.37297425     1.55061920     0.18730562     0.08256939     0.18642105  1.797693E+308     1.01618425     0.04325278     0.27558033     0.07551080     0.39434391
   4.37796130     1.55239257     0.18697679     0.08208313     0.18610101  1.797693E+308     1.01750302     0.04311230     0.27507041     0.07569435     0.39387706
   4.38295690     1.55417411     0.18664417     0.08159616     0.18577716  1.797693E+308     1.01883267     0.04297078     0.27455752     0.07587904     0.39340735
   4.38794361     1.55595763     0.18630888     0.08111017     0.18545061  1.797693E+308     1.02016864     0.04282870     0.27404344     0.07606424     0.39293638
   4.39293909     1.55774946     0.18596972     0.08062346     0.18512017  1.797693E+308     1.02151575     0.04268557     0.27352630     0.07625060     0.39246247
   4.39792545     1.55954323     0.18562788     0.08013775     0.18478700  1.797693E+308     1.02286927     0.04254189     0.27300793     0.07643746     0.39198728
   4.40292081     1.56134546     0.18528209     0.07965130     0.18444986  1.797693E+308     1.02423422     0.04239713     0.27248643     0.07662553     0.39150908
   4.40392083     1.56170688     0.18521247     0.07955393     0.18438197  1.797693E+308     1.02450856     0.04236805     0.27238176     0.07666328     0.39141309
   4.40542094     1.56224943     0.18510777     0.07940788     0.18427986  1.797693E+308     1.02492077     0.04232437     0.27222458     0.07671998     0.39126893
   4.40692114     1.56279249     0.18500276     0.07926183     0.18417744  1.797693E+308     1.02533384     0.04228062     0.27206719     0.07677676     0.39112456
   4.40917163     1.56360804     0.18484466     0.07904277     0.18402322  1.797693E+308     1.02595503     0.04221484     0.27183070     0.07686208     0.39090761
   4.41142233     1.56442475     0.18468586     0.07882371     0.18386829  1.797693E+308     1.02657816     0.04214888     0.27159372     0.07694759     0.39069020
   4.41479879     1.56565197     0.18444633     0.07849513     0.18363456  1.797693E+308     1.02751648     0.04204963     0.27123734     0.07707621     0.39036319
   4.41817574     1.56688180     0.18420520     0.07816656     0.18339922  1.797693E+308     1.02845921     0.04194998     0.27087986     0.07720526     0.39003510
   4.42317628     1.56870740     0.18384525     0.07768014     0.18304781  1.797693E+308     1.02986308     0.04180172     0.27034853     0.07739711     0.38954737
   4.42817684     1.57053838     0.18348182     0.07719385     0.18269289  1.797693E+308     1.03127647     0.04165263     0.26981484     0.07758987     0.38905735
   4.43317741     1.57237475     0.18311490     0.07670771     0.18233444  1.797693E+308     1.03269948     0.04150270     0.26927874     0.07778356     0.38856500
   4.43817799     1.57421655     0.18274444     0.07622170     0.18197243  1.797693E+308     1.03413222     0.04135193     0.26874020     0.07797818     0.38807031
   4.44317858     1.57606381     0.18237043     0.07573584     0.18160683  1.797693E+308     1.03557481     0.04120031     0.26819919     0.07817375     0.38757325
   4.44817917     1.57791653     0.18199283     0.07525012     0.18123762  1.797693E+308     1.03702734     0.04104784     0.26765567     0.07837027     0.38707379
   4.45317978     1.57977476     0.18161163     0.07476455     0.18086476  1.797693E+308     1.03848994     0.04089452     0.26710961     0.07856776     0.38657189
   4.45818040     1.58163852     0.18122678     0.07427914     0.18048822  1.797693E+308     1.03996271     0.04074035     0.26656097     0.07876623     0.38606755
   4.46318103     1.58350783     0.18083826     0.07379388     0.18010799  1.797693E+308     1.04144578     0.04058531     0.26600971     0.07896570     0.38556071
   4.46818167     1.58538271     0.18044605     0.07330877     0.17972402  1.797693E+308     1.04293925     0.04042941     0.26545579     0.07916617     0.38505137
   4.47318232     1.58726320     0.18005010     0.07282383     0.17933629  1.797693E+308     1.04444326     0.04027264     0.26489919     0.07936765     0.38453948
   4.47818299     1.58914932     0.17965040     0.07233904     0.17894477  1.797693E+308     1.04595792     0.04011500     0.26433985     0.07957017     0.38402503
   4.48318366     1.59104109     0.17924692     0.07185442     0.17854943  1.797693E+308     1.04748335     0.03995649     0.26377775     0.07977373     0.38350797
   4.48818435     1.59293854     0.17883961     0.07136997     0.17815023  1.797693E+308     1.04901969     0.03979710     0.26321283     0.07997835     0.38298828
   4.49318505     1.59484170     0.17842846     0.07088569     0.17774716  1.797693E+308     1.05056705     0.03963683     0.26264506     0.08018404     0.38246593
   4.49818577     1.59675059     0.17801343     0.07040159     0.17734017  1.797693E+308     1.05212558     0.03947567     0.26207439     0.08039082     0.38194089
   4.50318650     1.59866523     0.17759449     0.06991766     0.17692923  1.797693E+308     1.05369539     0.03931363     0.26150079     0.08059870     0.38141312
   4.50818724     1.60058566     0.17717161     0.06943391     0.17651432  1.797693E+308     1.05527663     0.03915070     0.26092420     0.08080769     0.38088259
   4.51318800     1.60251189     0.17674476     0.06895035     0.17609540  1.797693E+308     1.05686944     0.03898686     0.26034460     0.08101781     0.38034927
   4.51818878     1.60444396     0.17631390     0.06846698     0.17567244  1.797693E+308     1.05847395     0.03882213     0.25976191     0.08122909     0.37981314
   4.52318956     1.60638189     0.17587901     0.06798379     0.17524540  1.797693E+308     1.06009031     0.03865650     0.25917612     0.08144152     0.37927414
   4.52819037     1.60832570     0.17544004     0.06750081     0.17481426  1.797693E+308     1.06171865     0.03848997     0.25858715     0.08165514     0.37873226
   4.53319119     1.61027542     0.17499697     0.06701802     0.17437897  1.797693E+308     1.06335914     0.03832252     0.25799498     0.08186995     0.37818745
   4.53819203     1.61223107     0.17454977     0.06653543     0.17393952  1.797693E+308     1.06501191     0.03815416     0.25739954     0.08208598     0.37763968
   4.54319288     1.61419269     0.17409839     0.06605305     0.17349585  1.797693E+308     1.06667712     0.03798488     0.25680079     0.08230324     0.37708891
   4.54819375     1.61616029     0.17364281     0.06557088     0.17304794  1.797693E+308     1.06835492     0.03781469     0.25619868     0.08252175     0.37653511
   4.55319464     1.61813391     0.17318298     0.06508893     0.17259575  1.797693E+308     1.07004548     0.03764357     0.25559314     0.08274154     0.37597825
   4.55819555     1.62011356     0.17271889     0.06460720     0.17213925  1.797693E+308     1.07174895     0.03747152     0.25498414     0.08296262     0.37541828
   4.56319647     1.62209927     0.17225048     0.06412568     0.17167840  1.797693E+308     1.07346550     0.03729854     0.25437162     0.08318501     0.37485517
   4.56819742     1.62409107     0.17177773     0.06364440     0.17121316  1.797693E+308     1.07519530     0.03712463     0.25375551     0.08340873     0.37428888
   4.57319838     1.62608899     0.17130060     0.06316335     0.17074351  1.797693E+308     1.07693851     0.03694979     0.25313577     0.08363382     0.37371937
   4.57819936     1.62809304     0.17081905     0.06268253     0.17026940  1.797693E+308     1.07869532     0.03677400     0.25251233     0.08386028     0.37314660
   4.58320036     1.63010326     0.17033304     0.06220196     0.16979079  1.797693E+308     1.08046589     0.03659727     0.25188513     0.08408814     0.37257054
   4.58820139     1.63211966     0.16984255     0.06172163     0.16930765  1.797693E+308     1.08225042     0.03641959     0.25125411     0.08431743     0.37199113
   4.59320243     1.63414229     0.16934752     0.06124155     0.16881994  1.797693E+308     1.08404907     0.03624096     0.25061921     0.08454818     0.37140835
   4.59820349     1.63617115     0.16884793     0.06076173     0.16832763  1.797693E+308     1.08586206     0.03606137     0.24998037     0.08478040     0.37082215
   4.60320458     1.63820628     0.16834373     0.06028217     0.16783066  1.797693E+308     1.08768955     0.03588083     0.24933752     0.08501413     0.37023248
   4.60820569     1.64024770     0.16783489     0.05980287     0.16732902  1.797693E+308     1.08953176     0.03569933     0.24869058     0.08524940     0.36963931
   4.61320681     1.64229545     0.16732137     0.05932384     0.16682265  1.797693E+308     1.09138889     0.03551686     0.24803950     0.08548623     0.36904259
   4.61820796     1.64434953     0.16680312     0.05884509     0.16631151  1.797693E+308     1.09326113     0.03533343     0.24738420     0.08572465     0.36844228
   4.62320913     1.64640999     0.16628011     0.05836662     0.16579557  1.797693E+308     1.09514871     0.03514902     0.24672461     0.08596470     0.36783833
   4.62821033     1.64847685     0.16575230     0.05788843     0.16527478  1.797693E+308     1.09705183     0.03496364     0.24606064     0.08620642     0.36723070
   4.63321154     1.65055013     0.16521965     0.05741054     0.16474911  1.797693E+308     1.09897072     0.03477729     0.24539223     0.08644983     0.36661935
   4.63821278     1.65262987     0.16468211     0.05693294     0.16421851  1.797693E+308     1.10090559     0.03458995     0.24471930     0.08669497     0.36600422
   4.64321403     1.65471608     0.16413964     0.05645564     0.16368295  1.797693E+308     1.10285669     0.03440163     0.24404176     0.08694188     0.36538527
   4.64821531     1.65680880     0.16359221     0.05597865     0.16314237  1.797693E+308     1.10482425     0.03421232     0.24335953     0.08719060     0.36476245
   4.65321661     1.65890807     0.16303976     0.05550198     0.16259673  1.797693E+308     1.10680851     0.03402202     0.24267253     0.08744117     0.36413572
   4.65821794     1.66101390     0.16248226     0.05502561     0.16204599  1.797693E+308     1.10880972     0.03383073     0.24198065     0.08769363     0.36350501
   4.66321928     1.66312633     0.16191966     0.05454957     0.16149012  1.797693E+308     1.11082813     0.03363844     0.24128382     0.08794804     0.36287030
   4.66822064     1.66524539     0.16135192     0.05407386     0.16092905  1.797693E+308     1.11286402     0.03344515     0.24058193     0.08820443     0.36223152
   4.67322202     1.66737111     0.16077899     0.05359848     0.16036275  1.797693E+308     1.11491764     0.03325086     0.23987490     0.08846287     0.36158862
   4.67822342     1.66950353     0.16020082     0.05312343     0.15979117  1.797693E+308     1.11698929     0.03305556     0.23916260     0.08872339     0.36094155
   4.68322484     1.67164268     0.15961737     0.05264873     0.15921426  1.797693E+308     1.11907924     0.03285924     0.23844495     0.08898607     0.36029026
   4.68822626     1.67378860     0.15902860     0.05217437     0.15863199  1.797693E+308     1.12118779     0.03266192     0.23772183     0.08925095     0.35963469
   4.69322771     1.67594133     0.15843445     0.05170036     0.15804429  1.797693E+308     1.12331524     0.03246358     0.23699312     0.08951810     0.35897480
   4.69822916     1.67810091     0.15783487     0.05122670     0.15745111  1.797693E+308     1.12546192     0.03226421     0.23625872     0.08978759     0.35831052
   4.70323062     1.68026738     0.15722982     0.05075340     0.15685242  1.797693E+308     1.12762814     0.03206382     0.23551849     0.09005948     0.35764179
   4.70823210     1.68244079     0.15661924     0.05028046     0.15624815  1.797693E+308     1.12981425     0.03186240     0.23477231     0.09033386     0.35696857
   4.71323357     1.68462118     0.15600308     0.04980788     0.15563826  1.797693E+308     1.13202060     0.03165995     0.23402005     0.09061079     0.35629079
   4.71823505     1.68680862     0.15538129     0.04933566     0.15502269  1.797693E+308     1.13424754     0.03145646     0.23326157     0.09089037     0.35560839
   4.72323652     1.68900315     0.15475382     0.04886381     0.15440139  1.797693E+308     1.13649546     0.03125192     0.23249672     0.09117268     0.35492132
   4.72823798     1.69120484     0.15412060     0.04839233     0.15377429  1.797693E+308     1.13876475     0.03104634     0.23172534     0.09145782     0.35422950
   4.73323943     1.69341376     0.15348158     0.04792121     0.15314135  1.797693E+308     1.14105582     0.03083971     0.23094729     0.09174588     0.35353289
   4.73824087     1.69562998     0.15283670     0.04745045     0.15250250  1.797693E+308     1.14336910     0.03063202     0.23016239     0.09203699     0.35283140
   4.74324228     1.69785358     0.15218590     0.04698006     0.15185768  1.797693E+308     1.14570505     0.03042327     0.22937047     0.09233126     0.35212499
   4.74824365     1.70008464     0.15152911     0.04651003     0.15120683  1.797693E+308     1.14806412     0.03021344     0.22857133     0.09262880     0.35141358
   4.75324499     1.70232326     0.15086627     0.04604035     0.15054988  1.797693E+308     1.15044683     0.03000254     0.22776478     0.09292977     0.35069709
   4.75824627     1.70456954     0.15019731     0.04557102     0.14988675  1.797693E+308     1.15285368     0.02979055     0.22695062     0.09323430     0.34997547
   4.76324749     1.70682361     0.14952215     0.04510203     0.14921739  1.797693E+308     1.15528525     0.02957747     0.22612862     0.09354255     0.34924863
   4.76824863     1.70908560     0.14884072     0.04463337     0.14854170  1.797693E+308     1.15774209     0.02936329     0.22529853     0.09385469     0.34851651
   4.77324969     1.71135564     0.14815294     0.04416502     0.14785962  1.797693E+308     1.16022485     0.02914799     0.22446012     0.09417091     0.34777902
   4.77825064     1.71363389     0.14745872     0.04369697     0.14717105  1.797693E+308     1.16273419     0.02893157     0.22361310     0.09449141     0.34703609
   4.78325146     1.71592055     0.14675798     0.04322921     0.14647591  1.797693E+308     1.16527080     0.02871401     0.22275720     0.09481642     0.34628762
   4.78825214     1.71821581     0.14605061     0.04276170     0.14577409  1.797693E+308     1.16783546     0.02849529     0.22189208     0.09514617     0.34553354
   4.79325263     1.72051990     0.14533651     0.04229442     0.14506550  1.797693E+308     1.17042897     0.02827541     0.22101742     0.09548093     0.34477375
   4.79825293     1.72283308     0.14461558     0.04182734     0.14435002  1.797693E+308     1.17305223     0.02805433     0.22013284     0.09582099     0.34400816
   4.80325298     1.72515564     0.14388769     0.04136043     0.14362754  1.797693E+308     1.17570619     0.02783205     0.21923794     0.09616668     0.34323666
   4.80825276     1.72748792     0.14315270     0.04089363     0.14289792  1.797693E+308     1.17839190     0.02760853     0.21833227     0.09651835     0.34245916
   4.81325221     1.72983029     0.14241047     0.04042690     0.14216101  1.797693E+308     1.18111050     0.02738375     0.21741536     0.09687642     0.34167554
   4.81825003     1.73218262     0.14166104     0.03996028     0.14141685  1.797693E+308     1.18386258     0.02715773     0.21648690     0.09724124     0.34088587
   4.82324864     1.73454657     0.14090384     0.03949349     0.14066488  1.797693E+308     1.18665089     0.02693032     0.21554582     0.09761350     0.34008964
   4.82824377     1.73692073     0.14013933     0.03902681     0.13990554  1.797693E+308     1.18947465     0.02670167     0.21459225     0.09799347     0.33928739
   4.83324121     1.73930860     0.13936636     0.03855960     0.13913771  1.797693E+308     1.19233894     0.02647145     0.21362430     0.09838225     0.33847801
   4.83823255     1.74170698     0.13858598     0.03809251     0.13836242  1.797693E+308     1.19524097     0.02623999     0.21264274     0.09877996     0.33766269
   4.84322835     1.74412197     0.13779623     0.03762440     0.13757772  1.797693E+308     1.19818921     0.02600673     0.21164446     0.09918833     0.33683952
   4.84821431     1.74654786     0.13699899     0.03715641     0.13678549  1.797693E+308     1.20117795     0.02577223     0.21063115     0.09960725     0.33601062
   4.85320770     1.74899448     0.13619107     0.03668669     0.13598255  1.797693E+308     1.20422070     0.02553557     0.20959791     0.10003941     0.33517289
   4.85818575     1.75145247     0.13537565     0.03621709     0.13517206  1.797693E+308     1.20730735     0.02529769     0.20854780     0.10048437     0.33432986
   4.86317544     1.75393738     0.13454768     0.03574469     0.13434900  1.797693E+308     1.21045925     0.02505713     0.20747309     0.10094641     0.33347663
   4.86814122     1.75643427     0.13371229     0.03527241     0.13351846  1.797693E+308     1.21365953     0.02481537     0.20637897     0.10142458     0.33261892
   4.87312480     1.75896786     0.13286143     0.03479565     0.13267246  1.797693E+308     1.21694242     0.02457010     0.20525295     0.10192601     0.33174906
   4.87806966     1.76151435     0.13200346     0.03431899     0.13181929  1.797693E+308     1.22028010     0.02432371     0.20410356     0.10244915     0.33087642
   4.88304136     1.76411487     0.13112509     0.03383485     0.13094576  1.797693E+308     1.22373065     0.02407235     0.20290929     0.10300710     0.32998874
   4.88794277     1.76672989     0.13024068     0.03335076     0.13006613  1.797693E+308     1.22724712     0.02382005     0.20168404     0.10359855     0.32910264
   4.89287790     1.76943824     0.12932584     0.03285241     0.12915616  1.797693E+308     1.23094570     0.02355965     0.20038234     0.10425635     0.32819834
   4.89758899     1.77216682     0.12841285     0.03235382     0.12824800  1.797693E+308     1.23475116     0.02329951     0.19901570     0.10500751     0.32732272
   4.90258554     1.77512408     0.12741965     0.03181671     0.12725994  1.797693E+308     1.23893302     0.02301777     0.19750881     0.10584593     0.32637251
   4.90757532     1.77809713     0.12641155     0.03127989     0.12625691  1.797693E+308     1.24318417     0.02273376     0.19598236     0.10668243     0.32539855
   4.91257208     1.78109426     0.12538543     0.03074190     0.12523579  1.797693E+308     1.24751855     0.02244669     0.19443158     0.10751890     0.32439717
   4.91756253     1.78410762     0.12434367     0.03020422     0.12419896  1.797693E+308     1.25192694     0.02215731     0.19286001     0.10835265     0.32336997
   4.92255955     1.78714507     0.12328323     0.02966549     0.12314339  1.797693E+308     1.25642312     0.02186485     0.19126299     0.10918536     0.32231321
   4.92755084     1.79019919     0.12220637     0.02912709     0.12207132  1.797693E+308     1.26099847     0.02157002     0.18964386     0.11001443     0.32122831
   4.93254820     1.79327726     0.12111018     0.02858780     0.12097985  1.797693E+308     1.26566638     0.02127212     0.18799815     0.11084125     0.32011151
   4.93754054     1.79637245     0.11999672     0.02804887     0.11987104  1.797693E+308     1.27041913     0.02097178     0.18632888     0.11166335     0.31896401
   4.94253832     1.79949124     0.11886330     0.02750922     0.11874220  1.797693E+308     1.27526938     0.02066839     0.18463191     0.11248176     0.31778207
   4.94753198     1.80262761     0.11771172     0.02696997     0.11759511  1.797693E+308     1.28021067     0.02036252     0.18290983     0.11329418     0.31656653
   4.95253028     1.80578699     0.11653958     0.02643024     0.11642740  1.797693E+308     1.28525457     0.02005364     0.18115895     0.11410121     0.31531381
   4.95752556     1.80896440     0.11534832     0.02589093     0.11524048  1.797693E+308     1.29039632     0.01974223     0.17938128     0.11490074     0.31402425
   4.96252449     1.81216392     0.11413598     0.02535142     0.11403240  1.797693E+308     1.29564584     0.01942788     0.17757377     0.11569289     0.31269454
   4.96752177     1.81538192     0.11290349     0.02481237     0.11280409  1.797693E+308     1.30100069     0.01911094     0.17573765     0.11647578     0.31132437
   4.97252148     1.81862077     0.11164948     0.02427345     0.11155419  1.797693E+308     1.30646846     0.01879119     0.17387074     0.11724893     0.30991086
   4.97752119     1.82187854     0.11037422     0.02373505     0.11028295  1.797693E+308     1.31204977     0.01846880     0.17197327     0.11801075     0.30845282
   4.98252185     1.82515543     0.10907715     0.02319718     0.10898981  1.797693E+308     1.31774901     0.01814375     0.17004421     0.11876007     0.30694804
   4.98752305     1.82845068     0.10775805     0.02266002     0.10767457  1.797693E+308     1.32356909     0.01781612     0.16808306     0.11949543     0.30539461
   4.99252486     1.83176375     0.10641663     0.02212373     0.10633692  1.797693E+308     1.32951345     0.01748597     0.16608918     0.12021529     0.30379043
   4.99752732     1.83509399     0.10505261     0.02158845     0.10497657  1.797693E+308     1.33558560     0.01715334     0.16406192     0.12091802     0.30213328
   5.00253050     1.83844066     0.10366574     0.02105437     0.10359329  1.797693E+308     1.34178903     0.01681833     0.16200070     0.12160185     0.30042088
   5.00753447     1.84180293     0.10225581     0.02052166     0.10218686  1.797693E+308     1.34812725     0.01648101     0.15990493     0.12226490     0.29865084
   5.01253931     1.84517982     0.10082264     0.01999052     0.10075710  1.797693E+308     1.35460372     0.01614148     0.15777412     0.12290511     0.29682070
   5.01754508     1.84857025     0.09936610     0.01946117     0.09930387  1.797693E+308     1.36122189     0.01579986     0.15560778     0.12352030     0.29492794
   5.02255188     1.85197298     0.09788612     0.01893385     0.09782711  1.797693E+308     1.36798509     0.01545627     0.15340552     0.12410814     0.29296993
   5.02755980     1.85538665     0.09638268     0.01840881     0.09632680  1.797693E+308     1.37489656     0.01511086     0.15116701     0.12466614     0.29094401
   5.03256893     1.85880971     0.09485583     0.01788630     0.09480298  1.797693E+308     1.38195941     0.01476380     0.14889203     0.12519162     0.28884745
   5.03757938     1.86224048     0.09330570     0.01736663     0.09325578  1.797693E+308     1.38917655     0.01441525     0.14658043     0.12568178     0.28667746
   5.04259124     1.86567709     0.09173250     0.01685009     0.09168543  1.797693E+308     1.39655064     0.01406543     0.14423219     0.12613362     0.28443125
   5.04760464     1.86911747     0.09013655     0.01633702     0.09009221  1.797693E+308     1.40408410     0.01371455     0.14184744     0.12654400     0.28210599
   5.05261968     1.87255939     0.08851826     0.01582774     0.08847656  1.797693E+308     1.41177899     0.01336286     0.13942644     0.12690959     0.27969888
   5.05763649     1.87600042     0.08687814     0.01532264     0.08683899  1.797693E+308     1.41963700     0.01301061     0.13696959     0.12722693     0.27720713
   5.06265520     1.87943792     0.08521685     0.01482208     0.08518014  1.797693E+308     1.42765937     0.01265810     0.13447752     0.12749240     0.27462802
   5.06767591     1.88286909     0.08353517     0.01432647     0.08350080  1.797693E+308     1.43584684     0.01230563     0.13195100     0.12770227     0.27195890
   5.07269876     1.88629090     0.08183399     0.01383621     0.08180186  1.797693E+308     1.44419958     0.01195352     0.12939104     0.12785268     0.26919724
   5.07772388     1.88970017     0.08011438     0.01335173     0.08008440  1.797693E+308     1.45271716     0.01160213     0.12679886     0.12793968     0.26634067
   5.08275137     1.89309354     0.07837753     0.01287346     0.07834960  1.797693E+308     1.46139843     0.01125182     0.12417590     0.12795926     0.26338699
   5.08417402     1.89405011     0.07788326     0.01273935     0.07785589  1.797693E+308     1.46388370     0.01115298     0.12342855     0.12795201     0.26253354
   5.08630293     1.89547823     0.07714144     0.01253972     0.07711489  1.797693E+308     1.46762619     0.01100533     0.12230612     0.12793028     0.26124173
   5.08842610     1.89689827     0.07639912     0.01234191     0.07637338  1.797693E+308     1.47138635     0.01085842     0.12118201     0.12789536     0.25993578
   5.09160094     1.89901322     0.07528474     0.01204859     0.07526017  1.797693E+308     1.47706017     0.01063945     0.11949266     0.12781781     0.25794992
   5.09476500     1.90111004     0.07416931     0.01175930     0.07414586  1.797693E+308     1.48277489     0.01042216     0.11779950     0.12770947     0.25593113
   5.09949374     1.90422134     0.07249421     0.01133285     0.07247238  1.797693E+308     1.49142524     0.01009940     0.11525256     0.12748770     0.25283965
   5.10420559     1.90729200     0.07081687     0.01091525     0.07079657  1.797693E+308     1.50017167     0.00978045     0.11269697     0.12719266     0.24967008
   5.10919952     1.91051080     0.06903196     0.01048102     0.06901318  1.797693E+308     1.50957492     0.00944570     0.10997157     0.12679600     0.24621327
   5.11418495     1.91368388     0.06724470     0.01005649     0.06722736  1.797693E+308     1.51909277     0.00911531     0.10723634     0.12631062     0.24266227
   5.11918445     1.91682191     0.06544908     0.00964011     0.06543309  1.797693E+308     1.52876162     0.00878818     0.10448189     0.12573113     0.23900120
   5.12418674     1.91991410     0.06365128     0.00923319     0.06363657  1.797693E+308     1.53855270     0.00846548     0.10171752     0.12505558     0.23523859
   5.12919205     1.92295714     0.06185341     0.00883604     0.06183989  1.797693E+308     1.54845849     0.00814758     0.09894636     0.12428131     0.23137525
   5.13420030     1.92594775     0.06005770     0.00844894     0.06004528  1.797693E+308     1.55847036     0.00783484     0.09617177     0.12340602     0.22741264
   5.13921149     1.92888293     0.05826633     0.00807211     0.05825495  1.797693E+308     1.56857941     0.00752762     0.09339710     0.12242780     0.22335251
   5.14422559     1.93175992     0.05648148     0.00770576     0.05647105  1.797693E+308     1.57877636     0.00722621     0.09062571     0.12134510     0.21919703
   5.14766163     1.93369563     0.05526381     0.00746095     0.05525400  1.797693E+308     1.58580652     0.00702328     0.08873109     0.12054263     0.21629699
   5.15115964     1.93563554     0.05402950     0.00721698     0.05402029  1.797693E+308     1.59299527     0.00681979     0.08680733     0.11967487     0.21330198
   5.15622778     1.93838999     0.05225202     0.00687293     0.05224363  1.797693E+308     1.60346105     0.00653066     0.08403123     0.11832644     0.20888833
   5.16129817     1.94107770     0.05048832     0.00653991     0.05048067  1.797693E+308     1.61398225     0.00624834     0.08126992     0.11686951     0.20438777
   5.16637064     1.94369728     0.04874024     0.00621792     0.04873328  1.797693E+308     1.62454892     0.00597298     0.07852649     0.11530438     0.19980384
   5.17144500     1.94624766     0.04700950     0.00590690     0.04700318  1.797693E+308     1.63515140     0.00570472     0.07580384     0.11363175     0.19514031
   5.17652104     1.94872818     0.04529767     0.00560676     0.04529193  1.797693E+308     1.64578038     0.00544364     0.07310468     0.11185269     0.19040102
   5.18159856     1.95113849     0.04360613     0.00531738     0.04360092  1.797693E+308     1.65642697     0.00518981     0.07043147     0.10996862     0.18558990
   5.18667735     1.95347857     0.04193611     0.00503857     0.04193139  1.797693E+308     1.66708282     0.00494322     0.06778645     0.10798124     0.18071091
   5.19175721     1.95574871     0.04028867     0.00477014     0.04028440  1.797693E+308     1.67774010     0.00470388     0.06517160     0.10589250     0.17576798
   5.19683792     1.95794949     0.03866470     0.00451186     0.03866084  1.797693E+308     1.68839162     0.00447173     0.06258867     0.10370458     0.17076498
   5.20191930     1.96008173     0.03706494     0.00426348     0.03706145  1.797693E+308     1.69903080     0.00424669     0.06003915     0.10141985     0.16570568
   5.20700114     1.96214647     0.03548994     0.00402471     0.03548680  1.797693E+308     1.70965172     0.00402867     0.05752429     0.09904079     0.16059375
   5.21208326     1.96414495     0.03394016     0.00379528     0.03393732  1.797693E+308     1.72024906     0.00381754     0.05504513     0.09657001     0.15543267
   5.21716550     1.96607858     0.03241586     0.00357488     0.03241331  1.797693E+308     1.73081816     0.00361316     0.05260247     0.09401017     0.15022580
   5.22224769     1.96794889     0.03091724     0.00336320     0.03091494  1.797693E+308     1.74135496     0.00341537     0.05019693     0.09136399     0.14497630
   5.22732969     1.96975752     0.02944433     0.00315993     0.02944227  1.797693E+308     1.75185597     0.00322402     0.04782893     0.08863418     0.13968713
   5.23241136     1.97150622     0.02799709     0.00296476     0.02799525  1.797693E+308     1.76231826     0.00303891     0.04549872     0.08582345     0.13436108
   5.23749257     1.97319678     0.02657539     0.00277736     0.02657374  1.797693E+308     1.77273940     0.00285986     0.04320640     0.08293447     0.12900073
   5.24257322     1.97483102     0.02517901     0.00259743     0.02517753  1.797693E+308     1.78311744     0.00268669     0.04095193     0.07996986     0.12360849
   5.24765320     1.97641082     0.02380766     0.00242466     0.02380634  1.797693E+308     1.79345089     0.00251920     0.03873516     0.07693219     0.11818655
   5.25273243     1.97793803     0.02246100     0.00225875     0.02245983  1.797693E+308     1.80373861     0.00235719     0.03655581     0.07382394     0.11273694
   5.25781082     1.97941452     0.02113865     0.00209941     0.02113761  1.797693E+308     1.81397987     0.00220047     0.03441352     0.07064751     0.10726151
   5.26288831     1.98084213     0.01984017     0.00194634     0.01983925  1.797693E+308     1.82417423     0.00204885     0.03230787     0.06740521     0.10176193
   5.26796484     1.98222268     0.01856510     0.00179927     0.01856428  1.797693E+308     1.83432156     0.00190213     0.03023833     0.06409926     0.09623973
   5.27304037     1.98355796     0.01731294     0.00165794     0.01731222  1.797693E+308     1.84442197     0.00176014     0.02820436     0.06073178     0.09069628
   5.27811484     1.98484970     0.01608319     0.00152208     0.01608256  1.797693E+308     1.85447579     0.00162268     0.02620535     0.05730478     0.08513281
   5.28318822     1.98609960     0.01487532     0.00139146     0.01487477  1.797693E+308     1.86448358     0.00148958     0.02424065     0.05382019     0.07955042
   5.28826049     1.98730931     0.01368880     0.00126584     0.01368832  1.797693E+308     1.87444604     0.00136066     0.02230959     0.05027984     0.07395009
   5.29333162     1.98848042     0.01252309     0.00114498     0.01252268  1.797693E+308     1.88436402     0.00123575     0.02041148     0.04668545     0.06833268
   5.29840160     1.98961448     0.01137765     0.00102867     0.01137729  1.797693E+308     1.89423850     0.00111471     0.01854561     0.04303866     0.06269897
   5.30347041     1.99071297     0.01025193   9.167084E-04     0.01025163  1.797693E+308     1.90407058   9.973536E-04     0.01671126     0.03934100     0.05704962
   5.30853805     1.99177732     0.00914541   8.088961E-04     0.00914515  1.797693E+308     1.91386142   8.835483E-04     0.01490771     0.03559395     0.05138521
   5.31360451     1.99280889     0.00805754   7.050454E-04     0.00805732  1.797693E+308     1.92361228   7.731446E-04     0.01313423     0.03179887     0.04570624
   5.31472464     1.99303271     0.00781945   6.825989E-04     0.00781925  1.797693E+308     1.92576312   7.491774E-04     0.01274606     0.03095335     0.04444859
   5.31572722     1.99323175     0.00760709   6.626624E-04     0.00760690  1.797693E+308     1.92768673   7.278586E-04     0.01239983     0.03019460     0.04332229
   5.31724081     1.99352996     0.00728781   6.328376E-04     0.00728762  1.797693E+308     1.93058814   6.959093E-04     0.01187925     0.02904563     0.04162078
   5.31876616     1.99382776     0.00696762   6.031095E-04     0.00696744  1.797693E+308     1.93350891   6.639954E-04     0.01135719     0.02788350     0.03990468
   5.32107653     1.99427366     0.00648564   5.587004E-04     0.00648548  1.797693E+308     1.93792678   6.161920E-04     0.01057132     0.02611528     0.03730279
   5.32341405     1.99471858     0.00600163   5.145133E-04     0.00600148  1.797693E+308     1.94238930   5.684712E-04     0.00978212     0.02431657     0.03466716
   5.32697218     1.99538407     0.00527177   4.486549E-04     0.00527165  1.797693E+308     1.94916827   4.970488E-04     0.00859207     0.02156008     0.03064920
   5.33059376     1.99604723     0.00453730   3.833120E-04     0.00453720  1.797693E+308     1.95605150   4.258229E-04     0.00739454     0.01873183     0.02655219
   5.33565521     1.99695081     0.00352467   2.947450E-04     0.00352460  1.797693E+308     1.96564422   3.286831E-04     0.00574363     0.01474157     0.02081389
   5.34071551     1.99782807     0.00252802   2.092824E-04     0.00252797  1.797693E+308     1.97520441   2.342650E-04     0.00411901     0.01070934     0.01506262
   5.34577468     1.99868006     0.00154686   1.267886E-04     0.00154683  1.797693E+308     1.98473352   1.424587E-04     0.00252000     0.00663605     0.00929852
   5.35083272     1.99950778   5.807461E-04   4.713495E-05   5.807357E-04  1.797693E+308     1.99423301   5.315894E-05   9.459463E-04     0.00252257     0.00352167
   5.35183499     1.99966901   3.910319E-04   3.167583E-05   3.910250E-04  1.797693E+308     1.99611221   3.575050E-05   6.369091E-04     0.00170266     0.00237532
   5.35284178     1.99983007   2.010255E-04   1.625264E-05   2.010219E-04  1.797693E+308     1.99799889   1.835693E-05   3.274169E-04   8.774654E-04     0.00122324
   5.35436052     2.00007132  -8.453271E-05  -6.814434E-06  -8.453125E-05  1.797693E+308     2.00084303  -7.705325E-06  -1.376738E-04  -3.703398E-04  -5.157189E-04
