# Supplementary material for: Seasonal reproduction leads to population collapse and an Allee effect in a stage-structured consumer-resource biomass model when mortality rate increases
Source: PLoS One. 2017 Oct 31;12(10):e0187338. doi: 10.1371/journal.pone.0187338 (PMC5663510; doi:10.1371/journal.pone.0187338)
Supplement: S1 File — The programs used for fixed-point analysis and the MATLAB script for generating the bifurcation diagrams (Figs 2 and 3). (ZIP) [file pone.0187338.s002.zip › Fig2and3/eq20.cvf]

"Fixed step size or integration accuracy when adaptive"					1.0E-8
"Cohort cycle time interval"								1.0
"Tolerance value, determining identity with zero"					1.0E-5
"Maximum integration time/Parameter change period in bifurcation"		     20000.0

"Output time interval"				                			1.0
"Complete state output interval, 0 for none"						0.0

"[ 0] Turn-over rate of resources1                                 RHO =   1.0   "	       10.0
"[ 1] Maximum density of resource1                                RMAX =   2.0   "	        2.0
"[ 2] Maximum ingestion rate                                      IMAX =  10.0   "	      100.0
"[ 3] Maintenance rate scaling constant consumer                    QC =   1.0   "             10.0
"[ 4] Convention efficiency                                      SIGMA =   0.5   "              0.5
"[ 5] Ratio of newborn-adult consumer body mass                     ZC =   0.1   "		0.1
"[ 6] Background mortality rate scaling constant consumer          MUC =   0.1   "	          1
"[ 7] Adult-juvenile intake ratio                                THETA =   1.0   "	        2.0
"[ 8] Interval of offspring production by consumer            INTERVAL =   1.0   "	        1.0

"[-6] Index of first bifurcation parameter                                    "	        6.0
"[-5] Step size in (index of second) bifurcation parameter                    "	        6.0
"[-4] Final value of the bifurcation parameter                                "	      100.0
"[-3] Linear (0) or logarithmic (1) parameter change                          "		0.0
"[-2] Period of output generation in bifurcation                              "		0.0
"[-1] Period of state output in bifurcation                                   "		0.0
