# Supplementary material for: Seasonal reproduction leads to population collapse and an Allee effect in a stage-structured consumer-resource biomass model when mortality rate increases
Source: PLoS One. 2017 Oct 31;12(10):e0187338. doi: 10.1371/journal.pone.0187338 (PMC5663510; doi:10.1371/journal.pone.0187338)
Supplement: S1 File — The programs used for fixed-point analysis and the MATLAB script for generating the bifurcation diagrams (Figs 2 and 3). (ZIP) [file pone.0187338.s002.zip › Fig2and3/eq20.out]

   0.10000000     0.20180597     1.44471869     0.09009572     0.73386277  1.797693E+308     0.18805967     0.80640166     0.08732796     0.33032404     1.22405366
   0.10183046     0.20184079     1.44634190     0.09056071     0.73658704  1.797693E+308     0.18804878     0.80576613     0.08773545     0.33147923     1.22498081
   0.10368112     0.20187604     1.44794610     0.09102491     0.73929278  1.797693E+308     0.18803862     0.80512903     0.08814141     0.33262707     1.22589752
   0.10649494     0.20192973     1.45031683     0.09171971     0.74331666  1.797693E+308     0.18802475     0.80417050     0.08874750     0.33433506     1.22725306
   0.10935404     0.20198439     1.45264490     0.09241266     0.74729884  1.797693E+308     0.18801254     0.80320852     0.08935013     0.33602657     1.22858522
   0.11372740     0.20206820     1.45605724     0.09344860     0.75319403  1.797693E+308     0.18799729     0.80175920     0.09024755     0.33853306     1.23053981
   0.11820193     0.20215421     1.45937410     0.09448023     0.75899556  1.797693E+308     0.18798573     0.80030238     0.09113705     0.34100278     1.23244221
   0.12326335     0.20225180     1.46292868     0.09561507     0.76529759  1.797693E+308     0.18797722     0.79868407     0.09211065     0.34368933     1.23448406
   0.12832146     0.20234966     1.46628689     0.09671748     0.77133918  1.797693E+308     0.18797322     0.79709603     0.09305148     0.34626889     1.23641641
   0.13337655     0.20244776     1.46946338     0.09778976     0.77713959  1.797693E+308     0.18797339     0.79553612     0.09396187     0.34874953     1.23824751
   0.13842887     0.20254613     1.47247117     0.09883395     0.78271594  1.797693E+308     0.18797744     0.79400242     0.09484390     0.35113840     1.23998471
   0.14347864     0.20264475     1.47532193     0.09985189     0.78808354  1.797693E+308     0.18798511     0.79249322     0.09569942     0.35344190     1.24163454
   0.14852606     0.20274362     1.47802612     0.10084523     0.79325615  1.797693E+308     0.18799615     0.79100700     0.09653012     0.35566577     1.24320289
   0.15357131     0.20284275     1.48059318     0.10181545     0.79824617  1.797693E+308     0.18801037     0.78954237     0.09733750     0.35781516     1.24469503
   0.15861454     0.20294213     1.48303163     0.10276390     0.80306482  1.797693E+308     0.18802756     0.78809808     0.09812294     0.35989474     1.24611575
   0.16365591     0.20304177     1.48534923     0.10369180     0.80772230  1.797693E+308     0.18804755     0.78667298     0.09888768     0.36190873     1.24746938
   0.16869553     0.20314165     1.48755306     0.10460027     0.81222789  1.797693E+308     0.18807018     0.78526604     0.09963285     0.36386098     1.24875987
   0.17373352     0.20324179     1.48964955     0.10549033     0.81659008  1.797693E+308     0.18809531     0.78387631     0.10035951     0.36575500     1.24999081
   0.17877000     0.20334217     1.49164462     0.10636291     0.82081665  1.797693E+308     0.18812281     0.78250292     0.10106859     0.36759400     1.25116551
   0.18380506     0.20344281     1.49354371     0.10721888     0.82491473  1.797693E+308     0.18815255     0.78114507     0.10176099     0.36938092     1.25228698
   0.18883878     0.20354369     1.49535181     0.10805902     0.82889092  1.797693E+308     0.18818442     0.77980203     0.10243750     0.37111847     1.25335801
   0.19387125     0.20364482     1.49707356     0.10888406     0.83275129  1.797693E+308     0.18821832     0.77847311     0.10309889     0.37280916     1.25438116
   0.19890254     0.20374620     1.49871323     0.10969470     0.83650146  1.797693E+308     0.18825415     0.77715769     0.10374583     0.37445529     1.25535881
   0.20393272     0.20384782     1.50027477     0.11049154     0.84014665  1.797693E+308     0.18829182     0.77585518     0.10437898     0.37605900     1.25629316
   0.20896185     0.20394969     1.50176188     0.11127518     0.84369170  1.797693E+308     0.18833126     0.77456505     0.10499893     0.37762226     1.25718624
   0.21399000     0.20405180     1.50317799     0.11204616     0.84714112  1.797693E+308     0.18837238     0.77328677     0.10560624     0.37914694     1.25803995
   0.21901721     0.20415415     1.50452628     0.11280500     0.85049912  1.797693E+308     0.18841512     0.77201990     0.10620143     0.38063474     1.25885606
   0.22404354     0.20425675     1.50580975     0.11355215     0.85376962  1.797693E+308     0.18845941     0.77076398     0.10678499     0.38208727     1.25963623
   0.22906902     0.20435959     1.50703119     0.11428807     0.85695631  1.797693E+308     0.18850518     0.76951860     0.10735737     0.38350602     1.26038198
   0.23409371     0.20446267     1.50819322     0.11501317     0.86006263  1.797693E+308     0.18855238     0.76828337     0.10791900     0.38489240     1.26109477
   0.23911765     0.20456599     1.50929830     0.11572785     0.86309181  1.797693E+308     0.18860095     0.76705794     0.10847029     0.38624772     1.26177595
   0.24414086     0.20466955     1.51034874     0.11643246     0.86604689  1.797693E+308     0.18865084     0.76584197     0.10901161     0.38757321     1.26242680
   0.24916339     0.20477334     1.51134672     0.11712737     0.86893072  1.797693E+308     0.18870201     0.76463513     0.10954332     0.38887005     1.26304850
   0.25418527     0.20487738     1.51229427     0.11781288     0.87174602  1.797693E+308     0.18875440     0.76343712     0.11006575     0.39013931     1.26364218
   0.25920653     0.20498165     1.51319334     0.11848932     0.87449531  1.797693E+308     0.18880798     0.76224766     0.11057923     0.39138202     1.26420891
   0.26422720     0.20508616     1.51404575     0.11915697     0.87718100  1.797693E+308     0.18886270     0.76106647     0.11108405     0.39259917     1.26474969
   0.26924730     0.20519091     1.51485323     0.11981610     0.87980536  1.797693E+308     0.18891853     0.75989331     0.11158049     0.39379166     1.26526546
   0.27426686     0.20529589     1.51561741     0.12046698     0.88237054  1.797693E+308     0.18897543     0.75872793     0.11206883     0.39496036     1.26575712
   0.27926738     0.20540072     1.51633725     0.12110750     0.88486943  1.797693E+308     0.18903315     0.75757436     0.11254756     0.39610191     1.26622384
   0.28426788     0.20550579     1.51701717     0.12174035     0.88731374  1.797693E+308     0.18909187     0.75642797     0.11301879     0.39722154     1.26666830
   0.28926836     0.20561110     1.51765852     0.12236577     0.88970526  1.797693E+308     0.18915156     0.75528855     0.11348273     0.39831997     1.26709125
   0.29426881     0.20571665     1.51826263     0.12298395     0.89204569  1.797693E+308     0.18921220     0.75415593     0.11393960     0.39939788     1.26749340
   0.29926925     0.20582245     1.51883071     0.12359509     0.89433667  1.797693E+308     0.18927375     0.75302991     0.11438960     0.40045593     1.26787544
   0.30426968     0.20592848     1.51936396     0.12419938     0.89657973  1.797693E+308     0.18933618     0.75191034     0.11483293     0.40149473     1.26823800
   0.30927008     0.20603475     1.51986349     0.12479699     0.89877635  1.797693E+308     0.18939948     0.75079704     0.11526978     0.40251488     1.26858170
   0.31427047     0.20614126     1.52033039     0.12538810     0.90092794  1.797693E+308     0.18946362     0.74968987     0.11570032     0.40351693     1.26890712
   0.31927085     0.20624801     1.52076567     0.12597286     0.90303584  1.797693E+308     0.18952858     0.74858867     0.11612471     0.40450144     1.26921482
   0.32427121     0.20635500     1.52117033     0.12655143     0.90510135  1.797693E+308     0.18959433     0.74749330     0.11654313     0.40546890     1.26950534
   0.32927156     0.20646222     1.52154529     0.12712397     0.90712568  1.797693E+308     0.18966086     0.74640363     0.11695572     0.40641982     1.26977918
   0.33427190     0.20656967     1.52189146     0.12769060     0.90911002  1.797693E+308     0.18972813     0.74531953     0.11736264     0.40735466     1.27003683
   0.33927222     0.20667736     1.52220969     0.12825147     0.91105549  1.797693E+308     0.18979615     0.74424087     0.11776403     0.40827387     1.27027877
   0.34427253     0.20678529     1.52250081     0.12880671     0.91296317  1.797693E+308     0.18986488     0.74316753     0.11816002     0.40917789     1.27050543
   0.34927284     0.20689345     1.52276561     0.12935645     0.91483411  1.797693E+308     0.18993431     0.74209939     0.11855075     0.41006711     1.27071726
   0.35427313     0.20700184     1.52300485     0.12990080     0.91666928  1.797693E+308     0.19000442     0.74103636     0.11893634     0.41094195     1.27091465
   0.35927341     0.20711047     1.52321926     0.13043988     0.91846966  1.797693E+308     0.19007520     0.73997832     0.11931691     0.41180277     1.27109800
   0.36427369     0.20721933     1.52340953     0.13097380     0.92023615  1.797693E+308     0.19014663     0.73892516     0.11969259     0.41264995     1.27126770
   0.36927395     0.20732842     1.52357634     0.13150267     0.92196964  1.797693E+308     0.19021869     0.73787680     0.12006347     0.41348383     1.27142410
   0.37427421     0.20743774     1.52372034     0.13202659     0.92367098  1.797693E+308     0.19029138     0.73683314     0.12042968     0.41430475     1.27156757
   0.37927446     0.20754729     1.52384215     0.13254566     0.92534097  1.797693E+308     0.19036467     0.73579409     0.12079130     0.41511303     1.27169842
   0.38427470     0.20765708     1.52394236     0.13305997     0.92698041  1.797693E+308     0.19043856     0.73475955     0.12114846     0.41590899     1.27181700
   0.38927493     0.20776709     1.52402157     0.13356962     0.92859006  1.797693E+308     0.19051303     0.73372946     0.12150123     0.41669292     1.27192361
   0.39427516     0.20787734     1.52408031     0.13407470     0.93017064  1.797693E+308     0.19058807     0.73270371     0.12184972     0.41746511     1.27201854
   0.39927538     0.20798781     1.52411913     0.13457529     0.93172286  1.797693E+308     0.19066367     0.73168225     0.12219401     0.41822585     1.27210210
   0.40427559     0.20809852     1.52413855     0.13507147     0.93324739  1.797693E+308     0.19073982     0.73066499     0.12253419     0.41897539     1.27217457
   0.40927580     0.20820945     1.52413906     0.13556332     0.93474490  1.797693E+308     0.19081650     0.72965185     0.12287035     0.41971400     1.27223620
   0.41427600     0.20832061     1.52412115     0.13605093     0.93621601  1.797693E+308     0.19089370     0.72864278     0.12320257     0.42044192     1.27228726
   0.41927620     0.20843200     1.52408528     0.13653436     0.93766133  1.797693E+308     0.19097142     0.72763769     0.12353092     0.42115940     1.27232801
   0.42427639     0.20854362     1.52403191     0.13701368     0.93908145  1.797693E+308     0.19104964     0.72663653     0.12385548     0.42186668     1.27235868
   0.42927658     0.20865547     1.52396146     0.13748898     0.94047695  1.797693E+308     0.19112836     0.72563923     0.12417632     0.42256397     1.27237951
   0.43427676     0.20876754     1.52387436     0.13796031     0.94184838  1.797693E+308     0.19120756     0.72464573     0.12449352     0.42325149     1.27239073
   0.43927693     0.20887985     1.52377102     0.13842773     0.94319626  1.797693E+308     0.19128724     0.72365596     0.12480715     0.42392945     1.27239256
   0.44427711     0.20899238     1.52365183     0.13889132     0.94452112  1.797693E+308     0.19136739     0.72266988     0.12511726     0.42459806     1.27238520
   0.44927727     0.20910513     1.52351717     0.13935113     0.94582346  1.797693E+308     0.19144800     0.72168743     0.12542393     0.42525751     1.27236887
   0.45427744     0.20921812     1.52336741     0.13980723     0.94710376  1.797693E+308     0.19152906     0.72070854     0.12572723     0.42590800     1.27234376
   0.45927760     0.20933133     1.52320291     0.14025966     0.94836249  1.797693E+308     0.19161056     0.71973317     0.12602720     0.42654970     1.27231007
   0.46427775     0.20944476     1.52302402     0.14070850     0.94960011  1.797693E+308     0.19169249     0.71876127     0.12632391     0.42718280     1.27226798
   0.46927790     0.20955843     1.52283106     0.14115378     0.95081706  1.797693E+308     0.19177486     0.71779279     0.12661741     0.42780746     1.27221767
   0.47427805     0.20967232     1.52262438     0.14159556     0.95201376  1.797693E+308     0.19185765     0.71682768     0.12690777     0.42842387     1.27215932
   0.47927819     0.20978643     1.52240427     0.14203390     0.95319063  1.797693E+308     0.19194085     0.71586589     0.12719503     0.42903218     1.27209310
   0.48427834     0.20990077     1.52217106     0.14246884     0.95434808  1.797693E+308     0.19202446     0.71490738     0.12747926     0.42963254     1.27201918
   0.48927847     0.21001534     1.52192504     0.14290044     0.95548649  1.797693E+308     0.19210847     0.71395210     0.12776049     0.43022511     1.27193770
   0.49427861     0.21013013     1.52166649     0.14332873     0.95660625  1.797693E+308     0.19219288     0.71300001     0.12803878     0.43081005     1.27184884
   0.49927874     0.21024515     1.52139571     0.14375376     0.95770772  1.797693E+308     0.19227767     0.71205108     0.12831418     0.43138749     1.27175274
   0.50427887     0.21036039     1.52111295     0.14417559     0.95879126  1.797693E+308     0.19236285     0.71110524     0.12858673     0.43195757     1.27164955
   0.50927899     0.21047586     1.52081849     0.14459424     0.95985722  1.797693E+308     0.19244840     0.71016248     0.12885649     0.43252044     1.27153941
   0.51427912     0.21059155     1.52051259     0.14500977     0.96090594  1.797693E+308     0.19253432     0.70922275     0.12912349     0.43307622     1.27142245
   0.51927924     0.21070747     1.52019550     0.14542221     0.96193775  1.797693E+308     0.19262061     0.70828601     0.12938778     0.43362504     1.27129883
   0.52427935     0.21082361     1.51986745     0.14583161     0.96295298  1.797693E+308     0.19270726     0.70735223     0.12964939     0.43416703     1.27116865
   0.52927947     0.21093998     1.51952869     0.14623800     0.96395192  1.797693E+308     0.19279426     0.70642137     0.12990838     0.43470231     1.27103206
   0.53427958     0.21105657     1.51917945     0.14664142     0.96493489  1.797693E+308     0.19288162     0.70549339     0.13016479     0.43523100     1.27088918
   0.53927969     0.21117339     1.51881995     0.14704190     0.96590217  1.797693E+308     0.19296932     0.70456827     0.13041864     0.43575321     1.27074012
   0.54427980     0.21129043     1.51845042     0.14743949     0.96685407  1.797693E+308     0.19305736     0.70364597     0.13066998     0.43626906     1.27058501
   0.54927991     0.21140770     1.51807106     0.14783421     0.96779086  1.797693E+308     0.19314573     0.70272645     0.13091885     0.43677866     1.27042396
   0.55428001     0.21152519     1.51768208     0.14822611     0.96871280  1.797693E+308     0.19323444     0.70180969     0.13116528     0.43728211     1.27025708
   0.55928011     0.21164290     1.51728368     0.14861521     0.96962018  1.797693E+308     0.19332347     0.70089566     0.13140930     0.43777951     1.27008448
   0.56428021     0.21176084     1.51687607     0.14900155     0.97051324  1.797693E+308     0.19341282     0.69998433     0.13165096     0.43827097     1.26990626
   0.56928031     0.21187901     1.51645943     0.14938516     0.97139224  1.797693E+308     0.19350249     0.69907566     0.13189029     0.43875659     1.26972254
   0.57428041     0.21199739     1.51603395     0.14976607     0.97225742  1.797693E+308     0.19359248     0.69816963     0.13212731     0.43923646     1.26953340
   0.57928050     0.21211601     1.51559982     0.15014430     0.97310904  1.797693E+308     0.19368277     0.69726622     0.13236207     0.43971067     1.26933896
   0.58428059     0.21223484     1.51515721     0.15051990     0.97394731  1.797693E+308     0.19377337     0.69636538     0.13259458     0.44017932     1.26913929
   0.58928068     0.21235390     1.51470629     0.15089288     0.97477247  1.797693E+308     0.19386428     0.69546711     0.13282489     0.44064250     1.26893450
   0.59428077     0.21247319     1.51424723     0.15126328     0.97558475  1.797693E+308     0.19395548     0.69457137     0.13305303     0.44110029     1.26872469
   0.59928086     0.21259270     1.51378021     0.15163112     0.97638436  1.797693E+308     0.19404697     0.69367813     0.13327901     0.44155278     1.26850993
   0.60428094     0.21271243     1.51330538     0.15199644     0.97717151  1.797693E+308     0.19413876     0.69278738     0.13350288     0.44200006     1.26829031
   0.60928103     0.21283239     1.51282290     0.15235925     0.97794641  1.797693E+308     0.19423084     0.69189908     0.13372465     0.44244219     1.26806592
   0.61428111     0.21295257     1.51233292     0.15271958     0.97870926  1.797693E+308     0.19432319     0.69101322     0.13394436     0.44287926     1.26783684
   0.61928119     0.21307297     1.51183559     0.15307746     0.97946027  1.797693E+308     0.19441583     0.69012977     0.13416203     0.44331136     1.26760316
   0.62428127     0.21319360     1.51133106     0.15343292     0.98019962  1.797693E+308     0.19450875     0.68924871     0.13437769     0.44373854     1.26736495
   0.62928135     0.21331445     1.51081948     0.15378597     0.98092751  1.797693E+308     0.19460194     0.68837002     0.13459137     0.44416090     1.26712228
   0.63428143     0.21343553     1.51030097     0.15413663     0.98164412  1.797693E+308     0.19469541     0.68749367     0.13480309     0.44457849     1.26687524
   0.63928150     0.21355683     1.50977569     0.15448495     0.98234963  1.797693E+308     0.19478914     0.68661964     0.13501286     0.44499139     1.26662390
   0.64428158     0.21367836     1.50924377     0.15483092     0.98304422  1.797693E+308     0.19488314     0.68574792     0.13522073     0.44539968     1.26636833
   0.64928165     0.21380011     1.50870532     0.15517459     0.98372805  1.797693E+308     0.19497740     0.68487848     0.13542671     0.44580341     1.26610860
   0.65428172     0.21392209     1.50816049     0.15551596     0.98440131  1.797693E+308     0.19507192     0.68401131     0.13563083     0.44620265     1.26584478
   0.65928179     0.21404428     1.50760940     0.15585506     0.98506415  1.797693E+308     0.19516670     0.68314637     0.13583310     0.44659746     1.26557693
   0.66428186     0.21416671     1.50705217     0.15619192     0.98571674  1.797693E+308     0.19526173     0.68228366     0.13603355     0.44698792     1.26530513
   0.66928193     0.21428935     1.50648892     0.15652655     0.98635924  1.797693E+308     0.19535701     0.68142316     0.13623220     0.44737408     1.26502944
   0.67428199     0.21441223     1.50591976     0.15685896     0.98699179  1.797693E+308     0.19545254     0.68056484     0.13642908     0.44775600     1.26474992
   0.67928206     0.21453532     1.50534482     0.15718919     0.98761455  1.797693E+308     0.19554832     0.67970870     0.13662419     0.44813374     1.26446663
   0.68428213     0.21465864     1.50476420     0.15751725     0.98822768  1.797693E+308     0.19564435     0.67885470     0.13681758     0.44850736     1.26417963
   0.68928219     0.21478219     1.50417801     0.15784316     0.98883131  1.797693E+308     0.19574061     0.67800284     0.13700924     0.44887691     1.26388899
   0.69428225     0.21490596     1.50358637     0.15816694     0.98942558  1.797693E+308     0.19583712     0.67715309     0.13719921     0.44924245     1.26359475
   0.69928231     0.21502996     1.50298937     0.15848860     0.99001065  1.797693E+308     0.19593386     0.67630544     0.13738750     0.44960404     1.26329699
   0.70428237     0.21515417     1.50238711     0.15880817     0.99058664  1.797693E+308     0.19603084     0.67545988     0.13757413     0.44996173     1.26299574
   0.70928243     0.21527862     1.50177971     0.15912566     0.99115368  1.797693E+308     0.19612805     0.67461639     0.13775913     0.45031556     1.26269108
   0.71428249     0.21540329     1.50116726     0.15944108     0.99171192  1.797693E+308     0.19622549     0.67377495     0.13794250     0.45066560     1.26238305
   0.71928255     0.21552818     1.50054985     0.15975446     0.99226147  1.797693E+308     0.19632316     0.67293554     0.13812427     0.45101189     1.26207170
   0.72428261     0.21565330     1.49992758     0.16006582     0.99280246  1.797693E+308     0.19642105     0.67209816     0.13830445     0.45135448     1.26175708
   0.72928266     0.21577865     1.49930054     0.16037516     0.99333502  1.797693E+308     0.19651917     0.67126278     0.13848306     0.45169342     1.26143926
   0.73428272     0.21590422     1.49866883     0.16068250     0.99385926  1.797693E+308     0.19661751     0.67042939     0.13866012     0.45202876     1.26111826
   0.73928277     0.21603001     1.49803253     0.16098786     0.99437531  1.797693E+308     0.19671608     0.66959798     0.13883564     0.45236053     1.26079415
   0.74428283     0.21615603     1.49739173     0.16129126     0.99488329  1.797693E+308     0.19681486     0.66876853     0.13900965     0.45268880     1.26046698
   0.74928288     0.21628228     1.49674652     0.16159271     0.99538330  1.797693E+308     0.19691385     0.66794103     0.13918215     0.45301359     1.26013678
   0.75428293     0.21640875     1.49609698     0.16189223     0.99587545  1.797693E+308     0.19701306     0.66711547     0.13935316     0.45333497     1.25980360
   0.75928298     0.21653544     1.49544318     0.16218982     0.99635987  1.797693E+308     0.19711249     0.66629183     0.13952270     0.45365296     1.25946749
   0.76428304     0.21666237     1.49478522     0.16248551     0.99683665  1.797693E+308     0.19721212     0.66547009     0.13969079     0.45396761     1.25912849
   0.76928309     0.21678952     1.49412318     0.16277931     0.99730589  1.797693E+308     0.19731197     0.66465026     0.13985743     0.45427896     1.25878665
   0.77428313     0.21691689     1.49345712     0.16307122     0.99776772  1.797693E+308     0.19741202     0.66383230     0.14002265     0.45458706     1.25844200
   0.77928318     0.21704449     1.49278713     0.16336128     0.99822222  1.797693E+308     0.19751228     0.66301621     0.14018645     0.45489193     1.25809460
   0.78428323     0.21717232     1.49211328     0.16364948     0.99866949  1.797693E+308     0.19761274     0.66220198     0.14034885     0.45519363     1.25774447
   0.78928328     0.21730037     1.49143564     0.16393585     0.99910964  1.797693E+308     0.19771341     0.66138960     0.14050987     0.45549219     1.25739167
   0.79428332     0.21742865     1.49075429     0.16422039     0.99954276  1.797693E+308     0.19781427     0.66057905     0.14066952     0.45578765     1.25703622
   0.79928337     0.21755715     1.49006930     0.16450312     0.99996894  1.797693E+308     0.19791534     0.65977032     0.14082781     0.45608004     1.25667817
   0.80428341     0.21768588     1.48938073     0.16478405     1.00038828  1.797693E+308     0.19801660     0.65896340     0.14098476     0.45636940     1.25631756
   0.80928346     0.21781484     1.48868866     0.16506319     1.00080086  1.797693E+308     0.19811806     0.65815828     0.14114037     0.45665576     1.25595442
   0.81428350     0.21794402     1.48799314     0.16534056     1.00120679  1.797693E+308     0.19821972     0.65735495     0.14129467     0.45693917     1.25558879
   0.81928355     0.21807344     1.48729425     0.16561617     1.00160614  1.797693E+308     0.19832156     0.65655339     0.14144766     0.45721965     1.25522071
   0.82428359     0.21820307     1.48659205     0.16589003     1.00199900  1.797693E+308     0.19842360     0.65575360     0.14159936     0.45749725     1.25485020
   0.82928363     0.21833294     1.48588661     0.16616215     1.00238545  1.797693E+308     0.19852583     0.65495556     0.14174978     0.45777198     1.25447732
   0.83428367     0.21846303     1.48517798     0.16643254     1.00276559  1.797693E+308     0.19862826     0.65415926     0.14189892     0.45804390     1.25410208
   0.83928371     0.21859335     1.48446623     0.16670121     1.00313949  1.797693E+308     0.19873086     0.65336470     0.14204681     0.45831302     1.25372453
   0.84428375     0.21872390     1.48375141     0.16696818     1.00350722  1.797693E+308     0.19883366     0.65257186     0.14219346     0.45857937     1.25334469
   0.84928379     0.21885467     1.48303359     0.16723346     1.00386888  1.797693E+308     0.19893664     0.65178073     0.14233887     0.45884300     1.25296260
   0.85428383     0.21898568     1.48231282     0.16749705     1.00422454  1.797693E+308     0.19903980     0.65099130     0.14248306     0.45910393     1.25257829
   0.85928387     0.21911691     1.48158915     0.16775898     1.00457427  1.797693E+308     0.19914315     0.65020357     0.14262603     0.45936219     1.25219180
   0.86428391     0.21924836     1.48086266     0.16801924     1.00491815  1.797693E+308     0.19924668     0.64941752     0.14276781     0.45961782     1.25180315
   0.86928395     0.21938005     1.48013338     0.16827784     1.00525626  1.797693E+308     0.19935039     0.64863315     0.14290839     0.45987083     1.25141237
   0.87428398     0.21951196     1.47940138     0.16853481     1.00558866  1.797693E+308     0.19945428     0.64785043     0.14304780     0.46012126     1.25101949
   0.87928402     0.21964411     1.47866670     0.16879015     1.00591542  1.797693E+308     0.19955834     0.64706938     0.14318604     0.46036913     1.25062455
   0.88428406     0.21977648     1.47792940     0.16904387     1.00623663  1.797693E+308     0.19966259     0.64628996     0.14332311     0.46061448     1.25022756
   0.88928409     0.21990908     1.47718952     0.16929597     1.00655234  1.797693E+308     0.19976701     0.64551219     0.14345905     0.46085734     1.24982857
   0.89428413     0.22004190     1.47644713     0.16954648     1.00686262  1.797693E+308     0.19987160     0.64473604     0.14359384     0.46109772     1.24942759
   0.89928416     0.22017496     1.47570227     0.16979539     1.00716755  1.797693E+308     0.19997637     0.64396151     0.14372750     0.46133565     1.24902466
   0.90428420     0.22030825     1.47495498     0.17004272     1.00746718  1.797693E+308     0.20008130     0.64318858     0.14386005     0.46157117     1.24861980
   0.90928423     0.22044176     1.47420531     0.17028847     1.00776158  1.797693E+308     0.20018642     0.64241726     0.14399148     0.46180429     1.24821304
   0.91428426     0.22057551     1.47345332     0.17053267     1.00805082  1.797693E+308     0.20029170     0.64164754     0.14412182     0.46203504     1.24780440
   0.91928430     0.22070948     1.47269904     0.17077531     1.00833495  1.797693E+308     0.20039715     0.64087939     0.14425107     0.46226345     1.24739391
   0.92428433     0.22084368     1.47194253     0.17101640     1.00861405  1.797693E+308     0.20050277     0.64011283     0.14437924     0.46248954     1.24698160
   0.92928436     0.22097811     1.47118382     0.17125595     1.00888816  1.797693E+308     0.20060855     0.63934783     0.14450633     0.46271333     1.24656749
   0.93428439     0.22111278     1.47042296     0.17149398     1.00915735  1.797693E+308     0.20071450     0.63858439     0.14463236     0.46293486     1.24615161
   0.93928442     0.22124767     1.46966000     0.17173049     1.00942168  1.797693E+308     0.20082062     0.63782250     0.14475734     0.46315413     1.24573397
   0.94428445     0.22138279     1.46889497     0.17196549     1.00968120  1.797693E+308     0.20092690     0.63706216     0.14488127     0.46337118     1.24531461
   0.94928448     0.22151815     1.46812792     0.17219898     1.00993598  1.797693E+308     0.20103335     0.63630335     0.14500417     0.46358603     1.24489354
   0.95428451     0.22165373     1.46735889     0.17243098     1.01018606  1.797693E+308     0.20113996     0.63554607     0.14512603     0.46379869     1.24447079
   0.95928454     0.22178954     1.46658791     0.17266150     1.01043151  1.797693E+308     0.20124673     0.63479031     0.14524688     0.46400920     1.24404639
   0.96428457     0.22192559     1.46581504     0.17289053     1.01067237  1.797693E+308     0.20135366     0.63403606     0.14536671     0.46421757     1.24362035
   0.96928460     0.22206186     1.46504030     0.17311810     1.01090870  1.797693E+308     0.20146075     0.63328333     0.14548555     0.46442382     1.24319270
   0.97428463     0.22219837     1.46426373     0.17334420     1.01114056  1.797693E+308     0.20156800     0.63253208     0.14560338     0.46462798     1.24276345
   0.97928466     0.22233511     1.46348538     0.17356885     1.01136799  1.797693E+308     0.20167541     0.63178234     0.14572023     0.46483007     1.24233264
   0.98428469     0.22247207     1.46270528     0.17379205     1.01159105  1.797693E+308     0.20178297     0.63103407     0.14583610     0.46503010     1.24190027
   0.98928471     0.22260928     1.46192346     0.17401382     1.01180978  1.797693E+308     0.20189070     0.63028728     0.14595100     0.46522810     1.24146638
   0.99428474     0.22274671     1.46113997     0.17423415     1.01202424  1.797693E+308     0.20199857     0.62954197     0.14606493     0.46542409     1.24103099
   0.99928477     0.22288437     1.46035483     0.17445306     1.01223447  1.797693E+308     0.20210661     0.62879812     0.14617790     0.46561808     1.24059410
   1.00428479     0.22302227     1.45956809     0.17467055     1.01244053  1.797693E+308     0.20221479     0.62805572     0.14628993     0.46581010     1.24015575
   1.00928482     0.22316039     1.45877978     0.17488664     1.01264245  1.797693E+308     0.20232313     0.62731477     0.14640101     0.46600016     1.23971595
   1.01428484     0.22329876     1.45798992     0.17510132     1.01284029  1.797693E+308     0.20243163     0.62657527     0.14651116     0.46618829     1.23927472
   1.01928487     0.22343735     1.45719856     0.17531460     1.01303409  1.797693E+308     0.20254027     0.62583720     0.14662038     0.46637450     1.23883208
   1.02428490     0.22357617     1.45640573     0.17552650     1.01322390  1.797693E+308     0.20264907     0.62510057     0.14672868     0.46655880     1.23838805
   1.02928492     0.22371523     1.45561145     0.17573702     1.01340977  1.797693E+308     0.20275802     0.62436535     0.14683607     0.46674123     1.23794265
   1.03428494     0.22385452     1.45481576     0.17594616     1.01359172  1.797693E+308     0.20286711     0.62363156     0.14694255     0.46692179     1.23749590
   1.03928497     0.22399405     1.45401870     0.17615394     1.01376982  1.797693E+308     0.20297636     0.62289918     0.14704813     0.46710051     1.23704781
   1.04428499     0.22413380     1.45322029     0.17636036     1.01394410  1.797693E+308     0.20308575     0.62216820     0.14715281     0.46727739     1.23659840
   1.04928502     0.22427380     1.45242055     0.17656542     1.01411460  1.797693E+308     0.20319529     0.62143862     0.14725661     0.46745246     1.23614769
   1.05428504     0.22441402     1.45161954     0.17676913     1.01428136  1.797693E+308     0.20330498     0.62071043     0.14735953     0.46762574     1.23569570
   1.05928506     0.22455448     1.45081726     0.17697151     1.01444444  1.797693E+308     0.20341482     0.61998363     0.14746158     0.46779724     1.23524244
   1.06428508     0.22469517     1.45001375     0.17717255     1.01460385  1.797693E+308     0.20352480     0.61925821     0.14756275     0.46796697     1.23478794
   1.06928511     0.22483610     1.44920904     0.17737227     1.01475966  1.797693E+308     0.20363493     0.61853416     0.14766307     0.46813496     1.23433220
   1.07428513     0.22497726     1.44840316     0.17757066     1.01491189  1.797693E+308     0.20374520     0.61781149     0.14776253     0.46830122     1.23387524
   1.07928515     0.22511866     1.44759613     0.17776774     1.01506058  1.797693E+308     0.20385561     0.61709017     0.14786115     0.46846576     1.23341708
   1.08428517     0.22526029     1.44678798     0.17796350     1.01520578  1.797693E+308     0.20396617     0.61637022     0.14795892     0.46862861     1.23295774
   1.08928519     0.22540215     1.44597874     0.17815797     1.01534751  1.797693E+308     0.20407687     0.61565161     0.14805585     0.46878977     1.23249723
   1.09428521     0.22554425     1.44516843     0.17835114     1.01548582  1.797693E+308     0.20418771     0.61493436     0.14815196     0.46894926     1.23203557
   1.09928523     0.22568659     1.44435708     0.17854302     1.01562075  1.797693E+308     0.20429870     0.61421844     0.14824724     0.46910710     1.23157277
   1.10428525     0.22582916     1.44354472     0.17873361     1.01575232  1.797693E+308     0.20440982     0.61350386     0.14834170     0.46926330     1.23110885
   1.10928527     0.22597196     1.44273137     0.17892293     1.01588058  1.797693E+308     0.20452109     0.61279060     0.14843535     0.46941787     1.23064382
   1.11428529     0.22611501     1.44191705     0.17911097     1.01600555  1.797693E+308     0.20463249     0.61207868     0.14852819     0.46957083     1.23017770
   1.11928531     0.22625828     1.44110180     0.17929775     1.01612728  1.797693E+308     0.20474403     0.61136807     0.14862023     0.46972220     1.22971049
   1.12428533     0.22640180     1.44028562     0.17948326     1.01624580  1.797693E+308     0.20485572     0.61065877     0.14871147     0.46987199     1.22924223
   1.12928535     0.22654555     1.43946856     0.17966752     1.01636114  1.797693E+308     0.20496754     0.60995078     0.14880192     0.47002021     1.22877291
   1.13428537     0.22668954     1.43865062     0.17985053     1.01647333  1.797693E+308     0.20507950     0.60924410     0.14889159     0.47016687     1.22830256
   1.13928539     0.22683376     1.43783184     0.18003230     1.01658241  1.797693E+308     0.20519159     0.60853871     0.14898048     0.47031199     1.22783118
   1.14428541     0.22697822     1.43701223     0.18021283     1.01668841  1.797693E+308     0.20530382     0.60783462     0.14906859     0.47045559     1.22735880
   1.14928543     0.22712292     1.43619182     0.18039212     1.01679137  1.797693E+308     0.20541619     0.60713181     0.14915594     0.47059767     1.22688542
   1.15428544     0.22726785     1.43537064     0.18057019     1.01689130  1.797693E+308     0.20552870     0.60643029     0.14924252     0.47073825     1.22641106
   1.15928546     0.22741303     1.43454869     0.18074703     1.01698825  1.797693E+308     0.20564133     0.60573005     0.14932834     0.47087734     1.22593573
   1.16428548     0.22755844     1.43372601     0.18092266     1.01708224  1.797693E+308     0.20575411     0.60503107     0.14941341     0.47101496     1.22545944
   1.16928550     0.22770409     1.43290261     0.18109707     1.01717331  1.797693E+308     0.20586701     0.60433337     0.14949773     0.47115111     1.22498221
   1.17428551     0.22784997     1.43207851     0.18127028     1.01726148  1.797693E+308     0.20598006     0.60363693     0.14958130     0.47128581     1.22450405
   1.17928553     0.22799610     1.43125375     0.18144229     1.01734679  1.797693E+308     0.20609323     0.60294175     0.14966414     0.47141908     1.22402497
   1.18428554     0.22814246     1.43042832     0.18161310     1.01742926  1.797693E+308     0.20620654     0.60224782     0.14974625     0.47155092     1.22354498
   1.18928556     0.22828906     1.42960227     0.18178272     1.01750892  1.797693E+308     0.20631998     0.60155514     0.14982762     0.47168134     1.22306410
   1.19428558     0.22843590     1.42877559     0.18195116     1.01758580  1.797693E+308     0.20643355     0.60086371     0.14990827     0.47181036     1.22258234
   1.19928559     0.22858298     1.42794832     0.18211841     1.01765993  1.797693E+308     0.20654725     0.60017352     0.14998820     0.47193799     1.22209971
   1.20428561     0.22873030     1.42712048     0.18228449     1.01773133  1.797693E+308     0.20666108     0.59948456     0.15006742     0.47206424     1.22161622
   1.20881123     0.22886385     1.42637069     0.18243380     1.01779363  1.797693E+308     0.20676423     0.59886203     0.15013851     0.47217734     1.22117787
   1.21381247     0.22901166     1.42554160     0.18259769     1.01785993  1.797693E+308     0.20687834     0.59817524     0.15021639     0.47230102     1.22069266
   1.21881370     0.22915971     1.42471198     0.18276042     1.01792359  1.797693E+308     0.20699258     0.59748968     0.15029358     0.47242336     1.22020662
   1.22381491     0.22930800     1.42388186     0.18292199     1.01798462  1.797693E+308     0.20710694     0.59680534     0.15037007     0.47254437     1.21971977
   1.22881610     0.22945653     1.42305125     0.18308241     1.01804305  1.797693E+308     0.20722144     0.59612221     0.15044586     0.47266404     1.21923212
   1.23381728     0.22960530     1.42222017     0.18324168     1.01809892  1.797693E+308     0.20733607     0.59544030     0.15052097     0.47278241     1.21874367
   1.23881844     0.22975431     1.42138864     0.18339981     1.01815224  1.797693E+308     0.20745082     0.59475960     0.15059539     0.47289947     1.21825445
   1.24381959     0.22990356     1.42055668     0.18355680     1.01820304  1.797693E+308     0.20756570     0.59408009     0.15066913     0.47301523     1.21776445
   1.24882072     0.23005305     1.41972430     0.18371265     1.01825134  1.797693E+308     0.20768071     0.59340179     0.15074219     0.47312972     1.21727370
   1.25382184     0.23020278     1.41889152     0.18386737     1.01829717  1.797693E+308     0.20779584     0.59272468     0.15081459     0.47324293     1.21678220
   1.25882294     0.23035275     1.41805836     0.18402097     1.01834056  1.797693E+308     0.20791110     0.59204876     0.15088632     0.47335488     1.21628996
   1.26382403     0.23050297     1.41722482     0.18417345     1.01838151  1.797693E+308     0.20802649     0.59137403     0.15095738     0.47346558     1.21579699
   1.26882511     0.23065342     1.41639094     0.18432481     1.01842007  1.797693E+308     0.20814200     0.59070048     0.15102779     0.47357503     1.21530330
   1.27382616     0.23080412     1.41555671     0.18447506     1.01845626  1.797693E+308     0.20825763     0.59002811     0.15109754     0.47368326     1.21480890
   1.27882721     0.23095506     1.41472216     0.18462421     1.01849008  1.797693E+308     0.20837340     0.58935691     0.15116664     0.47379026     1.21431381
   1.28382824     0.23110624     1.41388731     0.18477225     1.01852158  1.797693E+308     0.20848928     0.58868688     0.15123509     0.47389605     1.21381802
   1.28882925     0.23125766     1.41305216     0.18491919     1.01855076  1.797693E+308     0.20860529     0.58801802     0.15130291     0.47400064     1.21332156
   1.29383025     0.23140933     1.41221673     0.18506504     1.01857766  1.797693E+308     0.20872143     0.58735031     0.15137008     0.47410403     1.21282443
   1.29883124     0.23156124     1.41138104     0.18520980     1.01860229  1.797693E+308     0.20883769     0.58668377     0.15143662     0.47420624     1.21232663
   1.30383222     0.23171339     1.41054510     0.18535348     1.01862468  1.797693E+308     0.20895407     0.58601838     0.15150252     0.47430728     1.21182818
   1.30883318     0.23186578     1.40970893     0.18549607     1.01864484  1.797693E+308     0.20907057     0.58535414     0.15156780     0.47440715     1.21132909
   1.31383412     0.23201842     1.40887253     0.18563759     1.01866280  1.797693E+308     0.20918720     0.58469105     0.15163246     0.47450587     1.21082937
   1.31883505     0.23217130     1.40803593     0.18577804     1.01867858  1.797693E+308     0.20930395     0.58402910     0.15169650     0.47460343     1.21032903
   1.32383597     0.23232443     1.40719913     0.18591741     1.01869220  1.797693E+308     0.20942082     0.58336828     0.15175992     0.47469986     1.20982806
   1.32883688     0.23247780     1.40636215     0.18605572     1.01870368  1.797693E+308     0.20953781     0.58270861     0.15182272     0.47479516     1.20932649
   1.33383777     0.23263141     1.40552500     0.18619298     1.01871303  1.797693E+308     0.20965492     0.58205006     0.15188492     0.47488934     1.20882432
   1.33883865     0.23278527     1.40468769     0.18632917     1.01872029  1.797693E+308     0.20977216     0.58139264     0.15194652     0.47498241     1.20832157
   1.34383951     0.23293937     1.40385025     0.18646432     1.01872546  1.797693E+308     0.20988951     0.58073634     0.15200751     0.47507437     1.20781823
   1.34884037     0.23309372     1.40301267     0.18659841     1.01872857  1.797693E+308     0.21000699     0.58008117     0.15206791     0.47516524     1.20731431
   1.35384121     0.23324831     1.40217498     0.18673146     1.01872964  1.797693E+308     0.21012459     0.57942711     0.15212771     0.47525502     1.20680984
   1.35884203     0.23340314     1.40133717     0.18686348     1.01872868  1.797693E+308     0.21024230     0.57877416     0.15218692     0.47534372     1.20630480
   1.36384285     0.23355823     1.40049928     0.18699445     1.01872571  1.797693E+308     0.21036014     0.57812232     0.15224555     0.47543136     1.20579922
   1.36884365     0.23371356     1.39966130     0.18712440     1.01872076  1.797693E+308     0.21047809     0.57747159     0.15230358     0.47551793     1.20529310
   1.37384444     0.23386913     1.39882326     0.18725331     1.01871383  1.797693E+308     0.21059617     0.57682196     0.15236104     0.47560344     1.20478644
   1.37884521     0.23402495     1.39798515     0.18738120     1.01870496  1.797693E+308     0.21071436     0.57617342     0.15241793     0.47568791     1.20427926
   1.38384598     0.23418102     1.39714700     0.18750807     1.01869415  1.797693E+308     0.21083267     0.57552599     0.15247423     0.47577134     1.20377156
   1.38884673     0.23433733     1.39630881     0.18763393     1.01868142  1.797693E+308     0.21095110     0.57487964     0.15252997     0.47585375     1.20326336
   1.39384747     0.23449389     1.39547060     0.18775877     1.01866679  1.797693E+308     0.21106965     0.57423438     0.15258514     0.47593513     1.20275465
   1.39884819     0.23465070     1.39463237     0.18788260     1.01865028  1.797693E+308     0.21118832     0.57359021     0.15263975     0.47601549     1.20224544
   1.40384891     0.23480775     1.39379413     0.18800543     1.01863191  1.797693E+308     0.21130710     0.57294711     0.15269379     0.47609485     1.20173575
   1.40884961     0.23496506     1.39295591     0.18812725     1.01861168  1.797693E+308     0.21142600     0.57230510     0.15274728     0.47617320     1.20122558
   1.41385030     0.23512260     1.39211770     0.18824808     1.01858963  1.797693E+308     0.21154502     0.57166416     0.15280022     0.47625057     1.20071494
   1.41885098     0.23528040     1.39127952     0.18836791     1.01856576  1.797693E+308     0.21166416     0.57102429     0.15285260     0.47632694     1.20020383
   1.42385165     0.23543845     1.39044137     0.18848675     1.01854008  1.797693E+308     0.21178341     0.57038548     0.15290443     0.47640235     1.19969226
   1.42885231     0.23559674     1.38960328     0.18860461     1.01851263  1.797693E+308     0.21190278     0.56974774     0.15295572     0.47647677     1.19918024
   1.43385295     0.23575528     1.38876524     0.18872148     1.01848340  1.797693E+308     0.21202226     0.56911107     0.15300647     0.47655024     1.19866778
   1.43885358     0.23591408     1.38792726     0.18883737     1.01845243  1.797693E+308     0.21214186     0.56847545     0.15305668     0.47662275     1.19815488
   1.44385421     0.23607312     1.38708937     0.18895228     1.01841971  1.797693E+308     0.21226158     0.56784088     0.15310635     0.47669431     1.19764154
   1.44885482     0.23623240     1.38625156     0.18906622     1.01838528  1.797693E+308     0.21238141     0.56720737     0.15315549     0.47676493     1.19712779
   1.45385542     0.23639194     1.38541384     0.18917920     1.01834913  1.797693E+308     0.21250136     0.56657491     0.15320410     0.47683461     1.19661362
   1.45885600     0.23655173     1.38457623     0.18929120     1.01831130  1.797693E+308     0.21262142     0.56594349     0.15325218     0.47690336     1.19609903
   1.46385658     0.23671177     1.38373873     0.18940225     1.01827179  1.797693E+308     0.21274159     0.56531311     0.15329974     0.47697120     1.19558404
   1.46885715     0.23687206     1.38290136     0.18951233     1.01823061  1.797693E+308     0.21286188     0.56468377     0.15334678     0.47703811     1.19506865
   1.47385770     0.23703260     1.38206411     0.18962146     1.01818779  1.797693E+308     0.21298229     0.56405546     0.15339330     0.47710412     1.19455288
   1.47885825     0.23719339     1.38122701     0.18972964     1.01814333  1.797693E+308     0.21310281     0.56342819     0.15343930     0.47716922     1.19403671
   1.48385878     0.23735443     1.38039005     0.18983687     1.01809725  1.797693E+308     0.21322345     0.56280195     0.15348479     0.47723343     1.19352017
   1.48885930     0.23751572     1.37955325     0.18994315     1.01804956  1.797693E+308     0.21334419     0.56217673     0.15352977     0.47729675     1.19300325
   1.49385981     0.23767726     1.37871661     0.19004849     1.01800029  1.797693E+308     0.21346506     0.56155254     0.15357424     0.47735919     1.19248597
   1.49886032     0.23783906     1.37788015     0.19015290     1.01794943  1.797693E+308     0.21358603     0.56092937     0.15361821     0.47742074     1.19196833
   1.50386081     0.23800111     1.37704387     0.19025636     1.01789701  1.797693E+308     0.21370712     0.56030722     0.15366168     0.47748143     1.19145033
   1.50886129     0.23816340     1.37620777     0.19035890     1.01784303  1.797693E+308     0.21382832     0.55968608     0.15370465     0.47754126     1.19093198
   1.51386176     0.23832595     1.37537188     0.19046051     1.01778752  1.797693E+308     0.21394964     0.55906595     0.15374712     0.47760023     1.19041329
   1.51886222     0.23848876     1.37453618     0.19056119     1.01773048  1.797693E+308     0.21407106     0.55844683     0.15378910     0.47765834     1.18989426
   1.52386267     0.23865181     1.37370070     0.19066095     1.01767193  1.797693E+308     0.21419260     0.55782871     0.15383059     0.47771561     1.18937491
   1.52886311     0.23881512     1.37286544     0.19075979     1.01761187  1.797693E+308     0.21431426     0.55721160     0.15387158     0.47777204     1.18885522
   1.53386354     0.23897868     1.37203041     0.19085771     1.01755033  1.797693E+308     0.21443602     0.55659549     0.15391210     0.47782763     1.18833522
   1.53886396     0.23914250     1.37119561     0.19095473     1.01748732  1.797693E+308     0.21455790     0.55598037     0.15395213     0.47788240     1.18781490
   1.54386437     0.23930657     1.37036105     0.19105083     1.01742284  1.797693E+308     0.21467989     0.55536625     0.15399168     0.47793634     1.18729427
   1.54886477     0.23947089     1.36952674     0.19114603     1.01735690  1.797693E+308     0.21480199     0.55475312     0.15403075     0.47798947     1.18677334
   1.55386516     0.23963547     1.36869268     0.19124032     1.01728953  1.797693E+308     0.21492420     0.55414097     0.15406935     0.47804179     1.18625211
   1.55886554     0.23980030     1.36785888     0.19133372     1.01722074  1.797693E+308     0.21504652     0.55352981     0.15410747     0.47809330     1.18573058
   1.56386591     0.23996539     1.36702536     0.19142621     1.01715052  1.797693E+308     0.21516896     0.55291964     0.15414512     0.47814401     1.18520877
   1.56886627     0.24013073     1.36619211     0.19151782     1.01707891  1.797693E+308     0.21529151     0.55231044     0.15418231     0.47819393     1.18468668
   1.57386662     0.24029632     1.36535914     0.19160853     1.01700590  1.797693E+308     0.21541416     0.55170222     0.15421903     0.47824306     1.18416431
   1.57886696     0.24046217     1.36452646     0.19169835     1.01693151  1.797693E+308     0.21553693     0.55109498     0.15425528     0.47829141     1.18364167
   1.58386730     0.24062828     1.36369407     0.19178730     1.01685575  1.797693E+308     0.21565981     0.55048871     0.15429108     0.47833898     1.18311876
   1.58886762     0.24079464     1.36286199     0.19187536     1.01677863  1.797693E+308     0.21578280     0.54988340     0.15432641     0.47838577     1.18259559
   1.59386793     0.24096126     1.36203021     0.19196254     1.01670016  1.797693E+308     0.21590590     0.54927906     0.15436130     0.47843180     1.18207216
   1.59886824     0.24112814     1.36119875     0.19204884     1.01662036  1.797693E+308     0.21602911     0.54867569     0.15439572     0.47847707     1.18154848
   1.60386853     0.24129527     1.36036760     0.19213427     1.01653923  1.797693E+308     0.21615243     0.54807327     0.15442970     0.47852158     1.18102456
   1.60886882     0.24146266     1.35953678     0.19221884     1.01645679  1.797693E+308     0.21627586     0.54747182     0.15446323     0.47856534     1.18050039
   1.61386910     0.24163030     1.35870629     0.19230253     1.01637304  1.797693E+308     0.21639940     0.54687131     0.15449631     0.47860836     1.17997598
   1.61886937     0.24179821     1.35787614     0.19238537     1.01628800  1.797693E+308     0.21652305     0.54627177     0.15452894     0.47865063     1.17945134
   1.62386963     0.24196637     1.35704633     0.19246734     1.01620167  1.797693E+308     0.21664681     0.54567317     0.15456114     0.47869217     1.17892648
   1.62886988     0.24213478     1.35621687     0.19254845     1.01611408  1.797693E+308     0.21677068     0.54507552     0.15459289     0.47873298     1.17840138
   1.63387012     0.24230346     1.35538776     0.19262871     1.01602521  1.797693E+308     0.21689466     0.54447881     0.15462421     0.47877306     1.17787608
   1.63887035     0.24247239     1.35455901     0.19270812     1.01593510  1.797693E+308     0.21701875     0.54388304     0.15465509     0.47881242     1.17735055
   1.64387058     0.24264159     1.35373062     0.19278668     1.01584374  1.797693E+308     0.21714295     0.54328822     0.15468554     0.47885106     1.17682482
   1.64887079     0.24281104     1.35290261     0.19286439     1.01575114  1.797693E+308     0.21726725     0.54269433     0.15471556     0.47888900     1.17629888
   1.65387100     0.24298075     1.35207496     0.19294126     1.01565732  1.797693E+308     0.21739167     0.54210138     0.15474514     0.47892622     1.17577275
   1.65887120     0.24315072     1.35124770     0.19301729     1.01556229  1.797693E+308     0.21751619     0.54150935     0.15477431     0.47896275     1.17524641
   1.66387139     0.24332095     1.35042082     0.19309248     1.01546605  1.797693E+308     0.21764083     0.54091826     0.15480305     0.47899858     1.17471988
   1.66887157     0.24349144     1.34959433     0.19316684     1.01536862  1.797693E+308     0.21776557     0.54032809     0.15483136     0.47903371     1.17419317
   1.67387175     0.24366219     1.34876824     0.19324036     1.01527000  1.797693E+308     0.21789042     0.53973885     0.15485926     0.47906816     1.17366627
   1.67887191     0.24383320     1.34794255     0.19331306     1.01517020  1.797693E+308     0.21801538     0.53915053     0.15488673     0.47910193     1.17313920
   1.68387207     0.24400447     1.34711725     0.19338492     1.01506924  1.797693E+308     0.21814044     0.53856313     0.15491380     0.47913502     1.17261194
   1.68887222     0.24417600     1.34629237     0.19345597     1.01496711  1.797693E+308     0.21826562     0.53797665     0.15494044     0.47916743     1.17208452
   1.69387236     0.24434779     1.34546790     0.19352619     1.01486384  1.797693E+308     0.21839090     0.53739108     0.15496668     0.47919918     1.17155693
   1.69887250     0.24451984     1.34464385     0.19359559     1.01475942  1.797693E+308     0.21851629     0.53680642     0.15499251     0.47923026     1.17102918
   1.70387262     0.24469216     1.34382022     0.19366418     1.01465387  1.797693E+308     0.21864179     0.53622267     0.15501792     0.47926067     1.17050127
   1.70887274     0.24486473     1.34299702     0.19373196     1.01454720  1.797693E+308     0.21876740     0.53563983     0.15504294     0.47929044     1.16997321
   1.71387285     0.24503757     1.34217424     0.19379892     1.01443941  1.797693E+308     0.21889311     0.53505790     0.15506755     0.47931955     1.16944499
   1.71887295     0.24521067     1.34135190     0.19386508     1.01433052  1.797693E+308     0.21901893     0.53447686     0.15509175     0.47934801     1.16891663
   1.72387304     0.24538404     1.34053000     0.19393043     1.01422052  1.797693E+308     0.21914486     0.53389673     0.15511556     0.47937584     1.16838812
   1.72887313     0.24555766     1.33970855     0.19399498     1.01410944  1.797693E+308     0.21927090     0.53331749     0.15513897     0.47940302     1.16785948
   1.73387321     0.24573155     1.33888754     0.19405873     1.01399727  1.797693E+308     0.21939705     0.53273915     0.15516198     0.47942957     1.16733070
   1.73887328     0.24590570     1.33806698     0.19412169     1.01388403  1.797693E+308     0.21952330     0.53216170     0.15518460     0.47945548     1.16680179
   1.74387334     0.24608012     1.33724688     0.19418385     1.01376972  1.797693E+308     0.21964966     0.53158514     0.15520683     0.47948078     1.16627275
   1.74887340     0.24625480     1.33642723     0.19424522     1.01365435  1.797693E+308     0.21977612     0.53100947     0.15522867     0.47950545     1.16574359
   1.75387345     0.24642974     1.33560805     0.19430579     1.01353794  1.797693E+308     0.21990269     0.53043469     0.15525012     0.47952950     1.16521431
   1.75887349     0.24660495     1.33478933     0.19436559     1.01342048  1.797693E+308     0.22002937     0.52986079     0.15527118     0.47955293     1.16468491
   1.76387352     0.24678043     1.33397108     0.19442459     1.01330198  1.797693E+308     0.22015616     0.52928777     0.15529186     0.47957576     1.16415539
   1.76887355     0.24695616     1.33315331     0.19448282     1.01318246  1.797693E+308     0.22028306     0.52871563     0.15531216     0.47959798     1.16362577
   1.77387356     0.24713217     1.33233602     0.19454027     1.01306192  1.797693E+308     0.22041006     0.52814436     0.15533208     0.47961960     1.16309604
   1.77887358     0.24730844     1.33151920     0.19459694     1.01294037  1.797693E+308     0.22053716     0.52757397     0.15535161     0.47964063     1.16256621
   1.78387358     0.24748497     1.33070287     0.19465284     1.01281781  1.797693E+308     0.22066438     0.52700445     0.15537078     0.47966105     1.16203628
   1.78887358     0.24766177     1.32988702     0.19470796     1.01269425  1.797693E+308     0.22079170     0.52643581     0.15538956     0.47968089     1.16150626
   1.79387357     0.24783884     1.32907167     0.19476232     1.01256970  1.797693E+308     0.22091912     0.52586802     0.15540797     0.47970014     1.16097614
   1.79887353     0.24801617     1.32825681     0.19481591     1.01244417  1.797693E+308     0.22104665     0.52530111     0.15542601     0.47971881     1.16044594
   1.80387350     0.24819377     1.32744245     0.19486874     1.01231766  1.797693E+308     0.22117429     0.52473506     0.15544368     0.47973690     1.15991565
   1.80887342     0.24837163     1.32662859     0.19492080     1.01219019  1.797693E+308     0.22130204     0.52416987     0.15546099     0.47975442     1.15938528
   1.81387338     0.24854977     1.32581523     0.19497211     1.01206175  1.797693E+308     0.22142989     0.52360554     0.15547792     0.47977136     1.15885482
   1.81887326     0.24872817     1.32500239     0.19502266     1.01193236  1.797693E+308     0.22155784     0.52304207     0.15549450     0.47978774     1.15832430
   1.82387320     0.24890684     1.32419005     0.19507246     1.01180201  1.797693E+308     0.22168591     0.52247945     0.15551070     0.47980355     1.15779370
   1.82887304     0.24908577     1.32337823     0.19512150     1.01167073  1.797693E+308     0.22181408     0.52191769     0.15552655     0.47981880     1.15726304
   1.83387297     0.24926498     1.32256691     0.19516980     1.01153851  1.797693E+308     0.22194235     0.52135677     0.15554204     0.47983350     1.15673231
   1.83887277     0.24944444     1.32175613     0.19521735     1.01140537  1.797693E+308     0.22207073     0.52079671     0.15555717     0.47984764     1.15620152
   1.84387269     0.24962419     1.32094585     0.19526416     1.01127129  1.797693E+308     0.22219922     0.52023749     0.15557195     0.47986123     1.15567066
   1.84887244     0.24980419     1.32013612     0.19531022     1.01113631  1.797693E+308     0.22232781     0.51967912     0.15558637     0.47987427     1.15513976
   1.85387235     0.24998448     1.31932689     0.19535554     1.01100041  1.797693E+308     0.22245650     0.51912158     0.15560044     0.47988678     1.15460879
   1.85887207     0.25016502     1.31851822     0.19540013     1.01086362  1.797693E+308     0.22258530     0.51856489     0.15561416     0.47989874     1.15407779
   1.86387196     0.25034584     1.31771005     0.19544398     1.01072592  1.797693E+308     0.22271422     0.51800903     0.15562753     0.47991017     1.15354673
   1.86887164     0.25052693     1.31690244     0.19548710     1.01058734  1.797693E+308     0.22284323     0.51745402     0.15564055     0.47992107     1.15301563
   1.87387152     0.25070829     1.31609534     0.19552949     1.01044787  1.797693E+308     0.22297235     0.51689982     0.15565322     0.47993144     1.15248448
   1.87887116     0.25088991     1.31528882     0.19557115     1.01030753  1.797693E+308     0.22310157     0.51634648     0.15566555     0.47994128     1.15195331
   1.88387103     0.25107182     1.31448280     0.19561209     1.01016631  1.797693E+308     0.22323090     0.51579394     0.15567754     0.47995060     1.15142208
   1.88887063     0.25125398     1.31367736     0.19565231     1.01002422  1.797693E+308     0.22336033     0.51524226     0.15568919     0.47995940     1.15089084
   1.89387049     0.25143643     1.31287243     0.19569180     1.00988127  1.797693E+308     0.22348987     0.51469137     0.15570049     0.47996769     1.15035955
   1.89887005     0.25161914     1.31206809     0.19573058     1.00973748  1.797693E+308     0.22361952     0.51414133     0.15571146     0.47997546     1.14982826
   1.90386990     0.25180213     1.31126425     0.19576864     1.00959283  1.797693E+308     0.22374927     0.51359209     0.15572210     0.47998273     1.14929691
   1.90886943     0.25198538     1.31046102     0.19580598     1.00944734  1.797693E+308     0.22387912     0.51304369     0.15573240     0.47998949     1.14876558
   1.91386926     0.25216892     1.30965829     0.19584262     1.00930101  1.797693E+308     0.22400909     0.51249608     0.15574236     0.47999575     1.14823419
   1.91886875     0.25235271     1.30885618     0.19587854     1.00915385  1.797693E+308     0.22413915     0.51194932     0.15575199     0.48000151     1.14770282
   1.92386858     0.25253680     1.30805456     0.19591377     1.00900586  1.797693E+308     0.22426932     0.51140334     0.15576130     0.48000677     1.14717141
   1.92886803     0.25272114     1.30725357     0.19594828     1.00885706  1.797693E+308     0.22439959     0.51085820     0.15577027     0.48001154     1.14664001
   1.93386784     0.25290577     1.30645308     0.19598209     1.00870743  1.797693E+308     0.22452998     0.51031384     0.15577892     0.48001582     1.14610858
   1.93886726     0.25309066     1.30565321     0.19601520     1.00855700  1.797693E+308     0.22466046     0.50977032     0.15578724     0.48001961     1.14557717
   1.94386706     0.25327584     1.30485385     0.19604762     1.00840576  1.797693E+308     0.22479105     0.50922757     0.15579524     0.48002292     1.14504572
   1.94886645     0.25346128     1.30405513     0.19607934     1.00825373  1.797693E+308     0.22492174     0.50868566     0.15580292     0.48002575     1.14451432
   1.95386623     0.25364700     1.30325691     0.19611036     1.00810089  1.797693E+308     0.22505255     0.50814450     0.15581027     0.48002810     1.14398287
   1.95886559     0.25383299     1.30245933     0.19614070     1.00794728  1.797693E+308     0.22518345     0.50760420     0.15581731     0.48002997     1.14345148
   1.96386536     0.25401927     1.30166225     0.19617035     1.00779287  1.797693E+308     0.22531446     0.50706464     0.15582402     0.48003138     1.14292004
   1.96886468     0.25420581     1.30086582     0.19619930     1.00763770  1.797693E+308     0.22544557     0.50652592     0.15583042     0.48003231     1.14238866
   1.97386444     0.25439264     1.30006990     0.19622758     1.00748174  1.797693E+308     0.22557680     0.50598795     0.15583651     0.48003278     1.14185724
   1.97886373     0.25457973     1.29927463     0.19625517     1.00732502  1.797693E+308     0.22570811     0.50545082     0.15584228     0.48003279     1.14132589
   1.98386348     0.25476711     1.29847987     0.19628208     1.00716753  1.797693E+308     0.22583955     0.50491443     0.15584774     0.48003234     1.14079451
   1.98886273     0.25495475     1.29768576     0.19630832     1.00700929  1.797693E+308     0.22597108     0.50437888     0.15585289     0.48003143     1.14026319
   1.99386248     0.25514269     1.29689216     0.19633388     1.00685028  1.797693E+308     0.22610272     0.50384406     0.15585772     0.48003007     1.13973185
   1.99886170     0.25533089     1.29609923     0.19635876     1.00669054  1.797693E+308     0.22623446     0.50331008     0.15586225     0.48002825     1.13920058
   2.00386143     0.25551938     1.29530680     0.19638297     1.00653004  1.797693E+308     0.22636631     0.50277682     0.15586648     0.48002599     1.13866929
   2.00886062     0.25570813     1.29451505     0.19640652     1.00636881  1.797693E+308     0.22649825     0.50224440     0.15587040     0.48002328     1.13813807
   2.01386034     0.25589718     1.29372380     0.19642940     1.00620683  1.797693E+308     0.22663032     0.50171270     0.15587401     0.48002013     1.13760684
   2.01885950     0.25608649     1.29293322     0.19645161     1.00604414  1.797693E+308     0.22676247     0.50118183     0.15587732     0.48001653     1.13707569
   2.02385921     0.25627610     1.29214315     0.19647316     1.00588071  1.797693E+308     0.22689475     0.50065168     0.15588033     0.48001250     1.13654452
   2.02885833     0.25646596     1.29135377     0.19649404     1.00571657  1.797693E+308     0.22702711     0.50012236     0.15588305     0.48000804     1.13601345
   2.03385804     0.25665613     1.29056489     0.19651427     1.00555170  1.797693E+308     0.22715959     0.49959375     0.15588546     0.48000314     1.13548236
   2.03885713     0.25684655     1.28977669     0.19653384     1.00538613  1.797693E+308     0.22729216     0.49906598     0.15588757     0.47999782     1.13495137
   2.04385682     0.25703728     1.28898900     0.19655276     1.00521983  1.797693E+308     0.22742486     0.49853890     0.15588939     0.47999206     1.13442036
   2.04885589     0.25722826     1.28820201     0.19657103     1.00505286  1.797693E+308     0.22755764     0.49801265     0.15589092     0.47998589     1.13388946
   2.05385557     0.25741955     1.28741551     0.19658864     1.00488516  1.797693E+308     0.22769054     0.49748710     0.15589215     0.47997929     1.13335854
   2.05885460     0.25761109     1.28662972     0.19660561     1.00471678  1.797693E+308     0.22782353     0.49696238     0.15589309     0.47997227     1.13282775
   2.06385427     0.25780294     1.28584443     0.19662193     1.00454770  1.797693E+308     0.22795664     0.49643835     0.15589374     0.47996484     1.13229693
   2.06885328     0.25799504     1.28505984     0.19663760     1.00437794  1.797693E+308     0.22808984     0.49591515     0.15589410     0.47995699     1.13176624
   2.07385294     0.25818746     1.28427576     0.19665264     1.00420749  1.797693E+308     0.22822316     0.49539263     0.15589418     0.47994873     1.13123554
   2.07885192     0.25838013     1.28349238     0.19666703     1.00403637  1.797693E+308     0.22835656     0.49487094     0.15589396     0.47994007     1.13070497
   2.08385157     0.25857310     1.28270950     0.19668079     1.00386456  1.797693E+308     0.22849009     0.49434992     0.15589347     0.47993099     1.13017438
   2.08885052     0.25876634     1.28192734     0.19669390     1.00369211  1.797693E+308     0.22862371     0.49382973     0.15589268     0.47992152     1.12964393
   2.09385016     0.25895988     1.28114567     0.19670639     1.00351896  1.797693E+308     0.22875745     0.49331021     0.15589162     0.47991164     1.12911347
   2.09884908     0.25915368     1.28036473     0.19671824     1.00334517  1.797693E+308     0.22889127     0.49279152     0.15589027     0.47990137     1.12858316
   2.10384871     0.25934779     1.27958428     0.19672946     1.00317070  1.797693E+308     0.22902522     0.49227349     0.15588864     0.47989069     1.12805283
   2.10884761     0.25954216     1.27880456     0.19674006     1.00299560  1.797693E+308     0.22915926     0.49175629     0.15588674     0.47987963     1.12752266
   2.11384723     0.25973684     1.27802533     0.19675003     1.00281982  1.797693E+308     0.22929342     0.49123975     0.15588455     0.47986817     1.12699247
   2.11884609     0.25993177     1.27724683     0.19675937     1.00264342  1.797693E+308     0.22942766     0.49072402     0.15588210     0.47985633     1.12646244
   2.12384571     0.26012702     1.27646883     0.19676809     1.00246635  1.797693E+308     0.22956203     0.49020896     0.15587936     0.47984409     1.12593241
   2.12884455     0.26032252     1.27569155     0.19677619     1.00228866  1.797693E+308     0.22969648     0.48969471     0.15587635     0.47983148     1.12540253
   2.13384415     0.26051834     1.27491477     0.19678368     1.00211031  1.797693E+308     0.22983106     0.48918111     0.15587307     0.47981848     1.12487266
   2.13884296     0.26071442     1.27413873     0.19679054     1.00193136  1.797693E+308     0.22996572     0.48866833     0.15586952     0.47980510     1.12434294
   2.14384256     0.26091081     1.27336318     0.19679680     1.00175175  1.797693E+308     0.23010050     0.48815619     0.15586569     0.47979135     1.12381323
   2.14884135     0.26110745     1.27258837     0.19680244     1.00157154  1.797693E+308     0.23023537     0.48764487     0.15586160     0.47977722     1.12328369
   2.15384094     0.26130442     1.27181405     0.19680747     1.00139068  1.797693E+308     0.23037037     0.48713419     0.15585724     0.47976271     1.12275415
   2.15883969     0.26150164     1.27104048     0.19681189     1.00120924  1.797693E+308     0.23050545     0.48662433     0.15585261     0.47974784     1.12222478
   2.16383927     0.26169917     1.27026739     0.19681570     1.00102714  1.797693E+308     0.23064065     0.48611510     0.15584772     0.47973260     1.12169542
   2.16883801     0.26189697     1.26949505     0.19681891     1.00084447  1.797693E+308     0.23077594     0.48560668     0.15584256     0.47971700     1.12116623
   2.17383758     0.26209508     1.26872320     0.19682152     1.00066115  1.797693E+308     0.23091136     0.48509889     0.15583714     0.47970103     1.12063705
   2.17883629     0.26229345     1.26795210     0.19682353     1.00047727  1.797693E+308     0.23104686     0.48459191     0.15583145     0.47968470     1.12010806
   2.18383585     0.26249214     1.26718149     0.19682494     1.00029274  1.797693E+308     0.23118248     0.48408556     0.15582551     0.47966801     1.11957907
   2.18883453     0.26269109     1.26641163     0.19682575     1.00010766  1.797693E+308     0.23131819     0.48358001     0.15581931     0.47965096     1.11905028
   2.19383409     0.26289035     1.26564225     0.19682596     0.99992194  1.797693E+308     0.23145402     0.48307509     0.15581284     0.47963356     1.11852149
   2.19883275     0.26308988     1.26487363     0.19682558     0.99973566  1.797693E+308     0.23158994     0.48257097     0.15580612     0.47961580     1.11799289
   2.20383229     0.26328973     1.26410550     0.19682461     0.99954877  1.797693E+308     0.23172599     0.48206747     0.15579915     0.47959770     1.11746431
   2.20883093     0.26348983     1.26333813     0.19682306     0.99936132  1.797693E+308     0.23186211     0.48156477     0.15579191     0.47957925     1.11693593
   2.21383047     0.26369026     1.26257124     0.19682091     0.99917325  1.797693E+308     0.23199837     0.48106268     0.15578443     0.47956045     1.11640756
   2.21882908     0.26389094     1.26180511     0.19681818     0.99898464  1.797693E+308     0.23213470     0.48056140     0.15577669     0.47954130     1.11587939
   2.22382861     0.26409195     1.26103946     0.19681486     0.99879542  1.797693E+308     0.23227117     0.48006072     0.15576870     0.47952182     1.11535123
   2.22882720     0.26429321     1.26027458     0.19681096     0.99860566  1.797693E+308     0.23240772     0.47956084     0.15576046     0.47950199     1.11482329
   2.23382672     0.26449481     1.25951017     0.19680648     0.99841529  1.797693E+308     0.23254439     0.47906157     0.15575196     0.47948183     1.11429536
   2.23882528     0.26469666     1.25874654     0.19680143     0.99822440  1.797693E+308     0.23268115     0.47856309     0.15574322     0.47946133     1.11376764
   2.24382480     0.26489883     1.25798338     0.19679579     0.99803290  1.797693E+308     0.23281803     0.47806521     0.15573424     0.47944050     1.11323994
   2.24882334     0.26510127     1.25722099     0.19678958     0.99784088  1.797693E+308     0.23295500     0.47756812     0.15572500     0.47941933     1.11271246
   2.25382285     0.26530403     1.25645908     0.19678280     0.99764826  1.797693E+308     0.23309210     0.47707163     0.15571552     0.47939784     1.11218499
   2.25882136     0.26550705     1.25569794     0.19677545     0.99745512  1.797693E+308     0.23322927     0.47657594     0.15570580     0.47937602     1.11165775
   2.26382087     0.26571040     1.25493727     0.19676753     0.99726139  1.797693E+308     0.23336658     0.47608083     0.15569583     0.47935387     1.11113053
   2.26881936     0.26591400     1.25417738     0.19675904     0.99706715  1.797693E+308     0.23350396     0.47558651     0.15568562     0.47933140     1.11060353
   2.27381885     0.26611794     1.25341796     0.19674998     0.99687233  1.797693E+308     0.23364148     0.47509279     0.15567517     0.47930860     1.11007656
   2.27881733     0.26632213     1.25265932     0.19674037     0.99667700  1.797693E+308     0.23377908     0.47459984     0.15566448     0.47928549     1.10954982
   2.28381681     0.26652666     1.25190115     0.19673018     0.99648109  1.797693E+308     0.23391681     0.47410749     0.15565355     0.47926206     1.10902309
   2.28881527     0.26673144     1.25114376     0.19671944     0.99628468  1.797693E+308     0.23405461     0.47361591     0.15564238     0.47923831     1.10849661
   2.29381475     0.26693656     1.25038683     0.19670814     0.99608769  1.797693E+308     0.23419255     0.47312492     0.15563098     0.47921425     1.10797014
   2.29881318     0.26714193     1.24963069     0.19669629     0.99589021  1.797693E+308     0.23433057     0.47263471     0.15561934     0.47918987     1.10744392
   2.30381265     0.26734764     1.24887501     0.19668387     0.99569216  1.797693E+308     0.23446872     0.47214507     0.15560746     0.47916519     1.10691772
   2.30881106     0.26755361     1.24812012     0.19667091     0.99549362  1.797693E+308     0.23460695     0.47165621     0.15559536     0.47914020     1.10639177
   2.31381052     0.26775991     1.24736569     0.19665739     0.99529451  1.797693E+308     0.23474531     0.47116793     0.15558301     0.47911489     1.10586584
   2.31880891     0.26796647     1.24661205     0.19664332     0.99509492  1.797693E+308     0.23488375     0.47068042     0.15557044     0.47908929     1.10534015
   2.32380837     0.26817337     1.24585887     0.19662871     0.99489477  1.797693E+308     0.23502233     0.47019349     0.15555763     0.47906338     1.10481450
   2.32880674     0.26838052     1.24510647     0.19661355     0.99469415  1.797693E+308     0.23516098     0.46970732     0.15554460     0.47903717     1.10428910
   2.33380619     0.26858802     1.24435454     0.19659784     0.99449296  1.797693E+308     0.23529976     0.46922172     0.15553133     0.47901066     1.10376372
   2.33880454     0.26879576     1.24360339     0.19658159     0.99429131  1.797693E+308     0.23543862     0.46873690     0.15551784     0.47898386     1.10323860
   2.34380398     0.26900386     1.24285270     0.19656480     0.99408910  1.797693E+308     0.23557762     0.46825263     0.15550412     0.47895675     1.10271351
   2.34880231     0.26921220     1.24210280     0.19654748     0.99388642  1.797693E+308     0.23571670     0.46776914     0.15549018     0.47892936     1.10218868
   2.35380175     0.26942089     1.24135336     0.19652961     0.99368320  1.797693E+308     0.23585590     0.46728620     0.15547601     0.47890167     1.10166388
   2.35880005     0.26962984     1.24060471     0.19651121     0.99347952  1.797693E+308     0.23599519     0.46680403     0.15546162     0.47887369     1.10113935
   2.36379949     0.26983913     1.23985651     0.19649227     0.99327528  1.797693E+308     0.23613461     0.46632241     0.15544700     0.47884542     1.10061484
   2.36879777     0.27004867     1.23910911     0.19647280     0.99307060  1.797693E+308     0.23627411     0.46584156     0.15543216     0.47881687     1.10009060
   2.37379720     0.27025856     1.23836215     0.19645280     0.99286538  1.797693E+308     0.23641374     0.46536126     0.15541710     0.47878803     1.09956640
   2.37879547     0.27046871     1.23761599     0.19643227     0.99265970  1.797693E+308     0.23655345     0.46488173     0.15540183     0.47875891     1.09904246
   2.38379489     0.27067920     1.23687028     0.19641121     0.99245349  1.797693E+308     0.23669330     0.46440273     0.15538633     0.47872950     1.09851856
   2.38879314     0.27088995     1.23612537     0.19638963     0.99224683  1.797693E+308     0.23683322     0.46392450     0.15537061     0.47869982     1.09799493
   2.39379255     0.27110105     1.23538090     0.19636752     0.99203964  1.797693E+308     0.23697328     0.46344682     0.15535467     0.47866985     1.09747134
   2.39879078     0.27131240     1.23463723     0.19634489     0.99183201  1.797693E+308     0.23711341     0.46296989     0.15533853     0.47863961     1.09694803
   2.40379019     0.27152411     1.23389400     0.19632174     0.99162385  1.797693E+308     0.23725368     0.46249350     0.15532216     0.47860909     1.09642475
   2.40878840     0.27173606     1.23315157     0.19629807     0.99141526  1.797693E+308     0.23739403     0.46201786     0.15530558     0.47857831     1.09590175
   2.41378780     0.27194838     1.23240959     0.19627388     0.99120614  1.797693E+308     0.23753451     0.46154276     0.15528878     0.47854724     1.09537879
   2.41878600     0.27216094     1.23166840     0.19624918     0.99099659  1.797693E+308     0.23767507     0.46106842     0.15527178     0.47851591     1.09485611
   2.42378539     0.27237386     1.23092765     0.19622396     0.99078652  1.797693E+308     0.23781577     0.46059461     0.15525456     0.47848431     1.09433347
   2.42878357     0.27258703     1.23018770     0.19619823     0.99057602  1.797693E+308     0.23795654     0.46012155     0.15523713     0.47845244     1.09381112
   2.43378296     0.27280056     1.22944819     0.19617198     0.99036501  1.797693E+308     0.23809745     0.45964902     0.15521949     0.47842030     1.09328881
   2.43878112     0.27301434     1.22870947     0.19614524     0.99015357  1.797693E+308     0.23823844     0.45917723     0.15520164     0.47838791     1.09276679
   2.44378050     0.27322848     1.22797120     0.19611798     0.98994162  1.797693E+308     0.23837957     0.45870598     0.15518359     0.47835525     1.09224481
   2.44877864     0.27344287     1.22723372     0.19609021     0.98972925  1.797693E+308     0.23852076     0.45823547     0.15516532     0.47832233     1.09172312
   2.45377802     0.27365762     1.22649668     0.19606194     0.98951637  1.797693E+308     0.23866210     0.45776548     0.15514685     0.47828915     1.09120148
   2.45877614     0.27387263     1.22576043     0.19603317     0.98930308  1.797693E+308     0.23880352     0.45729623     0.15512818     0.47825571     1.09068013
   2.46377551     0.27408799     1.22502462     0.19600390     0.98908928  1.797693E+308     0.23894507     0.45682751     0.15510930     0.47822201     1.09015882
   2.46877362     0.27430361     1.22428961     0.19597413     0.98887508  1.797693E+308     0.23908670     0.45635953     0.15509022     0.47818807     1.08963781
   2.47377299     0.27451959     1.22355503     0.19594385     0.98866037  1.797693E+308     0.23922847     0.45589206     0.15507093     0.47815386     1.08911685
   2.47877108     0.27473582     1.22282125     0.19591309     0.98844526  1.797693E+308     0.23937031     0.45542533     0.15505144     0.47811942     1.08859619
   2.48377044     0.27495242     1.22208790     0.19588182     0.98822964  1.797693E+308     0.23951229     0.45495911     0.15503175     0.47808471     1.08807557
   2.48876851     0.27516927     1.22135535     0.19585007     0.98801363  1.797693E+308     0.23965434     0.45449364     0.15501186     0.47804976     1.08755526
   2.49376786     0.27538648     1.22062322     0.19581782     0.98779711  1.797693E+308     0.23979654     0.45402867     0.15499177     0.47801456     1.08703499
   2.49876592     0.27560395     1.21989190     0.19578508     0.98758021  1.797693E+308     0.23993881     0.45356443     0.15497149     0.47797912     1.08651504
   2.50376527     0.27582178     1.21916099     0.19575185     0.98736280  1.797693E+308     0.24008123     0.45310070     0.15495100     0.47794342     1.08599512
   2.50876331     0.27603987     1.21843089     0.19571814     0.98714501  1.797693E+308     0.24022371     0.45263771     0.15493032     0.47790750     1.08547552
   2.51376266     0.27625832     1.21770121     0.19568394     0.98692672  1.797693E+308     0.24036634     0.45217521     0.15490944     0.47787132     1.08495597
   2.51876068     0.27647703     1.21697233     0.19564926     0.98670805  1.797693E+308     0.24050904     0.45171345     0.15488837     0.47783491     1.08443673
   2.52376002     0.27669610     1.21624387     0.19561409     0.98648889  1.797693E+308     0.24065188     0.45125219     0.15486710     0.47779825     1.08391754
   2.52875803     0.27691543     1.21551621     0.19557845     0.98626934  1.797693E+308     0.24079480     0.45079165     0.15484564     0.47776137     1.08339866
   2.53375736     0.27713513     1.21478896     0.19554232     0.98604931  1.797693E+308     0.24093786     0.45033161     0.15482398     0.47772424     1.08287984
   2.53875536     0.27735508     1.21406252     0.19550572     0.98582890  1.797693E+308     0.24108099     0.44987230     0.15480214     0.47768689     1.08236133
   2.54375469     0.27757541     1.21333649     0.19546864     0.98560801  1.797693E+308     0.24122427     0.44941348     0.15478010     0.47764929     1.08184287
   2.54875267     0.27779599     1.21261126     0.19543109     0.98538674  1.797693E+308     0.24136762     0.44895539     0.15475788     0.47761147     1.08132474
   2.55375199     0.27801694     1.21188644     0.19539305     0.98516499  1.797693E+308     0.24151111     0.44849778     0.15473546     0.47757342     1.08080665
   2.55874995     0.27823814     1.21116242     0.19535456     0.98494287  1.797693E+308     0.24165467     0.44804089     0.15471286     0.47753514     1.08028889
   2.56374927     0.27845972     1.21043881     0.19531559     0.98472027  1.797693E+308     0.24179838     0.44758449     0.15469006     0.47749663     1.07977118
   2.56874722     0.27868155     1.20971601     0.19527615     0.98449731  1.797693E+308     0.24194216     0.44712882     0.15466708     0.47745790     1.07925380
   2.57374653     0.27890376     1.20899360     0.19523624     0.98427386  1.797693E+308     0.24208609     0.44667362     0.15464391     0.47741893     1.07873646
   2.57874447     0.27912622     1.20827200     0.19519588     0.98405006  1.797693E+308     0.24223009     0.44621914     0.15462057     0.47737976     1.07821946
   2.58374378     0.27934905     1.20755080     0.19515504     0.98382578  1.797693E+308     0.24237423     0.44576514     0.15459703     0.47734035     1.07770251
   2.58874170     0.27957215     1.20683040     0.19511375     0.98360114  1.797693E+308     0.24251845     0.44531186     0.15457331     0.47730073     1.07718590
   2.59374100     0.27979562     1.20611041     0.19507198     0.98337603  1.797693E+308     0.24266281     0.44485905     0.15454941     0.47726088     1.07666933
   2.59873890     0.28001934     1.20539121     0.19502977     0.98315057  1.797693E+308     0.24280724     0.44440696     0.15452533     0.47722082     1.07615310
   2.60373820     0.28024344     1.20467241     0.19498709     0.98292463  1.797693E+308     0.24295182     0.44395534     0.15450106     0.47718053     1.07563693
   2.60873609     0.28046780     1.20395441     0.19494396     0.98269834  1.797693E+308     0.24309647     0.44350443     0.15447661     0.47714004     1.07512109
   2.61373539     0.28069254     1.20323681     0.19490036     0.98247159  1.797693E+308     0.24324127     0.44305399     0.15445198     0.47709933     1.07460530
   2.61873326     0.28091753     1.20252001     0.19485633     0.98224449  1.797693E+308     0.24338614     0.44260427     0.15442718     0.47705841     1.07408986
   2.62373255     0.28114290     1.20180359     0.19481183     0.98201692  1.797693E+308     0.24353116     0.44215500     0.15440219     0.47701727     1.07357447
   2.62873042     0.28136853     1.20108798     0.19476689     0.98178901  1.797693E+308     0.24367624     0.44170645     0.15437703     0.47697593     1.07305942
   2.63372970     0.28159455     1.20037276     0.19472149     0.98156063  1.797693E+308     0.24382148     0.44125836     0.15435169     0.47693438     1.07254443
   2.63872755     0.28182081     1.19965834     0.19467565     0.98133191  1.797693E+308     0.24396678     0.44081098     0.15432618     0.47689262     1.07202978
   2.64372683     0.28204747     1.19894430     0.19462936     0.98110273  1.797693E+308     0.24411224     0.44036405     0.15430049     0.47685065     1.07151518
   2.64872467     0.28227437     1.19823106     0.19458263     0.98087322  1.797693E+308     0.24425776     0.43991783     0.15427463     0.47680848     1.07100094
   2.65372394     0.28250167     1.19751821     0.19453545     0.98064324  1.797693E+308     0.24440344     0.43947207     0.15424858     0.47676609     1.07048675
   2.65872177     0.28272921     1.19680616     0.19448783     0.98041294  1.797693E+308     0.24454918     0.43902701     0.15422238     0.47672352     1.06997291
   2.66372104     0.28295715     1.19609448     0.19443977     0.98018217  1.797693E+308     0.24469507     0.43858240     0.15419599     0.47668073     1.06945912
   2.66871885     0.28318534     1.19538361     0.19439127     0.97995107  1.797693E+308     0.24484104     0.43813849     0.15416944     0.47663775     1.06894569
   2.67371811     0.28341392     1.19467311     0.19434233     0.97971952  1.797693E+308     0.24498715     0.43769504     0.15414271     0.47659456     1.06843231
   2.67871591     0.28364275     1.19396341     0.19429296     0.97948764  1.797693E+308     0.24513333     0.43725228     0.15411581     0.47655119     1.06791929
   2.68371517     0.28387198     1.19325409     0.19424315     0.97925531  1.797693E+308     0.24527967     0.43680997     0.15408874     0.47650761     1.06740632
   2.68871296     0.28410146     1.19254556     0.19419291     0.97902265  1.797693E+308     0.24542607     0.43636836     0.15406151     0.47646384     1.06689371
   2.69371221     0.28433133     1.19183741     0.19414223     0.97878954  1.797693E+308     0.24557263     0.43592718     0.15403411     0.47641986     1.06638115
   2.69870999     0.28456146     1.19113005     0.19409113     0.97855611  1.797693E+308     0.24571925     0.43548671     0.15400654     0.47637571     1.06586896
   2.70370924     0.28479198     1.19042306     0.19403959     0.97832223  1.797693E+308     0.24586603     0.43504668     0.15397880     0.47633135     1.06535682
   2.70870700     0.28502275     1.18971687     0.19398764     0.97808803  1.797693E+308     0.24601288     0.43460734     0.15395090     0.47628681     1.06484505
   2.71370625     0.28525393     1.18901104     0.19393524     0.97785338  1.797693E+308     0.24615987     0.43416843     0.15392283     0.47624206     1.06433333
   2.71870399     0.28548535     1.18830601     0.19388243     0.97761842  1.797693E+308     0.24630694     0.43373022     0.15389460     0.47619714     1.06382197
   2.72370324     0.28571717     1.18760135     0.19382919     0.97738301  1.797693E+308     0.24645416     0.43329245     0.15386620     0.47615202     1.06331067
   2.72870097     0.28594925     1.18689747     0.19377553     0.97714729  1.797693E+308     0.24660145     0.43285536     0.15383765     0.47610673     1.06279974
   2.73370021     0.28618173     1.18619397     0.19372144     0.97691113  1.797693E+308     0.24674889     0.43241870     0.15380892     0.47606124     1.06228886
   2.73869794     0.28641446     1.18549125     0.19366695     0.97667465  1.797693E+308     0.24689640     0.43198274     0.15378004     0.47601558     1.06177836
   2.74369717     0.28664759     1.18478889     0.19361202     0.97643773  1.797693E+308     0.24704407     0.43154720     0.15375100     0.47596971     1.06126790
   2.74869488     0.28688097     1.18408732     0.19355669     0.97620051  1.797693E+308     0.24719180     0.43111234     0.15372180     0.47592368     1.06075782
   2.75369412     0.28711476     1.18338612     0.19350093     0.97596284  1.797693E+308     0.24733969     0.43067791     0.15369243     0.47587746     1.06024780
   2.75869181     0.28734880     1.18268570     0.19344478     0.97572488  1.797693E+308     0.24748764     0.43024417     0.15366291     0.47583107     1.05973815
   2.76369104     0.28758325     1.18198563     0.19338819     0.97548647  1.797693E+308     0.24763576     0.42981085     0.15363322     0.47578448     1.05922856
   2.76868873     0.28781795     1.18128636     0.19333121     0.97524776  1.797693E+308     0.24778393     0.42937821     0.15360339     0.47573774     1.05871934
   2.77368796     0.28805305     1.18058744     0.19327380     0.97500861  1.797693E+308     0.24793227     0.42894599     0.15357339     0.47569080     1.05821018
   2.77868563     0.28828841     1.17988930     0.19321600     0.97476916  1.797693E+308     0.24808067     0.42851445     0.15354324     0.47564370     1.05770139
   2.78368485     0.28852418     1.17919152     0.19315777     0.97452928  1.797693E+308     0.24822923     0.42808333     0.15351293     0.47559641     1.05719267
   2.78868251     0.28876020     1.17849452     0.19309916     0.97428910  1.797693E+308     0.24837786     0.42765289     0.15348247     0.47554896     1.05668432
   2.79368173     0.28899662     1.17779786     0.19304012     0.97404848  1.797693E+308     0.24852664     0.42722286     0.15345185     0.47550132     1.05617603
   2.79867938     0.28923331     1.17710200     0.19298070     0.97380758  1.797693E+308     0.24867549     0.42679351     0.15342109     0.47545352     1.05566812
   2.80367860     0.28947040     1.17640648     0.19292086     0.97356623  1.797693E+308     0.24882450     0.42636456     0.15339016     0.47540554     1.05516027
   2.80867624     0.28970775     1.17571174     0.19286063     0.97332461  1.797693E+308     0.24897358     0.42593630     0.15335909     0.47535741     1.05465279
   2.81367545     0.28994550     1.17501734     0.19279999     0.97308254  1.797693E+308     0.24912281     0.42550844     0.15332786     0.47530909     1.05414538
   2.81867308     0.29018352     1.17432372     0.19273897     0.97284019  1.797693E+308     0.24927211     0.42508125     0.15329649     0.47526062     1.05363835
   2.82367228     0.29042194     1.17363045     0.19267753     0.97259740  1.797693E+308     0.24942157     0.42465447     0.15326496     0.47521196     1.05313139
   2.82866990     0.29066063     1.17293796     0.19261571     0.97235434  1.797693E+308     0.24957110     0.42422836     0.15323328     0.47516316     1.05262480
   2.83366911     0.29089972     1.17224580     0.19255348     0.97211084  1.797693E+308     0.24972078     0.42380265     0.15320145     0.47511417     1.05211828
   2.83866671     0.29113907     1.17155442     0.19249088     0.97186706  1.797693E+308     0.24987053     0.42337762     0.15316948     0.47506504     1.05161214
   2.84366591     0.29137883     1.17086338     0.19242787     0.97162285  1.797693E+308     0.25002044     0.42295298     0.15313735     0.47501573     1.05110606
   2.84866351     0.29161886     1.17017311     0.19236449     0.97137836  1.797693E+308     0.25017042     0.42252901     0.15310509     0.47496627     1.05060037
   2.85366271     0.29185929     1.16948318     0.19230070     0.97113344  1.797693E+308     0.25032056     0.42210543     0.15307267     0.47491663     1.05009473
   2.85866029     0.29209999     1.16879402     0.19223654     0.97088825  1.797693E+308     0.25047076     0.42168252     0.15304011     0.47486685     1.04958949
   2.86365948     0.29234109     1.16810520     0.19217197     0.97064262  1.797693E+308     0.25062113     0.42126001     0.15300740     0.47481690     1.04908431
   2.86865706     0.29258246     1.16741714     0.19210704     0.97039673  1.797693E+308     0.25077156     0.42083816     0.15297455     0.47476680     1.04857952
   2.87365625     0.29282425     1.16672942     0.19204170     0.97015040  1.797693E+308     0.25092216     0.42041670     0.15294155     0.47471653     1.04807479
   2.87865381     0.29306629     1.16604246     0.19197600     0.96990381  1.797693E+308     0.25107281     0.41999591     0.15290842     0.47466612     1.04757045
   2.88365300     0.29330875     1.16535584     0.19190990     0.96965679  1.797693E+308     0.25122364     0.41957550     0.15287513     0.47461554     1.04706617
   2.88865055     0.29355148     1.16466998     0.19184345     0.96940950  1.797693E+308     0.25137452     0.41915575     0.15284172     0.47456482     1.04656229
   2.89364973     0.29379462     1.16398444     0.19177659     0.96916179  1.797693E+308     0.25152557     0.41873639     0.15280814     0.47451394     1.04605847
   2.89864728     0.29403802     1.16329968     0.19170937     0.96891381  1.797693E+308     0.25167669     0.41831769     0.15277444     0.47446291     1.04555504
   2.90364646     0.29428184     1.16261523     0.19164176     0.96866540  1.797693E+308     0.25182797     0.41789937     0.15274059     0.47441172     1.04505167
   2.90864399     0.29452592     1.16193156     0.19157379     0.96841674  1.797693E+308     0.25197931     0.41748170     0.15270661     0.47436039     1.04454870
   2.91364317     0.29477042     1.16124819     0.19150543     0.96816764  1.797693E+308     0.25213082     0.41706442     0.15267248     0.47430889     1.04404580
   2.91864069     0.29501518     1.16056560     0.19143672     0.96791829  1.797693E+308     0.25228239     0.41664779     0.15263822     0.47425727     1.04354328
   2.92363986     0.29526037     1.15988332     0.19136761     0.96766851  1.797693E+308     0.25243413     0.41623154     0.15260382     0.47420548     1.04304084
   2.92863738     0.29550582     1.15920180     0.19129816     0.96741848  1.797693E+308     0.25258593     0.41581595     0.15256928     0.47415356     1.04253878
   2.93363655     0.29575169     1.15852060     0.19122831     0.96716802  1.797693E+308     0.25273790     0.41540073     0.15253460     0.47410147     1.04203680
   2.93863405     0.29599782     1.15784016     0.19115812     0.96691731  1.797693E+308     0.25288993     0.41498616     0.15249980     0.47404926     1.04153521
   2.94363322     0.29624438     1.15716003     0.19108754     0.96666617  1.797693E+308     0.25304213     0.41457196     0.15246484     0.47399688     1.04103368
   2.94863071     0.29649120     1.15648066     0.19101662     0.96641479  1.797693E+308     0.25319439     0.41415841     0.15242977     0.47394438     1.04053256
   2.95362987     0.29673845     1.15580160     0.19094532     0.96616298  1.797693E+308     0.25334682     0.41374523     0.15239454     0.47389172     1.04003150
   2.95862736     0.29698596     1.15512329     0.19087367     0.96591091  1.797693E+308     0.25349931     0.41333270     0.15235920     0.47383893     1.03953084
   2.96362652     0.29723390     1.15444529     0.19080164     0.96565843  1.797693E+308     0.25365198     0.41292054     0.15232371     0.47378599     1.03903024
   2.96862399     0.29748210     1.15376805     0.19072927     0.96540570  1.797693E+308     0.25380470     0.41250903     0.15228810     0.47373292     1.03853005
   2.97362315     0.29773073     1.15309111     0.19065651     0.96515255  1.797693E+308     0.25395759     0.41209788     0.15225235     0.47367969     1.03802992
   2.97862061     0.29797962     1.15241492     0.19058343     0.96489915  1.797693E+308     0.25411055     0.41168737     0.15221647     0.47362635     1.03753019
   2.98361976     0.29822895     1.15173904     0.19050996     0.96464534  1.797693E+308     0.25426368     0.41127723     0.15218046     0.47357285     1.03703053
   2.98861722     0.29847853     1.15106391     0.19043617     0.96439128  1.797693E+308     0.25441686     0.41086772     0.15214432     0.47351923     1.03653127
   2.99361637     0.29872855     1.15038907     0.19036199     0.96413680  1.797693E+308     0.25457022     0.41045858     0.15210805     0.47346545     1.03603208
   2.99861382     0.29897884     1.14971499     0.19028748     0.96388207  1.797693E+308     0.25472364     0.41005008     0.15207165     0.47341156     1.03553329
   3.00361296     0.29922955     1.14904120     0.19021260     0.96362693  1.797693E+308     0.25487723     0.40964194     0.15203512     0.47335751     1.03503457
   3.00861040     0.29948053     1.14836816     0.19013740     0.96337155  1.797693E+308     0.25503089     0.40923443     0.15199847     0.47330335     1.03453625
   3.01360954     0.29973195     1.14769541     0.19006181     0.96311575  1.797693E+308     0.25518471     0.40882728     0.15196168     0.47324904     1.03403800
   3.01860697     0.29998363     1.14702341     0.18998591     0.96285972  1.797693E+308     0.25533860     0.40842077     0.15192477     0.47319462     1.03354016
   3.02360611     0.30023575     1.14635170     0.18990963     0.96260326  1.797693E+308     0.25549266     0.40801461     0.15188773     0.47314004     1.03304238
   3.02860353     0.30048813     1.14568073     0.18983304     0.96234657  1.797693E+308     0.25564678     0.40760909     0.15185057     0.47308535     1.03254501
   3.03360267     0.30074095     1.14501006     0.18975607     0.96208947  1.797693E+308     0.25580108     0.40720391     0.15181328     0.47303052     1.03204771
   3.03860008     0.30099403     1.14434012     0.18967878     0.96183212  1.797693E+308     0.25595544     0.40679937     0.15177587     0.47297557     1.03155081
   3.04359921     0.30124755     1.14367047     0.18960113     0.96157437  1.797693E+308     0.25610996     0.40639518     0.15173833     0.47292048     1.03105399
   3.04859661     0.30150134     1.14300157     0.18952316     0.96131638  1.797693E+308     0.25626456     0.40599162     0.15170067     0.47286527     1.03055757
   3.05359574     0.30175557     1.14233294     0.18944482     0.96105798  1.797693E+308     0.25641932     0.40558840     0.15166288     0.47280993     1.03006121
   3.05859314     0.30201007     1.14166505     0.18936618     0.96079934  1.797693E+308     0.25657415     0.40518581     0.15162498     0.47275447     1.02956527
   3.06359226     0.30226500     1.14099745     0.18928716     0.96054029  1.797693E+308     0.25672915     0.40478357     0.15158695     0.47269887     1.02906940
   3.06858965     0.30252021     1.14033058     0.18920784     0.96028101  1.797693E+308     0.25688421     0.40438196     0.15154880     0.47264317     1.02857393
   3.07358877     0.30277585     1.13966399     0.18912816     0.96002132  1.797693E+308     0.25703945     0.40398069     0.15151053     0.47258732     1.02807853
   3.07858615     0.30303177     1.13899813     0.18904817     0.95976140  1.797693E+308     0.25719475     0.40358004     0.15147214     0.47253137     1.02758355
   3.08358527     0.30328813     1.13833255     0.18896782     0.95950107  1.797693E+308     0.25735022     0.40317973     0.15143362     0.47247528     1.02708863
   3.08858263     0.30354475     1.13766770     0.18888716     0.95924051  1.797693E+308     0.25750576     0.40278004     0.15139500     0.47241908     1.02659413
   3.09358175     0.30380182     1.13700312     0.18880614     0.95897954  1.797693E+308     0.25766147     0.40238070     0.15135624     0.47236275     1.02609969
   3.09857911     0.30405916     1.13633928     0.18872483     0.95871834  1.797693E+308     0.25781725     0.40198197     0.15131738     0.47230631     1.02560566
   3.10357823     0.30431695     1.13567570     0.18864315     0.95845673  1.797693E+308     0.25797320     0.40158358     0.15127839     0.47224974     1.02511171
   3.10857558     0.30457500     1.13501286     0.18856118     0.95819490  1.797693E+308     0.25812921     0.40118581     0.15123929     0.47219307     1.02461816
   3.11357469     0.30483350     1.13435028     0.18847885     0.95793266  1.797693E+308     0.25828540     0.40078837     0.15120006     0.47213626     1.02412469
   3.11857203     0.30509227     1.13368843     0.18839623     0.95767020  1.797693E+308     0.25844165     0.40039155     0.15116073     0.47207935     1.02363163
   3.12357114     0.30535149     1.13302684     0.18831325     0.95740733  1.797693E+308     0.25859807     0.39999506     0.15112127     0.47202230     1.02313864
   3.12856847     0.30561098     1.13236598     0.18822998     0.95714424  1.797693E+308     0.25875456     0.39959918     0.15108171     0.47196516     1.02264606
   3.13356758     0.30587093     1.13170538     0.18814636     0.95688073  1.797693E+308     0.25891123     0.39920364     0.15104202     0.47190789     1.02215355
   3.13856490     0.30613114     1.13104551     0.18806244     0.95661701  1.797693E+308     0.25906796     0.39880871     0.15100223     0.47185052     1.02166146
   3.14356401     0.30639180     1.13038589     0.18797818     0.95635288  1.797693E+308     0.25922487     0.39841411     0.15096231     0.47179302     1.02116943
   3.14856132     0.30665273     1.12972700     0.18789363     0.95608854  1.797693E+308     0.25938184     0.39802011     0.15092230     0.47173542     1.02067783
   3.15356042     0.30691412     1.12906836     0.18780873     0.95582378  1.797693E+308     0.25953898     0.39762645     0.15088215     0.47167769     1.02018629
   3.15855773     0.30717578     1.12841044     0.18772355     0.95555881  1.797693E+308     0.25969619     0.39723339     0.15084191     0.47161987     1.01969517
   3.16355683     0.30743789     1.12775277     0.18763801     0.95529343  1.797693E+308     0.25985358     0.39684065     0.15080154     0.47156192     1.01920411
   3.16855413     0.30770027     1.12709583     0.18755220     0.95502784  1.797693E+308     0.26001103     0.39644853     0.15076108     0.47150388     1.01871348
   3.17355322     0.30796312     1.12643913     0.18746604     0.95476184  1.797693E+308     0.26016866     0.39605672     0.15072049     0.47144571     1.01822291
   3.17855051     0.30822623     1.12578315     0.18737960     0.95449563  1.797693E+308     0.26032635     0.39566552     0.15067980     0.47138745     1.01773277
   3.18354961     0.30848980     1.12512741     0.18729282     0.95422901  1.797693E+308     0.26048422     0.39527464     0.15063899     0.47132906     1.01724269
   3.18854689     0.30875364     1.12447240     0.18720576     0.95396217  1.797693E+308     0.26064216     0.39488436     0.15059809     0.47127058     1.01675303
   3.19354598     0.30901794     1.12381762     0.18711836     0.95369494  1.797693E+308     0.26080027     0.39449440     0.15055706     0.47121198     1.01626344
   3.19854325     0.30928252     1.12316356     0.18703068     0.95342749  1.797693E+308     0.26095845     0.39410504     0.15051594     0.47115329     1.01577427
   3.20354234     0.30954755     1.12250974     0.18694267     0.95315963  1.797693E+308     0.26111681     0.39371600     0.15047469     0.47109447     1.01528517
   3.20853960     0.30981286     1.12185664     0.18685438     0.95289157  1.797693E+308     0.26127523     0.39332756     0.15043335     0.47103557     1.01479649
   3.21353869     0.31007863     1.12120377     0.18676576     0.95262310  1.797693E+308     0.26143383     0.39293943     0.15039190     0.47097655     1.01430787
   3.21853595     0.31034467     1.12055161     0.18667686     0.95235443  1.797693E+308     0.26159249     0.39255190     0.15035034     0.47091744     1.01381968
   3.22353503     0.31061118     1.11989968     0.18658763     0.95208535  1.797693E+308     0.26175134     0.39216468     0.15030867     0.47085821     1.01333156
   3.22853228     0.31087796     1.11924847     0.18649813     0.95181606  1.797693E+308     0.26191025     0.39177806     0.15026691     0.47079889     1.01284386
   3.23353136     0.31114521     1.11859748     0.18640830     0.95154637  1.797693E+308     0.26206934     0.39139174     0.15022503     0.47073946     1.01235623
   3.23852860     0.31141273     1.11794721     0.18631820     0.95127647  1.797693E+308     0.26222849     0.39100602     0.15018306     0.47067994     1.01186902
   3.24352768     0.31168071     1.11729716     0.18622777     0.95100617  1.797693E+308     0.26238782     0.39062061     0.15014097     0.47062030     1.01138188
   3.24852491     0.31194897     1.11664782     0.18613708     0.95073566  1.797693E+308     0.26254722     0.39023579     0.15009879     0.47056058     1.01089516
   3.25352398     0.31221770     1.11599870     0.18604605     0.95046475  1.797693E+308     0.26270680     0.38985128     0.15005649     0.47050074     1.01040851
   3.25852121     0.31248671     1.11535029     0.18595477     0.95019364  1.797693E+308     0.26286645     0.38946735     0.15001411     0.47044083     1.00992229
   3.26352028     0.31275618     1.11470210     0.18586316     0.94992213  1.797693E+308     0.26302627     0.38908373     0.14997160     0.47038079     1.00943613
   3.26851750     0.31302593     1.11405461     0.18577129     0.94965041  1.797693E+308     0.26318616     0.38870070     0.14992901     0.47032068     1.00895040
   3.27351657     0.31329615     1.11340734     0.18567909     0.94937829  1.797693E+308     0.26334624     0.38831797     0.14988631     0.47026045     1.00846473
   3.27851378     0.31356665     1.11276077     0.18558663     0.94910597  1.797693E+308     0.26350638     0.38793583     0.14984352     0.47020015     1.00797949
   3.28351284     0.31383762     1.11211442     0.18549386     0.94883325  1.797693E+308     0.26366670     0.38755399     0.14980061     0.47013972     1.00749432
   3.28851004     0.31410886     1.11146877     0.18540082     0.94856033  1.797693E+308     0.26382708     0.38717273     0.14975762     0.47007923     1.00700958
   3.29350911     0.31438059     1.11082333     0.18530747     0.94828701  1.797693E+308     0.26398765     0.38679177     0.14971451     0.47001861     1.00652490
   3.29850630     0.31465258     1.11017859     0.18521386     0.94801348  1.797693E+308     0.26414829     0.38641139     0.14967132     0.46995793     1.00604065
   3.30350536     0.31492505     1.10953406     0.18511994     0.94773956  1.797693E+308     0.26430910     0.38603131     0.14962802     0.46989713     1.00555646
   3.30850255     0.31519780     1.10889022     0.18502576     0.94746544  1.797693E+308     0.26446999     0.38565181     0.14958463     0.46983626     1.00507270
   3.31350161     0.31547103     1.10824660     0.18493126     0.94719092  1.797693E+308     0.26463105     0.38527261     0.14954113     0.46977527     1.00458901
   3.31849878     0.31574453     1.10760366     0.18483652     0.94691620  1.797693E+308     0.26479218     0.38489398     0.14949755     0.46971422     1.00410575
   3.32349784     0.31601852     1.10696093     0.18474146     0.94664108  1.797693E+308     0.26495350     0.38451565     0.14945386     0.46965305     1.00362256
   3.32849501     0.31629278     1.10631889     0.18464615     0.94636577  1.797693E+308     0.26511488     0.38413789     0.14941009     0.46959181     1.00313979
   3.33349406     0.31656752     1.10567706     0.18455053     0.94609005  1.797693E+308     0.26527645     0.38376043     0.14936620     0.46953046     1.00265709
   3.33849123     0.31684254     1.10503591     0.18445467     0.94581414  1.797693E+308     0.26543808     0.38338354     0.14932223     0.46946904     1.00217482
   3.34349028     0.31711804     1.10439496     0.18435849     0.94553783  1.797693E+308     0.26559990     0.38300694     0.14927816     0.46940751     1.00169261
   3.34848743     0.31739382     1.10375470     0.18426207     0.94526133  1.797693E+308     0.26576178     0.38263092     0.14923400     0.46934592     1.00121084
   3.35348648     0.31767009     1.10311464     0.18416534     0.94498443  1.797693E+308     0.26592385     0.38225518     0.14918974     0.46928422     1.00072913
   3.35848363     0.31794663     1.10247527     0.18406838     0.94470733  1.797693E+308     0.26608599     0.38188001     0.14914539     0.46922245     1.00024785
   3.36348267     0.31822366     1.10183608     0.18397110     0.94442984  1.797693E+308     0.26624831     0.38150513     0.14910094     0.46916057     0.99976664
   3.36847981     0.31850096     1.10119758     0.18387358     0.94415215  1.797693E+308     0.26641069     0.38113082     0.14905641     0.46909862     0.99928585
   3.37347886     0.31877876     1.10055928     0.18377576     0.94387407  1.797693E+308     0.26657327     0.38075679     0.14901177     0.46903657     0.99880514
   3.37847599     0.31905683     1.09992165     0.18367770     0.94359579  1.797693E+308     0.26673591     0.38038333     0.14896706     0.46897446     0.99832485
   3.38347503     0.31933540     1.09928421     0.18357934     0.94331712  1.797693E+308     0.26689873     0.38001016     0.14892224     0.46891224     0.99784463
   3.38847215     0.31961424     1.09864745     0.18348075     0.94303825  1.797693E+308     0.26706163     0.37963755     0.14887734     0.46884995     0.99736484
   3.39347119     0.31989357     1.09801088     0.18338185     0.94275899  1.797693E+308     0.26722471     0.37926522     0.14883234     0.46878756     0.99688512
   3.39846830     0.32017319     1.09737499     0.18328272     0.94247954  1.797693E+308     0.26738785     0.37889345     0.14878726     0.46872512     0.99640583
   3.40346734     0.32045329     1.09673927     0.18318328     0.94219969  1.797693E+308     0.26755119     0.37852197     0.14874207     0.46866256     0.99592660
   3.40846445     0.32073368     1.09610424     0.18308362     0.94191965  1.797693E+308     0.26771459     0.37815104     0.14869682     0.46859995     0.99544781
   3.41346348     0.32101456     1.09546938     0.18298366     0.94163921  1.797693E+308     0.26787818     0.37778040     0.14865145     0.46853723     0.99496908
   3.41846058     0.32129572     1.09483520     0.18288347     0.94135859  1.797693E+308     0.26804184     0.37741031     0.14860602     0.46847445     0.99449078
   3.42345961     0.32157738     1.09420120     0.18278298     0.94107757  1.797693E+308     0.26820569     0.37704050     0.14856048     0.46841157     0.99401255
   3.42845671     0.32185932     1.09356786     0.18268227     0.94079636  1.797693E+308     0.26836960     0.37667125     0.14851487     0.46834863     0.99353475
   3.43345573     0.32214175     1.09293470     0.18258126     0.94051476  1.797693E+308     0.26853370     0.37630227     0.14846915     0.46828559     0.99305701
   3.43845282     0.32242447     1.09230222     0.18248004     0.94023297  1.797693E+308     0.26869787     0.37593385     0.14842337     0.46822250     0.99257971
   3.44345184     0.32270769     1.09166990     0.18237851     0.93995078  1.797693E+308     0.26886223     0.37556570     0.14837748     0.46815930     0.99210247
   3.44844892     0.32299118     1.09103825     0.18227676     0.93966841  1.797693E+308     0.26902665     0.37519811     0.14833152     0.46809604     0.99162567
   3.45344795     0.32327518     1.09040677     0.18217472     0.93938564  1.797693E+308     0.26919127     0.37483078     0.14828546     0.46803269     0.99114893
   3.45844501     0.32355946     1.08977596     0.18207247     0.93910269  1.797693E+308     0.26935595     0.37446402     0.14823933     0.46796928     0.99067263
   3.46344404     0.32384425     1.08914531     0.18196992     0.93881934  1.797693E+308     0.26952083     0.37409752     0.14819309     0.46790577     0.99019638
   3.46844110     0.32412931     1.08851533     0.18186715     0.93853581  1.797693E+308     0.26968577     0.37373157     0.14814680     0.46784222     0.98972058
   3.47344012     0.32441488     1.08788551     0.18176409     0.93825188  1.797693E+308     0.26985090     0.37336589     0.14810039     0.46777855     0.98924483
   3.47843717     0.32470074     1.08725635     0.18166083     0.93796777  1.797693E+308     0.27001610     0.37300075     0.14805393     0.46771484     0.98876953
   3.48343619     0.32498710     1.08662736     0.18155727     0.93768326  1.797693E+308     0.27018150     0.37263589     0.14800736     0.46765103     0.98829428
   3.48843323     0.32527374     1.08599902     0.18145350     0.93739857  1.797693E+308     0.27034696     0.37227157     0.14796072     0.46758717     0.98781947
   3.49343225     0.32556089     1.08537084     0.18134944     0.93711348  1.797693E+308     0.27051261     0.37190752     0.14791399     0.46752322     0.98734472
   3.49842929     0.32584832     1.08474332     0.18124517     0.93682822  1.797693E+308     0.27067833     0.37154401     0.14786719     0.46745921     0.98687041
   3.50342830     0.32613627     1.08411596     0.18114062     0.93654255  1.797693E+308     0.27084425     0.37118076     0.14782029     0.46739510     0.98639616
   3.50842533     0.32642449     1.08348925     0.18103586     0.93625671  1.797693E+308     0.27101023     0.37081806     0.14777333     0.46733095     0.98592235
   3.51342434     0.32671323     1.08286270     0.18093081     0.93597047  1.797693E+308     0.27117640     0.37045562     0.14772627     0.46726670     0.98544859
   3.51842136     0.32700226     1.08223679     0.18082556     0.93568405  1.797693E+308     0.27134264     0.37009373     0.14767914     0.46720241     0.98497528
   3.52342037     0.32729179     1.08161105     0.18072003     0.93539724  1.797693E+308     0.27150908     0.36973209     0.14763192     0.46713802     0.98450203
   3.52841738     0.32758161     1.08098594     0.18061430     0.93511025  1.797693E+308     0.27167558     0.36937099     0.14758464     0.46707358     0.98402921
   3.53341639     0.32787195     1.08036099     0.18050828     0.93482286  1.797693E+308     0.27184229     0.36901015     0.14753725     0.46700905     0.98355645
   3.53841339     0.32816257     1.07973669     0.18040206     0.93453529  1.797693E+308     0.27200905     0.36864986     0.14748981     0.46694447     0.98308414
   3.54341239     0.32845371     1.07911254     0.18029556     0.93424733  1.797693E+308     0.27217602     0.36828981     0.14744227     0.46687980     0.98261188
   3.54840940     0.32874513     1.07848903     0.18018887     0.93395919  1.797693E+308     0.27234305     0.36793031     0.14739467     0.46681508     0.98214006
   3.55340839     0.32903707     1.07786566     0.18008189     0.93367066  1.797693E+308     0.27251027     0.36757105     0.14734697     0.46675027     0.98166830
   3.55840539     0.32932930     1.07724294     0.17997472     0.93338195  1.797693E+308     0.27267757     0.36721234     0.14729922     0.46668542     0.98119698
   3.56340438     0.32962205     1.07662036     0.17986727     0.93309284  1.797693E+308     0.27284506     0.36685387     0.14725136     0.46662048     0.98072572
   3.56840137     0.32991508     1.07599842     0.17975963     0.93280356  1.797693E+308     0.27301262     0.36649595     0.14720345     0.46655549     0.98025489
   3.57340036     0.33020864     1.07537662     0.17965171     0.93251388  1.797693E+308     0.27318038     0.36613827     0.14715545     0.46649042     0.97978413
   3.57839734     0.33050248     1.07475546     0.17954360     0.93222403  1.797693E+308     0.27334820     0.36578112     0.14710738     0.46642530     0.97931381
   3.58339633     0.33079684     1.07413444     0.17943521     0.93193378  1.797693E+308     0.27351622     0.36542423     0.14705923     0.46636009     0.97884354
   3.58839330     0.33109150     1.07351406     0.17932664     0.93164336  1.797693E+308     0.27368431     0.36506786     0.14701101     0.46629484     0.97837371
   3.59339229     0.33138668     1.07289380     0.17921779     0.93135254  1.797693E+308     0.27385260     0.36471175     0.14696270     0.46622950     0.97790395
   3.59838925     0.33168214     1.07227419     0.17910875     0.93106155  1.797693E+308     0.27402096     0.36435616     0.14691434     0.46616412     0.97743462
   3.60338824     0.33197814     1.07165470     0.17899944     0.93077016  1.797693E+308     0.27418952     0.36400082     0.14686588     0.46609865     0.97696535
   3.60838519     0.33227442     1.07103585     0.17888995     0.93047860  1.797693E+308     0.27435814     0.36364601     0.14681737     0.46603314     0.97649651
   3.61338418     0.33257123     1.07041713     0.17878019     0.93018664  1.797693E+308     0.27452697     0.36329144     0.14676876     0.46596754     0.97602774
   3.61838112     0.33286833     1.06979904     0.17867024     0.92989452  1.797693E+308     0.27469586     0.36293740     0.14672010     0.46590191     0.97555941
   3.62338010     0.33316596     1.06918107     0.17856002     0.92960199  1.797693E+308     0.27486495     0.36258360     0.14667135     0.46583619     0.97509113
   3.62837704     0.33346387     1.06856374     0.17844962     0.92930930  1.797693E+308     0.27503411     0.36223032     0.14662254     0.46577043     0.97462330
   3.63337602     0.33376233     1.06794653     0.17833896     0.92901621  1.797693E+308     0.27520348     0.36187729     0.14657364     0.46570459     0.97415552
   3.63837295     0.33406107     1.06732994     0.17822811     0.92872295  1.797693E+308     0.27537291     0.36152478     0.14652469     0.46563871     0.97368818
   3.64337193     0.33436034     1.06671348     0.17811700     0.92842929  1.797693E+308     0.27554254     0.36117251     0.14647565     0.46557274     0.97322090
   3.64836885     0.33465991     1.06609764     0.17800571     0.92813547  1.797693E+308     0.27571224     0.36082076     0.14642656     0.46550674     0.97275406
   3.65336783     0.33496001     1.06548192     0.17789415     0.92784124  1.797693E+308     0.27588215     0.36046925     0.14637738     0.46544065     0.97228727
   3.65836474     0.33526040     1.06486682     0.17778243     0.92754685  1.797693E+308     0.27605212     0.36011826     0.14632814     0.46537453     0.97182093
   3.66336371     0.33556133     1.06425184     0.17767043     0.92725206  1.797693E+308     0.27622229     0.35976750     0.14627882     0.46530832     0.97135464
   3.66836062     0.33586255     1.06363748     0.17755827     0.92695711  1.797693E+308     0.27639254     0.35941727     0.14622945     0.46524208     0.97088879
   3.67335959     0.33616431     1.06302324     0.17744584     0.92666175  1.797693E+308     0.27656298     0.35906726     0.14617998     0.46517576     0.97042300
   3.67835649     0.33646636     1.06240961     0.17733324     0.92636623  1.797693E+308     0.27673350     0.35871778     0.14613047     0.46510940     0.96995765
   3.68335546     0.33676895     1.06179609     0.17722038     0.92607031  1.797693E+308     0.27690422     0.35836853     0.14608087     0.46504296     0.96949235
   3.68835235     0.33707183     1.06118319     0.17710735     0.92577423  1.797693E+308     0.27707501     0.35801979     0.14603122     0.46497649     0.96902750
   3.69335131     0.33737526     1.06057040     0.17699405     0.92547775  1.797693E+308     0.27724600     0.35767129     0.14598148     0.46490993     0.96856270
   3.69834820     0.33767898     1.05995822     0.17688060     0.92518111  1.797693E+308     0.27741706     0.35732330     0.14593169     0.46484335     0.96809834
   3.70334716     0.33798324     1.05934615     0.17676688     0.92488406  1.797693E+308     0.27758833     0.35697554     0.14588182     0.46477668     0.96763404
   3.70834404     0.33828780     1.05873469     0.17665300     0.92458685  1.797693E+308     0.27775967     0.35662829     0.14583190     0.46470998     0.96717017
   3.71334300     0.33859290     1.05812334     0.17653886     0.92428924  1.797693E+308     0.27793121     0.35628127     0.14578189     0.46464320     0.96670637
   3.71833987     0.33889830     1.05751259     0.17642456     0.92399147  1.797693E+308     0.27810282     0.35593476     0.14573184     0.46457639     0.96624300
   3.72333882     0.33920425     1.05690195     0.17631000     0.92369330  1.797693E+308     0.27827464     0.35558848     0.14568170     0.46450950     0.96577968
   3.72833568     0.33951049     1.05629191     0.17619529     0.92339497  1.797693E+308     0.27844653     0.35524271     0.14563152     0.46444259     0.96531681
   3.73333463     0.33981728     1.05568198     0.17608031     0.92309624  1.797693E+308     0.27861862     0.35489716     0.14558124     0.46437559     0.96485399
   3.73833149     0.34012436     1.05507265     0.17596518     0.92279735  1.797693E+308     0.27879079     0.35455212     0.14553093     0.46430856     0.96439162
   3.74333044     0.34043200     1.05446341     0.17584979     0.92249805  1.797693E+308     0.27896316     0.35420731     0.14548053     0.46424146     0.96392929
   3.74832729     0.34073993     1.05385478     0.17573425     0.92219860  1.797693E+308     0.27913560     0.35386300     0.14543008     0.46417433     0.96346741
   3.75332623     0.34104841     1.05324624     0.17561846     0.92189874  1.797693E+308     0.27930825     0.35351891     0.14537955     0.46410712     0.96300558
   3.75832307     0.34135720     1.05263831     0.17550251     0.92159873  1.797693E+308     0.27948097     0.35317533     0.14532898     0.46403988     0.96254419
   3.76332202     0.34166653     1.05203046     0.17538630     0.92129832  1.797693E+308     0.27965390     0.35283197     0.14527832     0.46397257     0.96208286
   3.76831885     0.34197617     1.05142322     0.17526995     0.92099774  1.797693E+308     0.27982690     0.35248911     0.14522762     0.46390523     0.96162196
   3.77331779     0.34228636     1.05081606     0.17515335     0.92069677  1.797693E+308     0.28000010     0.35214647     0.14517684     0.46383781     0.96116112
   3.77831461     0.34259684     1.05020951     0.17503659     0.92039564  1.797693E+308     0.28017338     0.35180434     0.14512602     0.46377037     0.96070072
   3.78331355     0.34290789     1.04960303     0.17491959     0.92009410  1.797693E+308     0.28034687     0.35146241     0.14507511     0.46370285     0.96024037
   3.78831037     0.34321923     1.04899716     0.17480243     0.91979241  1.797693E+308     0.28052043     0.35112100     0.14502416     0.46363531     0.95978046
   3.79330930     0.34353114     1.04839136     0.17468503     0.91949031  1.797693E+308     0.28069420     0.35077979     0.14497313     0.46356769     0.95932061
   3.79830611     0.34384334     1.04778617     0.17456748     0.91918807  1.797693E+308     0.28086803     0.35043909     0.14492206     0.46350004     0.95886119
   3.80330504     0.34415611     1.04718105     0.17444969     0.91888541  1.797693E+308     0.28104209     0.35009860     0.14487090     0.46343233     0.95840183
   3.80830184     0.34446917     1.04657652     0.17433175     0.91858260  1.797693E+308     0.28121621     0.34975861     0.14481971     0.46336459     0.95794291
   3.81330077     0.34478280     1.04597208     0.17421357     0.91827939  1.797693E+308     0.28139054     0.34941883     0.14476844     0.46329677     0.95748404
   3.81829756     0.34509673     1.04536822     0.17409524     0.91797603  1.797693E+308     0.28156494     0.34907955     0.14471712     0.46322893     0.95702561
   3.82329649     0.34541122     1.04476444     0.17397667     0.91767225  1.797693E+308     0.28173956     0.34874048     0.14466573     0.46316102     0.95656723
   3.82829327     0.34572601     1.04416124     0.17385795     0.91736833  1.797693E+308     0.28191424     0.34840190     0.14461430     0.46309309     0.95610929
   3.83329220     0.34604138     1.04355812     0.17373900     0.91706400  1.797693E+308     0.28208914     0.34806354     0.14456279     0.46302508     0.95565140
   3.83828898     0.34635704     1.04295559     0.17361990     0.91675952  1.797693E+308     0.28226411     0.34772566     0.14451124     0.46295706     0.95519396
   3.84328790     0.34667327     1.04235312     0.17350056     0.91645463  1.797693E+308     0.28243930     0.34738800     0.14445961     0.46288896     0.95473656
   3.84828466     0.34698981     1.04175125     0.17338109     0.91614960  1.797693E+308     0.28261455     0.34705083     0.14440794     0.46282084     0.95427961
   3.85328358     0.34730691     1.04114943     0.17326137     0.91584415  1.797693E+308     0.28279002     0.34671386     0.14435619     0.46275265     0.95382270
   3.85828034     0.34762432     1.04054821     0.17314152     0.91553856  1.797693E+308     0.28296556     0.34637739     0.14430441     0.46268444     0.95336623
   3.86327926     0.34794230     1.03994704     0.17302143     0.91523256  1.797693E+308     0.28314132     0.34604111     0.14425255     0.46261615     0.95290982
   3.86827601     0.34826058     1.03934646     0.17290121     0.91492641  1.797693E+308     0.28331715     0.34570534     0.14420066     0.46254785     0.95245384
   3.87327493     0.34857944     1.03874594     0.17278075     0.91461985  1.797693E+308     0.28349319     0.34536976     0.14414868     0.46247948     0.95199792
   3.87827167     0.34889860     1.03814599     0.17266015     0.91431314  1.797693E+308     0.28366930     0.34503467     0.14409667     0.46241109     0.95154243
   3.88327058     0.34921834     1.03754611     0.17253932     0.91400602  1.797693E+308     0.28384564     0.34469978     0.14404459     0.46234263     0.95108699
   3.88826731     0.34953838     1.03694681     0.17241836     0.91369876  1.797693E+308     0.28402204     0.34436538     0.14399247     0.46227415     0.95063200
   3.89326622     0.34985901     1.03634756     0.17229717     0.91339109  1.797693E+308     0.28419866     0.34403118     0.14394027     0.46220560     0.95017705
   3.89826295     0.35017993     1.03574889     0.17217584     0.91308327  1.797693E+308     0.28437535     0.34369747     0.14388804     0.46213704     0.94972254
   3.90326186     0.35050144     1.03515027     0.17205428     0.91277504  1.797693E+308     0.28455226     0.34336395     0.14383573     0.46206840     0.94926808
   3.90825857     0.35082325     1.03455222     0.17193260     0.91246667  1.797693E+308     0.28472924     0.34303092     0.14378339     0.46199975     0.94881406
   3.91325748     0.35114564     1.03395423     0.17181068     0.91215788  1.797693E+308     0.28490644     0.34269809     0.14373097     0.46193103     0.94836009
   3.91825419     0.35146834     1.03335681     0.17168863     0.91184896  1.797693E+308     0.28508371     0.34236574     0.14367852     0.46186230     0.94790656
   3.92325309     0.35179163     1.03275944     0.17156636     0.91153962  1.797693E+308     0.28526120     0.34203358     0.14362600     0.46179350     0.94745308
   3.92824979     0.35211522     1.03216264     0.17144396     0.91123013  1.797693E+308     0.28543876     0.34170191     0.14357344     0.46172468     0.94700003
   3.93324869     0.35243940     1.03156588     0.17132133     0.91092023  1.797693E+308     0.28561654     0.34137043     0.14352081     0.46165579     0.94654703
   3.93824538     0.35276388     1.03096969     0.17119857     0.91061020  1.797693E+308     0.28579439     0.34103943     0.14346815     0.46158690     0.94609448
   3.94324427     0.35308895     1.03037355     0.17107559     0.91029974  1.797693E+308     0.28597247     0.34070862     0.14341542     0.46151793     0.94564197
   3.94824096     0.35341433     1.02977797     0.17095249     0.90998915  1.797693E+308     0.28615061     0.34037830     0.14336265     0.46144895     0.94518990
   3.95323985     0.35374031     1.02918244     0.17082916     0.90967814  1.797693E+308     0.28632898     0.34004816     0.14330981     0.46137990     0.94473787
   3.95823653     0.35406658     1.02858746     0.17070571     0.90936699  1.797693E+308     0.28650742     0.33971850     0.14325694     0.46131085     0.94428629
   3.96323542     0.35439346     1.02799253     0.17058204     0.90905543  1.797693E+308     0.28668609     0.33938903     0.14320400     0.46124172     0.94383475
   3.96823208     0.35472063     1.02739816     0.17045825     0.90874373  1.797693E+308     0.28686482     0.33906004     0.14315102     0.46117258     0.94338365
   3.97323097     0.35504841     1.02680383     0.17033423     0.90843161  1.797693E+308     0.28704378     0.33873124     0.14309798     0.46110338     0.94293259
   3.97822763     0.35537649     1.02621005     0.17021010     0.90811935  1.797693E+308     0.28722280     0.33840291     0.14304491     0.46103416     0.94248198
   3.98322651     0.35570517     1.02561631     0.17008574     0.90780668  1.797693E+308     0.28740206     0.33807476     0.14299176     0.46096488     0.94203141
   3.98822316     0.35603416     1.02502313     0.16996127     0.90749387  1.797693E+308     0.28758138     0.33774710     0.14293859     0.46089559     0.94158128
   3.99322204     0.35636375     1.02442998     0.16983658     0.90718064  1.797693E+308     0.28776094     0.33741961     0.14288534     0.46082624     0.94113119
   3.99821868     0.35669365     1.02383739     0.16971177     0.90686727  1.797693E+308     0.28794056     0.33709260     0.14283207     0.46075687     0.94068154
   4.00321756     0.35702415     1.02324482     0.16958674     0.90655349  1.797693E+308     0.28812040     0.33676577     0.14277872     0.46068744     0.94023194
   4.00821419     0.35735496     1.02265282     0.16946161     0.90623957  1.797693E+308     0.28830032     0.33643942     0.14272535     0.46061800     0.93978277
   4.01321307     0.35768637     1.02206083     0.16933625     0.90592523  1.797693E+308     0.28848047     0.33611325     0.14267191     0.46054850     0.93933365
   4.01820969     0.35801809     1.02146940     0.16921078     0.90561076  1.797693E+308     0.28866069     0.33578754     0.14261844     0.46047899     0.93888497
   4.02320857     0.35835042     1.02087800     0.16908510     0.90529587  1.797693E+308     0.28884113     0.33546202     0.14256490     0.46040941     0.93843633
   4.02820518     0.35868306     1.02028714     0.16895930     0.90498084  1.797693E+308     0.28902165     0.33513697     0.14251134     0.46033983     0.93798813
   4.03320405     0.35901631     1.01969631     0.16883329     0.90466539  1.797693E+308     0.28920240     0.33481209     0.14245771     0.46027018     0.93753997
   4.03820066     0.35934987     1.01910602     0.16870717     0.90434981  1.797693E+308     0.28938321     0.33448769     0.14240405     0.46020052     0.93709226
   4.04319952     0.35968404     1.01851576     0.16858084     0.90403381  1.797693E+308     0.28956426     0.33416346     0.14235032     0.46013080     0.93664458
   4.04819612     0.36001852     1.01792604     0.16845440     0.90371767  1.797693E+308     0.28974538     0.33383969     0.14229657     0.46006108     0.93619735
   4.05319499     0.36035361     1.01733634     0.16832774     0.90340112  1.797693E+308     0.28992673     0.33351611     0.14224275     0.45999129     0.93575015
   4.05819157     0.36068902     1.01674718     0.16820099     0.90308443  1.797693E+308     0.29010815     0.33319299     0.14218891     0.45992150     0.93530339
   4.06319043     0.36102504     1.01615804     0.16807402     0.90276732  1.797693E+308     0.29028980     0.33287004     0.14213499     0.45985164     0.93485667
   4.06818701     0.36136137     1.01556944     0.16794694     0.90245007  1.797693E+308     0.29047152     0.33254756     0.14208106     0.45978178     0.93441040
   4.07318587     0.36169832     1.01498085     0.16781966     0.90213241  1.797693E+308     0.29065348     0.33222525     0.14202705     0.45971186     0.93396416
   4.07818244     0.36203558     1.01439281     0.16769227     0.90181461  1.797693E+308     0.29083550     0.33190340     0.14197303     0.45964193     0.93351836
   4.08318130     0.36237346     1.01380477     0.16756467     0.90149639  1.797693E+308     0.29101776     0.33158173     0.14191893     0.45957194     0.93307260
   4.08817786     0.36271165     1.01321728     0.16743698     0.90117804  1.797693E+308     0.29120009     0.33126052     0.14186482     0.45950195     0.93262728
   4.09317671     0.36305047     1.01262978     0.16730907     0.90085927  1.797693E+308     0.29138266     0.33093947     0.14181063     0.45943189     0.93218200
   4.09817326     0.36338960     1.01204283     0.16718107     0.90054036  1.797693E+308     0.29156529     0.33061889     0.14175643     0.45936184     0.93173716
   4.10317211     0.36372935     1.01145589     0.16705285     0.90022103  1.797693E+308     0.29174816     0.33029848     0.14170216     0.45929172     0.93129235
   4.10816866     0.36406942     1.01086948     0.16692455     0.89990157  1.797693E+308     0.29193111     0.32997852     0.14164787     0.45922160     0.93084799
   4.11316750     0.36441012     1.01028306     0.16679603     0.89958169  1.797693E+308     0.29211429     0.32965874     0.14159351     0.45915142     0.93040366
   4.11816404     0.36475112     1.00969719     0.16666742     0.89926168  1.797693E+308     0.29229753     0.32933941     0.14153913     0.45908123     0.92995978
   4.12316288     0.36509276     1.00911131     0.16653860     0.89894124  1.797693E+308     0.29248102     0.32902025     0.14148469     0.45901099     0.92951592
   4.12815941     0.36543471     1.00852597     0.16640969     0.89862067  1.797693E+308     0.29266458     0.32870154     0.14143023     0.45894074     0.92907251
   4.13315825     0.36577729     1.00794062     0.16628057     0.89829968  1.797693E+308     0.29284837     0.32838300     0.14137570     0.45887044     0.92862913
   4.13815476     0.36612019     1.00735581     0.16615137     0.89797856  1.797693E+308     0.29303224     0.32806492     0.14132115     0.45880013     0.92818620
   4.14315360     0.36646372     1.00677098     0.16602196     0.89765701  1.797693E+308     0.29321634     0.32774699     0.14126654     0.45872977     0.92774330
   4.14815011     0.36680757     1.00618669     0.16589246     0.89733534  1.797693E+308     0.29340052     0.32742953     0.14121191     0.45865940     0.92730084
   4.15314894     0.36715205     1.00560239     0.16576275     0.89701324  1.797693E+308     0.29358494     0.32711222     0.14115721     0.45858897     0.92685841
   4.15814544     0.36749685     1.00501862     0.16563296     0.89669101  1.797693E+308     0.29376942     0.32679537     0.14110250     0.45851855     0.92641642
   4.16314427     0.36784229     1.00443483     0.16550296     0.89636835  1.797693E+308     0.29395415     0.32647868     0.14104772     0.45844807     0.92597446
   4.16814076     0.36818804     1.00385157     0.16537288     0.89604557  1.797693E+308     0.29413895     0.32616244     0.14099293     0.45837758     0.92553295
   4.17313958     0.36853443     1.00326830     0.16524260     0.89572236  1.797693E+308     0.29432399     0.32584636     0.14093807     0.45830704     0.92509147
   4.17813606     0.36888114     1.00268555     0.16511223     0.89539902  1.797693E+308     0.29450910     0.32553073     0.14088319     0.45823650     0.92465043
   4.18313489     0.36922849     1.00210278     0.16498166     0.89507525  1.797693E+308     0.29469445     0.32521526     0.14082825     0.45816590     0.92420941
   4.18813136     0.36957616     1.00152054     0.16485101     0.89475136  1.797693E+308     0.29487988     0.32490023     0.14077330     0.45809531     0.92376884
   4.19313018     0.36992448     1.00093828     0.16472015     0.89442704  1.797693E+308     0.29506554     0.32458537     0.14071828     0.45802465     0.92332830
   4.19812664     0.37027311     1.00035654     0.16458922     0.89410259  1.797693E+308     0.29525128     0.32427095     0.14066325     0.45795400     0.92288821
   4.20312546     0.37062239     0.99977478     0.16445809     0.89377772  1.797693E+308     0.29543727     0.32395669     0.14060816     0.45788329     0.92244814
   4.20812191     0.37097199     0.99919354     0.16432688     0.89345272  1.797693E+308     0.29562332     0.32364287     0.14055305     0.45781259     0.92200851
   4.21312072     0.37132224     0.99861227     0.16419547     0.89312728  1.797693E+308     0.29580962     0.32332921     0.14049787     0.45774183     0.92156891
   4.21811716     0.37167281     0.99803152     0.16406398     0.89280173  1.797693E+308     0.29599599     0.32301599     0.14044269     0.45767107     0.92112975
   4.22311597     0.37202402     0.99745074     0.16393229     0.89247574  1.797693E+308     0.29618260     0.32270293     0.14038744     0.45760025     0.92069062
   4.22811241     0.37237556     0.99687049     0.16380053     0.89214963  1.797693E+308     0.29636929     0.32239031     0.14033218     0.45752944     0.92025193
   4.23311121     0.37272776     0.99629020     0.16366857     0.89182309  1.797693E+308     0.29655623     0.32207784     0.14027686     0.45745857     0.91981327
   4.23810764     0.37308027     0.99571042     0.16353654     0.89149642  1.797693E+308     0.29674323     0.32176582     0.14022152     0.45738771     0.91937505
   4.24310644     0.37343344     0.99513062     0.16340431     0.89116932  1.797693E+308     0.29693048     0.32145395     0.14016612     0.45731679     0.91893686
   4.24810285     0.37378693     0.99455132     0.16327201     0.89084210  1.797693E+308     0.29711781     0.32114252     0.14011071     0.45724588     0.91849910
   4.25310165     0.37414108     0.99397200     0.16313951     0.89051444  1.797693E+308     0.29730538     0.32083123     0.14005524     0.45717490     0.91806138
   4.25809806     0.37449555     0.99339318     0.16300695     0.89018667  1.797693E+308     0.29749303     0.32052039     0.13999976     0.45710394     0.91762409
   4.26309686     0.37485068     0.99281433     0.16287419     0.88985846  1.797693E+308     0.29768092     0.32020969     0.13994422     0.45703292     0.91718683
   4.26809325     0.37520613     0.99223598     0.16274136     0.88953012  1.797693E+308     0.29786889     0.31989944     0.13988866     0.45696191     0.91675001
   4.27309204     0.37556225     0.99165760     0.16260833     0.88920136  1.797693E+308     0.29805710     0.31958933     0.13983305     0.45689084     0.91631322
   4.27808843     0.37591869     0.99107973     0.16247524     0.88887247  1.797693E+308     0.29824539     0.31927966     0.13977742     0.45681978     0.91587686
   4.28308722     0.37627579     0.99050181     0.16234195     0.88854314  1.797693E+308     0.29843393     0.31897013     0.13972174     0.45674866     0.91544053
   4.28808359     0.37663322     0.98992440     0.16220860     0.88821370  1.797693E+308     0.29862254     0.31866105     0.13966604     0.45667755     0.91500464
   4.29308238     0.37699131     0.98934694     0.16207506     0.88788382  1.797693E+308     0.29881140     0.31835210     0.13961029     0.45660639     0.91456878
   4.29807874     0.37734973     0.98876999     0.16194145     0.88755382  1.797693E+308     0.29900033     0.31804359     0.13955453     0.45653523     0.91413335
   4.30307753     0.37770882     0.98819299     0.16180765     0.88722338  1.797693E+308     0.29918952     0.31773523     0.13949870     0.45646402     0.91369795
   4.30807388     0.37806824     0.98761650     0.16167379     0.88689282  1.797693E+308     0.29937878     0.31742730     0.13944287     0.45639282     0.91326299
   4.31307266     0.37842832     0.98703995     0.16153974     0.88656183  1.797693E+308     0.29956829     0.31711950     0.13938698     0.45632156     0.91282804
   4.31806901     0.37878874     0.98646391     0.16140562     0.88623071  1.797693E+308     0.29975788     0.31681215     0.13933108     0.45625032     0.91239355
   4.32306778     0.37914982     0.98588781     0.16127132     0.88589916  1.797693E+308     0.29994772     0.31650493     0.13927512     0.45617901     0.91195907
   4.32806412     0.37951124     0.98531222     0.16113696     0.88556749  1.797693E+308     0.30013763     0.31619815     0.13921916     0.45610772     0.91152503
   4.33306289     0.37987333     0.98473657     0.16100241     0.88523538  1.797693E+308     0.30032780     0.31589150     0.13916313     0.45603638     0.91109101
   4.33805922     0.38023574     0.98416142     0.16086780     0.88490315  1.797693E+308     0.30051804     0.31558529     0.13910710     0.45596504     0.91065744
   4.34305799     0.38059884     0.98358621     0.16073300     0.88457049  1.797693E+308     0.30070853     0.31527921     0.13905101     0.45589365     0.91022388
   4.34805430     0.38096226     0.98301150     0.16059815     0.88423770  1.797693E+308     0.30089910     0.31497357     0.13899492     0.45582228     0.90979076
   4.35305307     0.38132637     0.98243672     0.16046311     0.88390447  1.797693E+308     0.30108993     0.31466805     0.13893877     0.45575084     0.90935766
   4.35804937     0.38169080     0.98186245     0.16032801     0.88357113  1.797693E+308     0.30128083     0.31436297     0.13888261     0.45567942     0.90892501
   4.36304814     0.38205592     0.98128811     0.16019273     0.88323735  1.797693E+308     0.30147198     0.31405803     0.13882639     0.45560795     0.90849237
   4.36804443     0.38242136     0.98071427     0.16005739     0.88290345  1.797693E+308     0.30166321     0.31375351     0.13877017     0.45553649     0.90806017
   4.37304319     0.38278749     0.98014035     0.15992187     0.88256910  1.797693E+308     0.30185470     0.31344912     0.13871389     0.45546497     0.90762799
   4.37803947     0.38315395     0.97956694     0.15978630     0.88223465  1.797693E+308     0.30204626     0.31314516     0.13865761     0.45539347     0.90719625
   4.38303823     0.38352110     0.97899345     0.15965054     0.88189974  1.797693E+308     0.30223808     0.31284134     0.13860127     0.45532192     0.90676452
   4.38803450     0.38388858     0.97842046     0.15951473     0.88156473  1.797693E+308     0.30242997     0.31253794     0.13854492     0.45525038     0.90633324
   4.39303325     0.38425675     0.97784739     0.15937874     0.88122926  1.797693E+308     0.30262213     0.31223467     0.13848852     0.45517878     0.90590197
   4.39802952     0.38462525     0.97727482     0.15924270     0.88089369  1.797693E+308     0.30281436     0.31193182     0.13843212     0.45510720     0.90547114
   4.40302827     0.38499445     0.97670217     0.15910647     0.88055767  1.797693E+308     0.30300685     0.31162911     0.13837565     0.45503557     0.90504033
   4.40802452     0.38536398     0.97613001     0.15897020     0.88022153  1.797693E+308     0.30319941     0.31132682     0.13831919     0.45496395     0.90460996
   4.41302326     0.38573420     0.97555777     0.15883375     0.87988495  1.797693E+308     0.30339224     0.31102465     0.13826267     0.45489228     0.90417960
   4.41801950     0.38610475     0.97498602     0.15869725     0.87954826  1.797693E+308     0.30358513     0.31072291     0.13820615     0.45482062     0.90374968
   4.42301825     0.38647601     0.97441419     0.15856056     0.87921111  1.797693E+308     0.30377830     0.31042130     0.13814957     0.45474891     0.90331978
   4.42801448     0.38684759     0.97384285     0.15842384     0.87887386  1.797693E+308     0.30397153     0.31012011     0.13809299     0.45467722     0.90289032
   4.43301322     0.38721988     0.97327143     0.15828693     0.87853616  1.797693E+308     0.30416503     0.30981904     0.13803635     0.45460548     0.90246087
   4.43800944     0.38759250     0.97270049     0.15814998     0.87819835  1.797693E+308     0.30435860     0.30951840     0.13797971     0.45453375     0.90203186
   4.44300817     0.38796582     0.97212947     0.15801285     0.87786008  1.797693E+308     0.30455244     0.30921787     0.13792302     0.45446196     0.90160286
   4.44800438     0.38833948     0.97155893     0.15787568     0.87752171  1.797693E+308     0.30474636     0.30891777     0.13786633     0.45439020     0.90117430
   4.45300311     0.38871385     0.97098830     0.15773833     0.87718288  1.797693E+308     0.30494053     0.30861779     0.13780958     0.45431838     0.90074575
   4.45799931     0.38908854     0.97041815     0.15760094     0.87684395  1.797693E+308     0.30513479     0.30831823     0.13775283     0.45424658     0.90031765
   4.46299804     0.38946395     0.96984792     0.15746337     0.87650456  1.797693E+308     0.30532931     0.30801879     0.13769603     0.45417473     0.89988955
   4.46799423     0.38983969     0.96927816     0.15732576     0.87616507  1.797693E+308     0.30552390     0.30771977     0.13763922     0.45410290     0.89946189
   4.47299295     0.39021614     0.96870832     0.15718797     0.87582512  1.797693E+308     0.30571876     0.30742087     0.13758236     0.45403101     0.89903425
   4.47798913     0.39059293     0.96813895     0.15705015     0.87548506  1.797693E+308     0.30591370     0.30712239     0.13752551     0.45395914     0.89860704
   4.48298785     0.39097043     0.96756948     0.15691215     0.87514455  1.797693E+308     0.30610890     0.30682402     0.13746860     0.45388722     0.89817984
   4.48798401     0.39134827     0.96700050     0.15677411     0.87480393  1.797693E+308     0.30630418     0.30652607     0.13741169     0.45381533     0.89775308
   4.49298273     0.39172683     0.96643142     0.15663590     0.87446286  1.797693E+308     0.30649973     0.30622824     0.13735472     0.45374337     0.89732633
   4.49797889     0.39210572     0.96586281     0.15649765     0.87412168  1.797693E+308     0.30669536     0.30593082     0.13729776     0.45367144     0.89690003
   4.50297760     0.39248533     0.96529410     0.15635923     0.87378004  1.797693E+308     0.30689125     0.30563352     0.13724074     0.45359946     0.89647372
   4.50797374     0.39286527     0.96472587     0.15622078     0.87343830  1.797693E+308     0.30708722     0.30533664     0.13718373     0.45352749     0.89604786
   4.51297245     0.39324594     0.96415754     0.15608215     0.87309610  1.797693E+308     0.30728346     0.30503986     0.13712666     0.45345548     0.89562200
   4.51796858     0.39362695     0.96358968     0.15594349     0.87275379  1.797693E+308     0.30747978     0.30474350     0.13706960     0.45338348     0.89519659
   4.52296729     0.39400868     0.96302171     0.15580465     0.87241103  1.797693E+308     0.30767637     0.30444726     0.13701248     0.45331144     0.89477118
   4.52796341     0.39439075     0.96245422     0.15566579     0.87206816  1.797693E+308     0.30787303     0.30415142     0.13695537     0.45323941     0.89434621
   4.53296212     0.39477355     0.96188661     0.15552675     0.87172483  1.797693E+308     0.30806997     0.30385570     0.13689820     0.45316734     0.89392124
   4.53795822     0.39515668     0.96131949     0.15538768     0.87138139  1.797693E+308     0.30826698     0.30356039     0.13684104     0.45309528     0.89349672
   4.54295692     0.39554055     0.96075224     0.15524844     0.87103750  1.797693E+308     0.30846427     0.30326519     0.13678383     0.45302318     0.89307219
   4.54795302     0.39592476     0.96018547     0.15510917     0.87069350  1.797693E+308     0.30866163     0.30297040     0.13672662     0.45295109     0.89264811
   4.55295172     0.39630970     0.95961858     0.15496973     0.87034904  1.797693E+308     0.30885927     0.30267572     0.13666935     0.45287896     0.89222403
   4.55794780     0.39669497     0.95905217     0.15483027     0.87000448  1.797693E+308     0.30905698     0.30238145     0.13661210     0.45280685     0.89180039
   4.56294650     0.39708099     0.95848563     0.15469063     0.86965946  1.797693E+308     0.30925497     0.30208729     0.13655479     0.45273469     0.89137676
   4.56794257     0.39746734     0.95791957     0.15455097     0.86931433  1.797693E+308     0.30945303     0.30179353     0.13649748     0.45266255     0.89095356
   4.57294126     0.39785443     0.95735338     0.15441114     0.86896874  1.797693E+308     0.30965138     0.30149988     0.13644012     0.45259036     0.89053036
   4.57793732     0.39824186     0.95678766     0.15427129     0.86862305  1.797693E+308     0.30984979     0.30120664     0.13638277     0.45251819     0.89010761
   4.58293601     0.39863004     0.95622182     0.15413127     0.86827689  1.797693E+308     0.31004849     0.30091351     0.13632537     0.45244597     0.88968485
   4.58793206     0.39901855     0.95565644     0.15399122     0.86793063  1.797693E+308     0.31024726     0.30062078     0.13626798     0.45237378     0.88926254
   4.59293074     0.39940781     0.95509094     0.15385101     0.86758391  1.797693E+308     0.31044632     0.30032816     0.13621053     0.45230154     0.88884022
   4.59792678     0.39979741     0.95452591     0.15371077     0.86723708  1.797693E+308     0.31064544     0.30003594     0.13615309     0.45222932     0.88841835
   4.60292546     0.40018776     0.95396074     0.15357037     0.86688979  1.797693E+308     0.31084485     0.29974382     0.13609560     0.45215705     0.88799647
   4.60792149     0.40057845     0.95339604     0.15342995     0.86654240  1.797693E+308     0.31104433     0.29945211     0.13603811     0.45208481     0.88757503
   4.61292016     0.40096989     0.95283120     0.15328936     0.86619454  1.797693E+308     0.31124410     0.29916050     0.13598058     0.45201251     0.88715359
   4.61791618     0.40136168     0.95226684     0.15314875     0.86584658  1.797693E+308     0.31144394     0.29886930     0.13592305     0.45194024     0.88673259
   4.62291484     0.40175421     0.95170233     0.15300798     0.86549815  1.797693E+308     0.31164407     0.29857819     0.13586547     0.45186792     0.88631159
   4.62791085     0.40214709     0.95113829     0.15286718     0.86514962  1.797693E+308     0.31184427     0.29828749     0.13580791     0.45179563     0.88589103
   4.63290952     0.40254073     0.95057411     0.15272623     0.86480062  1.797693E+308     0.31204475     0.29799689     0.13575029     0.45172329     0.88547046
   4.63790551     0.40293470     0.95001039     0.15258526     0.86445153  1.797693E+308     0.31224531     0.29770669     0.13569268     0.45165097     0.88505033
   4.64290417     0.40332944     0.94944653     0.15244412     0.86410196  1.797693E+308     0.31244616     0.29741658     0.13563501     0.45157860     0.88463020
   4.64790015     0.40372452     0.94888313     0.15230297     0.86375230  1.797693E+308     0.31264708     0.29712688     0.13557736     0.45150627     0.88421051
   4.65289881     0.40412037     0.94831959     0.15216165     0.86340216  1.797693E+308     0.31284829     0.29683727     0.13551966     0.45143388     0.88379081
   4.65789478     0.40451655     0.94775650     0.15202032     0.86305192  1.797693E+308     0.31304957     0.29654807     0.13546197     0.45136151     0.88337155
   4.66289343     0.40491350     0.94719327     0.15187883     0.86270122  1.797693E+308     0.31325115     0.29625896     0.13540423     0.45128910     0.88295229
   4.66788939     0.40531080     0.94663050     0.15173733     0.86235041  1.797693E+308     0.31345279     0.29597025     0.13534650     0.45121672     0.88253346
   4.67288804     0.40570886     0.94606758     0.15159566     0.86199913  1.797693E+308     0.31365473     0.29568163     0.13528872     0.45114428     0.88211463
   4.67788398     0.40610727     0.94550511     0.15145398     0.86164776  1.797693E+308     0.31385674     0.29539341     0.13523095     0.45107188     0.88169624
   4.68288263     0.40650645     0.94494250     0.15131214     0.86129591  1.797693E+308     0.31405905     0.29510528     0.13517313     0.45099943     0.88127784
   4.68787856     0.40690598     0.94438034     0.15117030     0.86094396  1.797693E+308     0.31426142     0.29481755     0.13511532     0.45092700     0.88085988
   4.69287720     0.40730628     0.94381802     0.15102829     0.86059154  1.797693E+308     0.31446409     0.29452991     0.13505747     0.45085452     0.88044190
   4.69787313     0.40770693     0.94325616     0.15088627     0.86023902  1.797693E+308     0.31466684     0.29424268     0.13499962     0.45078208     0.88002437
   4.70287176     0.40810835     0.94269414     0.15074409     0.85988603  1.797693E+308     0.31486987     0.29395552     0.13494173     0.45070958     0.87960683
   4.70786767     0.40851012     0.94213258     0.15060191     0.85953294  1.797693E+308     0.31507299     0.29366877     0.13488385     0.45063712     0.87918973
   4.71286630     0.40891267     0.94157085     0.15045956     0.85917937  1.797693E+308     0.31527639     0.29338210     0.13482592     0.45056460     0.87877262
   4.71786220     0.40931556     0.94100958     0.15031721     0.85882571  1.797693E+308     0.31547988     0.29309583     0.13476800     0.45049212     0.87835595
   4.72286083     0.40971924     0.94044815     0.15017470     0.85847157  1.797693E+308     0.31568365     0.29280965     0.13471003     0.45041958     0.87793926
   4.72785671     0.41012327     0.93988716     0.15003219     0.85811733  1.797693E+308     0.31588751     0.29252386     0.13465208     0.45034708     0.87752302
   4.73285534     0.41052808     0.93932601     0.14988951     0.85776261  1.797693E+308     0.31609166     0.29223815     0.13459408     0.45027452     0.87710676
   4.73785121     0.41093324     0.93876531     0.14974684     0.85740780  1.797693E+308     0.31629588     0.29195284     0.13453609     0.45020200     0.87669094
   4.74284983     0.41133920     0.93820445     0.14960401     0.85705251  1.797693E+308     0.31650040     0.29166762     0.13447806     0.45012943     0.87627511
   4.74784569     0.41174549     0.93764403     0.14946117     0.85669713  1.797693E+308     0.31670500     0.29138279     0.13442004     0.45005689     0.87585971
   4.75284431     0.41215259     0.93708344     0.14931818     0.85634126  1.797693E+308     0.31690990     0.29109804     0.13436197     0.44998430     0.87544431
   4.75784016     0.41256002     0.93652330     0.14917519     0.85598530  1.797693E+308     0.31711487     0.29081368     0.13430391     0.44991175     0.87502934
   4.76283877     0.41296826     0.93596298     0.14903204     0.85562886  1.797693E+308     0.31732014     0.29052940     0.13424581     0.44983914     0.87461436
   4.76783460     0.41337684     0.93540311     0.14888889     0.85527232  1.797693E+308     0.31752549     0.29024552     0.13418772     0.44976657     0.87419981
   4.77283321     0.41378623     0.93484307     0.14874558     0.85491530  1.797693E+308     0.31773114     0.28996172     0.13412959     0.44969395     0.87378525
   4.77782903     0.41419596     0.93428347     0.14860228     0.85455819  1.797693E+308     0.31793686     0.28967830     0.13407147     0.44962136     0.87337113
   4.78282764     0.41460650     0.93372369     0.14845882     0.85420059  1.797693E+308     0.31814289     0.28939497     0.13401330     0.44954872     0.87295699
   4.78782345     0.41501738     0.93316435     0.14831537     0.85384291  1.797693E+308     0.31834899     0.28911203     0.13395515     0.44947611     0.87254329
   4.79282205     0.41542907     0.93260483     0.14817176     0.85348473  1.797693E+308     0.31855540     0.28882916     0.13389696     0.44940346     0.87212958
   4.79781784     0.41584111     0.93204576     0.14802815     0.85312646  1.797693E+308     0.31876188     0.28854668     0.13383878     0.44933084     0.87171630
   4.80281644     0.41625396     0.93148650     0.14788439     0.85276771  1.797693E+308     0.31896867     0.28826428     0.13378055     0.44925817     0.87130300
   4.80781222     0.41666716     0.93092769     0.14774064     0.85240887  1.797693E+308     0.31917553     0.28798227     0.13372234     0.44918554     0.87089014
   4.81281081     0.41708117     0.93036869     0.14759673     0.85204953  1.797693E+308     0.31938270     0.28770033     0.13366408     0.44911285     0.87047726
   4.81780658     0.41749553     0.92981012     0.14745283     0.85169011  1.797693E+308     0.31958994     0.28741879     0.13360584     0.44904020     0.87006483
   4.82280517     0.41791071     0.92925137     0.14730878     0.85133019  1.797693E+308     0.31979749     0.28713731     0.13354755     0.44896750     0.86965237
   4.82780093     0.41832624     0.92869306     0.14716473     0.85097019  1.797693E+308     0.32000512     0.28685622     0.13348928     0.44889484     0.86924035
   4.83279951     0.41874259     0.92813455     0.14702054     0.85060970  1.797693E+308     0.32021305     0.28657521     0.13343097     0.44882213     0.86882830
   4.83779525     0.41915929     0.92757649     0.14687635     0.85024911  1.797693E+308     0.32042106     0.28629458     0.13337267     0.44874945     0.86841670
   4.84279383     0.41957681     0.92701823     0.14673201     0.84988804  1.797693E+308     0.32062939     0.28601402     0.13331433     0.44867673     0.86800507
   4.84778956     0.41999468     0.92646040     0.14658768     0.84952687  1.797693E+308     0.32083778     0.28573385     0.13325600     0.44860404     0.86759389
   4.85278814     0.42041338     0.92590238     0.14644320     0.84916522  1.797693E+308     0.32104649     0.28545374     0.13319763     0.44853130     0.86718268
   4.85778386     0.42083243     0.92534480     0.14629873     0.84880347  1.797693E+308     0.32125527     0.28517402     0.13313928     0.44845860     0.86677191
   4.86278243     0.42125231     0.92478701     0.14615411     0.84844123  1.797693E+308     0.32146437     0.28489437     0.13308088     0.44838585     0.86636111
   4.86777813     0.42167255     0.92422966     0.14600951     0.84807890  1.797693E+308     0.32167354     0.28461511     0.13302251     0.44831314     0.86595075
   4.87277670     0.42209361     0.92367211     0.14586475     0.84771608  1.797693E+308     0.32188303     0.28433591     0.13296408     0.44824038     0.86554037
   4.87777239     0.42251503     0.92311499     0.14572001     0.84735317  1.797693E+308     0.32209259     0.28405709     0.13290568     0.44816765     0.86513043
   4.88277095     0.42293728     0.92255766     0.14557512     0.84698976  1.797693E+308     0.32230247     0.28377834     0.13284723     0.44809488     0.86472045
   4.88776663     0.42335989     0.92200077     0.14543024     0.84662626  1.797693E+308     0.32251242     0.28349998     0.13278880     0.44802214     0.86431092
   4.89276519     0.42378333     0.92144367     0.14528522     0.84626227  1.797693E+308     0.32272269     0.28322168     0.13273033     0.44794936     0.86390136
   4.89776085     0.42420713     0.92088700     0.14514021     0.84589819  1.797693E+308     0.32293303     0.28294376     0.13267188     0.44787661     0.86349225
   4.90275940     0.42463178     0.92033012     0.14499506     0.84553361  1.797693E+308     0.32314370     0.28266590     0.13261338     0.44780382     0.86308310
   4.90775506     0.42505677     0.91977367     0.14484992     0.84516895  1.797693E+308     0.32335443     0.28238842     0.13255490     0.44773106     0.86267439
   4.91275360     0.42548261     0.91921700     0.14470463     0.84480378  1.797693E+308     0.32356549     0.28211101     0.13249638     0.44765826     0.86226565
   4.91774924     0.42590881     0.91866077     0.14455937     0.84443853  1.797693E+308     0.32377662     0.28183398     0.13243788     0.44758549     0.86185735
   4.92274778     0.42633586     0.91810432     0.14441395     0.84407278  1.797693E+308     0.32398808     0.28155701     0.13237933     0.44751268     0.86144902
   4.92774341     0.42676326     0.91754830     0.14426856     0.84370695  1.797693E+308     0.32419961     0.28128041     0.13232081     0.44743990     0.86104113
   4.93274195     0.42719151     0.91699206     0.14412302     0.84334060  1.797693E+308     0.32441146     0.28100388     0.13226224     0.44736708     0.86063320
   4.93773756     0.42762012     0.91643624     0.14397750     0.84297418  1.797693E+308     0.32462338     0.28072773     0.13220370     0.44729429     0.86022572
   4.94273609     0.42804959     0.91588021     0.14383183     0.84260725  1.797693E+308     0.32483563     0.28045163     0.13214511     0.44722146     0.85981820
   4.94773169     0.42847941     0.91532460     0.14368619     0.84224024  1.797693E+308     0.32504796     0.28017591     0.13208654     0.44714867     0.85941113
   4.95273022     0.42891009     0.91476876     0.14354040     0.84187272  1.797693E+308     0.32526061     0.27990025     0.13202793     0.44707583     0.85900401
   4.95772580     0.42934113     0.91421336     0.14339464     0.84150512  1.797693E+308     0.32547333     0.27962497     0.13196934     0.44700303     0.85859734
   4.96272433     0.42977303     0.91365772     0.14324873     0.84113701  1.797693E+308     0.32568638     0.27934974     0.13191071     0.44693018     0.85819063
   4.96771990     0.43020528     0.91310251     0.14310285     0.84076882  1.797693E+308     0.32589951     0.27907489     0.13185210     0.44685737     0.85778437
   4.97271842     0.43063841     0.91254706     0.14295682     0.84040012  1.797693E+308     0.32611297     0.27880010     0.13179345     0.44678452     0.85737806
   4.97771398     0.43107189     0.91199205     0.14281081     0.84003134  1.797693E+308     0.32632650     0.27852568     0.13173482     0.44671170     0.85697220
   4.98271249     0.43150624     0.91143679     0.14266467     0.83966205  1.797693E+308     0.32654036     0.27825131     0.13167615     0.44663884     0.85656630
   4.98770803     0.43194095     0.91088197     0.14251855     0.83929268  1.797693E+308     0.32675429     0.27797732     0.13161751     0.44656601     0.85616084
   4.99270654     0.43237653     0.91032690     0.14237228     0.83892279  1.797693E+308     0.32696855     0.27770338     0.13155882     0.44649314     0.85575534
   4.99770207     0.43281247     0.90977226     0.14222605     0.83855283  1.797693E+308     0.32718289     0.27742982     0.13150015     0.44642031     0.85535028
   5.00270058     0.43324929     0.90921737     0.14207967     0.83818235  1.797693E+308     0.32739757     0.27715630     0.13144144     0.44634744     0.85494518
   5.00769609     0.43368647     0.90866291     0.14193333     0.83781180  1.797693E+308     0.32761231     0.27688316     0.13138276     0.44627460     0.85454052
   5.01269459     0.43412452     0.90810821     0.14178683     0.83744072  1.797693E+308     0.32782739     0.27661007     0.13132403     0.44620172     0.85413582
   5.01769010     0.43456294     0.90755393     0.14164038     0.83706957  1.797693E+308     0.32804255     0.27633736     0.13126533     0.44612888     0.85373156
   5.02268859     0.43500224     0.90699940     0.14149377     0.83669790  1.797693E+308     0.32825804     0.27606469     0.13120658     0.44605599     0.85332726
   5.02768408     0.43544190     0.90644529     0.14134720     0.83632616  1.797693E+308     0.32847361     0.27579239     0.13114786     0.44598314     0.85292340
   5.03268257     0.43588245     0.90589093     0.14120049     0.83595390  1.797693E+308     0.32868951     0.27552014     0.13108910     0.44591025     0.85251949
   5.03767804     0.43632335     0.90533699     0.14105381     0.83558156  1.797693E+308     0.32890549     0.27524827     0.13103037     0.44583740     0.85211603
   5.04267653     0.43676515     0.90478280     0.14090699     0.83520870  1.797693E+308     0.32912180     0.27497644     0.13097159     0.44576450     0.85171252
   5.04767199     0.43720731     0.90422903     0.14076021     0.83483576  1.797693E+308     0.32933819     0.27470498     0.13091284     0.44569164     0.85130946
   5.05267047     0.43765037     0.90367501     0.14061328     0.83446230  1.797693E+308     0.32955492     0.27443356     0.13085404     0.44561874     0.85090634
   5.05766591     0.43809378     0.90312140     0.14046639     0.83408877  1.797693E+308     0.32977172     0.27416252     0.13079528     0.44554588     0.85050367
   5.06266439     0.43853810     0.90256754     0.14031936     0.83371471  1.797693E+308     0.32998887     0.27389151     0.13073647     0.44547297     0.85010095
   5.06765982     0.43898277     0.90201409     0.14017237     0.83334058  1.797693E+308     0.33020609     0.27362088     0.13067769     0.44540011     0.84969868
   5.07265829     0.43942835     0.90146038     0.14002524     0.83296593  1.797693E+308     0.33042365     0.27335029     0.13061886     0.44532720     0.84929635
   5.07765371     0.43987429     0.90090709     0.13987814     0.83259120  1.797693E+308     0.33064129     0.27308007     0.13056007     0.44525433     0.84889447
   5.08265218     0.44032114     0.90035353     0.13973090     0.83221594  1.797693E+308     0.33085927     0.27280989     0.13050123     0.44518141     0.84849254
   5.08764758     0.44076834     0.89980039     0.13958371     0.83184061  1.797693E+308     0.33107733     0.27254008     0.13044242     0.44510854     0.84809105
   5.09264604     0.44121646     0.89924699     0.13943637     0.83146475  1.797693E+308     0.33129573     0.27227031     0.13038357     0.44503563     0.84768950
   5.09764143     0.44166494     0.89869399     0.13928908     0.83108882  1.797693E+308     0.33151420     0.27200091     0.13032474     0.44496275     0.84728840
   5.10263988     0.44211433     0.89814073     0.13914165     0.83071236  1.797693E+308     0.33173302     0.27173154     0.13026588     0.44488983     0.84688725
   5.10763526     0.44256409     0.89758788     0.13899425     0.83033583  1.797693E+308     0.33195192     0.27146255     0.13020704     0.44481696     0.84648654
   5.11263371     0.44301476     0.89703477     0.13884672     0.82995877  1.797693E+308     0.33217117     0.27119359     0.13014816     0.44474403     0.84608578
   5.11762907     0.44346580     0.89648206     0.13869924     0.82958164  1.797693E+308     0.33239049     0.27092499     0.13008931     0.44467115     0.84568546
   5.12262751     0.44391776     0.89592908     0.13855161     0.82920397  1.797693E+308     0.33261016     0.27065643     0.13003042     0.44459823     0.84528509
   5.12762286     0.44437008     0.89537651     0.13840403     0.82882623  1.797693E+308     0.33282990     0.27038824     0.12997156     0.44452535     0.84488515
   5.13262130     0.44482333     0.89482366     0.13825631     0.82844796  1.797693E+308     0.33305000     0.27012008     0.12991266     0.44445242     0.84448517
   5.13761663     0.44527694     0.89427122     0.13810863     0.82806962  1.797693E+308     0.33327017     0.26985229     0.12985379     0.44437954     0.84408562
   5.14261506     0.44573148     0.89371851     0.13796082     0.82769074  1.797693E+308     0.33349069     0.26958453     0.12979488     0.44430661     0.84368602
   5.14761038     0.44618638     0.89316620     0.13781306     0.82731180  1.797693E+308     0.33371129     0.26931714     0.12973599     0.44423373     0.84328686
   5.15260881     0.44664222     0.89261361     0.13766515     0.82693231  1.797693E+308     0.33393225     0.26904978     0.12967707     0.44416080     0.84288765
   5.15760411     0.44709842     0.89206143     0.13751730     0.82655276  1.797693E+308     0.33415327     0.26878278     0.12961818     0.44408792     0.84248887
   5.16260254     0.44755556     0.89150897     0.13736931     0.82617267  1.797693E+308     0.33437466     0.26851581     0.12955924     0.44401499     0.84209004
   5.16759782     0.44801306     0.89095691     0.13722137     0.82579251  1.797693E+308     0.33459612     0.26824921     0.12950034     0.44394210     0.84169165
   5.17259624     0.44847151     0.89040456     0.13707329     0.82541181  1.797693E+308     0.33481793     0.26798264     0.12944139     0.44386917     0.84129320
   5.17759151     0.44893032     0.88985262     0.13692526     0.82503104  1.797693E+308     0.33503982     0.26771642     0.12938248     0.44379629     0.84089519
   5.18258993     0.44939007     0.88930039     0.13677709     0.82464973  1.797693E+308     0.33526207     0.26745024     0.12932353     0.44372336     0.84049713
   5.18758518     0.44985019     0.88874856     0.13662898     0.82426835  1.797693E+308     0.33548440     0.26718442     0.12926461     0.44365047     0.84009950
   5.19258359     0.45031126     0.88819644     0.13648073     0.82388643  1.797693E+308     0.33570708     0.26691863     0.12920564     0.44357754     0.83970182
   5.19757883     0.45077270     0.88764473     0.13633253     0.82350444  1.797693E+308     0.33592984     0.26665320     0.12914671     0.44350466     0.83930457
   5.20257724     0.45123508     0.88709272     0.13618420     0.82312191  1.797693E+308     0.33615296     0.26638779     0.12908774     0.44343173     0.83890726
   5.20757246     0.45169784     0.88654111     0.13603592     0.82273931  1.797693E+308     0.33637616     0.26612275     0.12902881     0.44335885     0.83851040
   5.21257086     0.45216155     0.88598921     0.13588751     0.82235617  1.797693E+308     0.33659972     0.26585773     0.12896983     0.44328592     0.83811347
   5.21756607     0.45262563     0.88543770     0.13573915     0.82197296  1.797693E+308     0.33682336     0.26559307     0.12891088     0.44321303     0.83771699
   5.22256447     0.45309066     0.88488590     0.13559065     0.82158920  1.797693E+308     0.33704735     0.26532843     0.12885189     0.44314011     0.83732043
   5.22755966     0.45355607     0.88433449     0.13544221     0.82120538  1.797693E+308     0.33727143     0.26506416     0.12879294     0.44306723     0.83692433
   5.23255805     0.45402244     0.88378279     0.13529364     0.82082100  1.797693E+308     0.33749587     0.26479990     0.12873395     0.44299430     0.83652815
   5.23755323     0.45448918     0.88323148     0.13514512     0.82043657  1.797693E+308     0.33772039     0.26453601     0.12867499     0.44292142     0.83613242
   5.24255162     0.45495688     0.88267986     0.13499647     0.82005157  1.797693E+308     0.33794527     0.26427214     0.12861599     0.44284850     0.83573662
   5.24754678     0.45542496     0.88212865     0.13484788     0.81966652  1.797693E+308     0.33817023     0.26400862     0.12855702     0.44277562     0.83534127
   5.25254516     0.45589401     0.88157712     0.13469916     0.81928092  1.797693E+308     0.33839556     0.26374513     0.12849802     0.44270269     0.83494584
   5.25754030     0.45636342     0.88102600     0.13455049     0.81889525  1.797693E+308     0.33862097     0.26348199     0.12843905     0.44262982     0.83455086
   5.26253868     0.45683381     0.88047456     0.13440169     0.81850902  1.797693E+308     0.33884674     0.26321887     0.12838004     0.44255690     0.83415581
   5.26753381     0.45730457     0.87992352     0.13425295     0.81812274  1.797693E+308     0.33907259     0.26295611     0.12832106     0.44248403     0.83376120
   5.27253218     0.45777632     0.87937216     0.13410408     0.81773589  1.797693E+308     0.33929882     0.26269337     0.12826204     0.44241111     0.83336652
   5.27752730     0.45824843     0.87882120     0.13395527     0.81734899  1.797693E+308     0.33952512     0.26243098     0.12820306     0.44233824     0.83297228
   5.28252566     0.45872152     0.87826992     0.13380632     0.81696153  1.797693E+308     0.33975179     0.26216861     0.12814404     0.44226532     0.83257798
   5.28752076     0.45919499     0.87771904     0.13365744     0.81657401  1.797693E+308     0.33997854     0.26190660     0.12808506     0.44219246     0.83218411
   5.29251912     0.45966944     0.87716784     0.13350843     0.81618592  1.797693E+308     0.34020566     0.26164460     0.12802603     0.44211954     0.83179017
   5.29751421     0.46014427     0.87661703     0.13335948     0.81579778  1.797693E+308     0.34043286     0.26138296     0.12796704     0.44204668     0.83139668
   5.30251256     0.46062009     0.87606590     0.13321040     0.81540907  1.797693E+308     0.34066044     0.26112133     0.12790801     0.44197377     0.83100311
   5.30750763     0.46109628     0.87551516     0.13306138     0.81502031  1.797693E+308     0.34088809     0.26086005     0.12784902     0.44190091     0.83060998
   5.31250598     0.46157346     0.87496410     0.13291223     0.81463097  1.797693E+308     0.34111612     0.26059879     0.12778998     0.44182801     0.83021678
   5.31750103     0.46205102     0.87441343     0.13276314     0.81424159  1.797693E+308     0.34134423     0.26033789     0.12773099     0.44175515     0.82982402
   5.32249938     0.46252958     0.87386243     0.13261393     0.81385163  1.797693E+308     0.34157272     0.26007699     0.12767195     0.44168225     0.82943119
   5.32749441     0.46300851     0.87331182     0.13246478     0.81346162  1.797693E+308     0.34180128     0.25981645     0.12761295     0.44160940     0.82903880
   5.33249275     0.46348844     0.87276088     0.13231550     0.81307104  1.797693E+308     0.34203023     0.25955592     0.12755392     0.44153650     0.82864633
   5.33748777     0.46396875     0.87221033     0.13216629     0.81268041  1.797693E+308     0.34225925     0.25929574     0.12749491     0.44146365     0.82825430
   5.34248610     0.46445007     0.87165945     0.13201695     0.81228920  1.797693E+308     0.34248866     0.25903557     0.12743587     0.44139076     0.82786220
   5.34748111     0.46493176     0.87110896     0.13186767     0.81189794  1.797693E+308     0.34271814     0.25877575     0.12737687     0.44131791     0.82747054
   5.35247944     0.46541446     0.87055813     0.13171827     0.81150610  1.797693E+308     0.34294801     0.25851594     0.12731783     0.44124502     0.82707880
   5.35747442     0.46589754     0.87000769     0.13156894     0.81111421  1.797693E+308     0.34317795     0.25825649     0.12725882     0.44117219     0.82668750
   5.36247275     0.46638163     0.86945690     0.13141947     0.81072175  1.797693E+308     0.34340828     0.25799704     0.12719978     0.44109930     0.82629612
   5.36746772     0.46686610     0.86890651     0.13127008     0.81032923  1.797693E+308     0.34363869     0.25773794     0.12714077     0.44102647     0.82590518
   5.37246604     0.46735159     0.86835577     0.13112056     0.80993614  1.797693E+308     0.34386948     0.25747885     0.12708173     0.44095359     0.82551417
   5.37746099     0.46783745     0.86780543     0.13097111     0.80954299  1.797693E+308     0.34410035     0.25722011     0.12702272     0.44088076     0.82512359
   5.38245930     0.46832434     0.86725473     0.13082153     0.80914926  1.797693E+308     0.34433161     0.25696137     0.12696368     0.44080789     0.82473294
   5.38745424     0.46881161     0.86670442     0.13067202     0.80875549  1.797693E+308     0.34456295     0.25670298     0.12690467     0.44073507     0.82434272
   5.39245255     0.46929990     0.86615377     0.13052239     0.80836113  1.797693E+308     0.34479468     0.25644460     0.12684563     0.44066220     0.82395242
   5.39744747     0.46978857     0.86560350     0.13037282     0.80796672  1.797693E+308     0.34502648     0.25618657     0.12678662     0.44058938     0.82356257
   5.40244577     0.47027828     0.86505287     0.13022313     0.80757173  1.797693E+308     0.34525868     0.25592853     0.12672758     0.44051652     0.82317263
   5.40744068     0.47076836     0.86450264     0.13007352     0.80717669  1.797693E+308     0.34549096     0.25567085     0.12666857     0.44044371     0.82278313
   5.41243898     0.47125948     0.86395204     0.12992377     0.80678106  1.797693E+308     0.34572363     0.25541317     0.12660953     0.44037085     0.82239355
   5.41743386     0.47175097     0.86340184     0.12977411     0.80638538  1.797693E+308     0.34595638     0.25515584     0.12655052     0.44029805     0.82200441
   5.42243216     0.47224351     0.86285127     0.12962431     0.80598912  1.797693E+308     0.34618952     0.25489850     0.12649148     0.44022520     0.82161518
   5.42742703     0.47273643     0.86230109     0.12947459     0.80559281  1.797693E+308     0.34642274     0.25464152     0.12643248     0.44015240     0.82122640
   5.43242531     0.47323039     0.86175055     0.12932475     0.80519591  1.797693E+308     0.34665636     0.25438453     0.12637343     0.44007956     0.82083752
   5.43742017     0.47372473     0.86120039     0.12917498     0.80479896  1.797693E+308     0.34689006     0.25412789     0.12631443     0.44000677     0.82044909
   5.44241845     0.47422013     0.86064987     0.12902508     0.80440142  1.797693E+308     0.34712415     0.25387125     0.12625539     0.43993393     0.82006057
   5.44741329     0.47471589     0.86009973     0.12887527     0.80400383  1.797693E+308     0.34735833     0.25361496     0.12619639     0.43986115     0.81967250
   5.45241156     0.47521272     0.85954922     0.12872532     0.80360565  1.797693E+308     0.34759290     0.25335866     0.12613735     0.43978831     0.81928433
   5.45740639     0.47570992     0.85899910     0.12857546     0.80320743  1.797693E+308     0.34782755     0.25310271     0.12607836     0.43971554     0.81889661
   5.46240465     0.47620819     0.85844860     0.12842547     0.80280861  1.797693E+308     0.34806261     0.25284675     0.12601932     0.43964271     0.81850879
   5.46739946     0.47670683     0.85789849     0.12827556     0.80240974  1.797693E+308     0.34829774     0.25259114     0.12596033     0.43956994     0.81812142
   5.47239772     0.47720654     0.85734800     0.12812552     0.80201028  1.797693E+308     0.34853328     0.25233552     0.12590130     0.43949713     0.81773395
   5.47739251     0.47770663     0.85679789     0.12797557     0.80161077  1.797693E+308     0.34876889     0.25208025     0.12584231     0.43942437     0.81734693
   5.48239077     0.47820779     0.85624741     0.12782549     0.80121067  1.797693E+308     0.34900492     0.25182497     0.12578328     0.43935156     0.81695981
   5.48738554     0.47870932     0.85569731     0.12767549     0.80081052  1.797693E+308     0.34924102     0.25157004     0.12572429     0.43927880     0.81657313
   5.49238379     0.47921194     0.85514683     0.12752537     0.80040977  1.797693E+308     0.34947752     0.25131510     0.12566526     0.43920600     0.81618636
   5.49737855     0.47971492     0.85459673     0.12737533     0.80000897  1.797693E+308     0.34971411     0.25106050     0.12560628     0.43913326     0.81580004
   5.50237680     0.48021900     0.85404624     0.12722517     0.79960757  1.797693E+308     0.34995111     0.25080589     0.12554726     0.43906046     0.81541361
   5.50737153     0.48072344     0.85349614     0.12707509     0.79920613  1.797693E+308     0.35018818     0.25055163     0.12548828     0.43898772     0.81502764
   5.51236977     0.48122898     0.85294564     0.12692488     0.79880409  1.797693E+308     0.35042566     0.25029736     0.12542926     0.43891494     0.81464156
   5.51736450     0.48173489     0.85239553     0.12677476     0.79840200  1.797693E+308     0.35066323     0.25004342     0.12537029     0.43884221     0.81425592
   5.52236273     0.48224189     0.85184503     0.12662452     0.79799931  1.797693E+308     0.35090121     0.24978948     0.12531128     0.43876943     0.81387019
   5.52735743     0.48274927     0.85129491     0.12647436     0.79759657  1.797693E+308     0.35113926     0.24953588     0.12525231     0.43869671     0.81348490
   5.53235566     0.48325775     0.85074439     0.12632408     0.79719323  1.797693E+308     0.35137773     0.24928227     0.12519330     0.43862394     0.81309951
   5.53735035     0.48376661     0.85019425     0.12617389     0.79678984  1.797693E+308     0.35161628     0.24902900     0.12513434     0.43855123     0.81271456
   5.54234857     0.48427656     0.84964372     0.12602357     0.79638585  1.797693E+308     0.35185525     0.24877571     0.12507533     0.43847847     0.81232951
   5.54734324     0.48478690     0.84909357     0.12587334     0.79598181  1.797693E+308     0.35209429     0.24852277     0.12501638     0.43840577     0.81194491
   5.55234146     0.48529834     0.84854301     0.12572299     0.79557716  1.797693E+308     0.35233375     0.24826981     0.12495738     0.43833301     0.81156020
   5.55733611     0.48581015     0.84799283     0.12557273     0.79517248  1.797693E+308     0.35257330     0.24801719     0.12489843     0.43826032     0.81117594
   5.56233433     0.48632308     0.84744225     0.12542234     0.79476717  1.797693E+308     0.35281326     0.24776455     0.12483944     0.43818758     0.81079157
   5.56732896     0.48683639     0.84689205     0.12527204     0.79436183  1.797693E+308     0.35305330     0.24751226     0.12478049     0.43811489     0.81040765
   5.57232717     0.48735081     0.84634144     0.12512162     0.79395587  1.797693E+308     0.35329376     0.24725995     0.12472151     0.43804216     0.81002362
   5.57732179     0.48786561     0.84579121     0.12497130     0.79354988  1.797693E+308     0.35353431     0.24700798     0.12466257     0.43796948     0.80964003
   5.58231999     0.48838154     0.84524056     0.12482084     0.79314326  1.797693E+308     0.35377527     0.24675599     0.12460359     0.43789676     0.80925634
   5.58731459     0.48889784     0.84469030     0.12467048     0.79273661  1.797693E+308     0.35401632     0.24650434     0.12454466     0.43782409     0.80887309
   5.59231278     0.48941526     0.84413962     0.12452000     0.79232933  1.797693E+308     0.35425779     0.24625267     0.12448569     0.43775138     0.80848973
   5.59730736     0.48993307     0.84358932     0.12436962     0.79192203  1.797693E+308     0.35449934     0.24600134     0.12442677     0.43767872     0.80810682
   5.60230555     0.49045200     0.84303860     0.12421910     0.79151409  1.797693E+308     0.35474132     0.24574998     0.12436780     0.43760601     0.80772380
   5.60730012     0.49097132     0.84248826     0.12406869     0.79110612  1.797693E+308     0.35498338     0.24549897     0.12430889     0.43753337     0.80734122
   5.61229830     0.49149177     0.84193749     0.12391815     0.79069753  1.797693E+308     0.35522586     0.24524793     0.12424993     0.43746067     0.80695854
   5.61729285     0.49201260     0.84138711     0.12376771     0.79028890  1.797693E+308     0.35546843     0.24499724     0.12419102     0.43738803     0.80657629
   5.62229103     0.49253457     0.84083630     0.12361714     0.78987964  1.797693E+308     0.35571143     0.24474651     0.12413208     0.43731535     0.80619394
   5.62728556     0.49305692     0.84028586     0.12346667     0.78947035  1.797693E+308     0.35595451     0.24449613     0.12407318     0.43724272     0.80581203
   5.63228373     0.49358042     0.83973500     0.12331608     0.78906042  1.797693E+308     0.35619802     0.24424572     0.12401424     0.43717004     0.80543000
   5.63727824     0.49410430     0.83918451     0.12316559     0.78865047  1.797693E+308     0.35644161     0.24399565     0.12395535     0.43709743     0.80504843
   5.64227640     0.49462932     0.83863360     0.12301497     0.78823988  1.797693E+308     0.35668564     0.24374555     0.12389642     0.43702476     0.80466673
   5.64727090     0.49515473     0.83808306     0.12286445     0.78782926  1.797693E+308     0.35692974     0.24349579     0.12383753     0.43695216     0.80428548
   5.65226906     0.49568129     0.83753208     0.12271382     0.78741801  1.797693E+308     0.35717428     0.24324601     0.12377861     0.43687950     0.80390412
   5.65726353     0.49620824     0.83698148     0.12256328     0.78700672  1.797693E+308     0.35741891     0.24299656     0.12371974     0.43680690     0.80352320
   5.66226169     0.49673634     0.83643044     0.12241262     0.78659480  1.797693E+308     0.35766397     0.24274708     0.12366083     0.43673426     0.80314216
   5.66725615     0.49726483     0.83587978     0.12226206     0.78618284  1.797693E+308     0.35790911     0.24249793     0.12360196     0.43666167     0.80276157
   5.67225429     0.49779448     0.83532868     0.12211137     0.78577025  1.797693E+308     0.35815469     0.24224876     0.12354306     0.43658904     0.80238086
   5.67724873     0.49832451     0.83477795     0.12196079     0.78535763  1.797693E+308     0.35840036     0.24199993     0.12348421     0.43651646     0.80200060
   5.68224688     0.49885571     0.83422677     0.12181009     0.78494436  1.797693E+308     0.35864646     0.24175106     0.12342532     0.43644384     0.80162021
   5.68724130     0.49938730     0.83367597     0.12165949     0.78453107  1.797693E+308     0.35889265     0.24150253     0.12336647     0.43637128     0.80124028
   5.69223943     0.49992006     0.83312472     0.12150878     0.78411713  1.797693E+308     0.35913928     0.24125396     0.12330759     0.43629867     0.80086022
   5.69723384     0.50045320     0.83257385     0.12135816     0.78370316  1.797693E+308     0.35938599     0.24100573     0.12324876     0.43622611     0.80048060
   5.70223197     0.50098752     0.83202252     0.12120742     0.78328855  1.797693E+308     0.35963315     0.24075747     0.12318988     0.43615351     0.80010086
   5.70722636     0.50152223     0.83147157     0.12105679     0.78287391  1.797693E+308     0.35988039     0.24050954     0.12313106     0.43608097     0.79972157
   5.71222448     0.50205812     0.83092017     0.12090604     0.78245862  1.797693E+308     0.36012807     0.24026158     0.12307220     0.43600838     0.79934216
   5.71721885     0.50259439     0.83036913     0.12075539     0.78204330  1.797693E+308     0.36037584     0.24001395     0.12301339     0.43593585     0.79896319
   5.72221696     0.50313186     0.82981764     0.12060462     0.78162734  1.797693E+308     0.36062406     0.23976629     0.12295454     0.43586327     0.79858409
   5.72721131     0.50366971     0.82926652     0.12045396     0.78121134  1.797693E+308     0.36087236     0.23951896     0.12289574     0.43579075     0.79820545
   5.73220943     0.50420875     0.82871494     0.12030318     0.78079470  1.797693E+308     0.36112111     0.23927159     0.12283690     0.43571818     0.79782667
   5.73720376     0.50474818     0.82816373     0.12015250     0.78037803  1.797693E+308     0.36136994     0.23902456     0.12277811     0.43564567     0.79744834
   5.74220186     0.50528881     0.82761206     0.12000171     0.77996070  1.797693E+308     0.36161923     0.23877748     0.12271928     0.43557312     0.79706988
   5.74719618     0.50582982     0.82706076     0.11985102     0.77954335  1.797693E+308     0.36186860     0.23853074     0.12266051     0.43550062     0.79669187
   5.75219428     0.50637204     0.82650899     0.11970021     0.77912534  1.797693E+308     0.36211842     0.23828397     0.12260169     0.43542808     0.79631373
   5.75718857     0.50691465     0.82595759     0.11954952     0.77870731  1.797693E+308     0.36236833     0.23803752     0.12254293     0.43535559     0.79593604
   5.76218666     0.50745846     0.82540572     0.11939870     0.77828861  1.797693E+308     0.36261870     0.23779103     0.12248412     0.43528306     0.79555822
   5.76718094     0.50800266     0.82485423     0.11924799     0.77786990  1.797693E+308     0.36286914     0.23754488     0.12242537     0.43521059     0.79518084
   5.77217903     0.50854808     0.82430225     0.11909717     0.77745052  1.797693E+308     0.36312005     0.23729869     0.12236658     0.43513806     0.79480333
   5.77717329     0.50909388     0.82375065     0.11894645     0.77703112  1.797693E+308     0.36337104     0.23705282     0.12230784     0.43506560     0.79442627
   5.78217137     0.50964091     0.82319857     0.11879561     0.77661105  1.797693E+308     0.36362249     0.23680692     0.12224906     0.43499309     0.79404907
   5.78716561     0.51018832     0.82264686     0.11864489     0.77619097  1.797693E+308     0.36387402     0.23656134     0.12219033     0.43492065     0.79367232
   5.79216368     0.51073695     0.82209467     0.11849405     0.77577021  1.797693E+308     0.36412602     0.23631572     0.12213157     0.43484815     0.79329544
   5.79715790     0.51128598     0.82154285     0.11834332     0.77534944  1.797693E+308     0.36437810     0.23607043     0.12207285     0.43477571     0.79291900
   5.80215597     0.51183623     0.82099054     0.11819247     0.77492799  1.797693E+308     0.36463064     0.23582510     0.12201410     0.43470322     0.79254243
   5.80715017     0.51238688     0.82043861     0.11804174     0.77450652  1.797693E+308     0.36488327     0.23558010     0.12195540     0.43463080     0.79216630
   5.81214824     0.51293876     0.81988618     0.11789088     0.77408439  1.797693E+308     0.36513637     0.23533505     0.12189666     0.43455833     0.79179004
   5.81714242     0.51349102     0.81933413     0.11774015     0.77366223  1.797693E+308     0.36538954     0.23509033     0.12183797     0.43448591     0.79141422
   5.82214048     0.51404453     0.81878158     0.11758929     0.77323940  1.797693E+308     0.36564320     0.23484556     0.12177925     0.43441345     0.79103826
   5.82713464     0.51459843     0.81822940     0.11743855     0.77281655  1.797693E+308     0.36589693     0.23460113     0.12172058     0.43434105     0.79066276
   5.83213269     0.51515358     0.81767673     0.11728769     0.77239302  1.797693E+308     0.36615113     0.23435664     0.12166186     0.43426860     0.79028711
   5.83712684     0.51570911     0.81712442     0.11713694     0.77196948  1.797693E+308     0.36640542     0.23411249     0.12160320     0.43419621     0.78991191
   5.84212488     0.51626590     0.81657162     0.11698608     0.77154526  1.797693E+308     0.36666018     0.23386828     0.12154451     0.43412378     0.78953656
   5.84711901     0.51682308     0.81601918     0.11683534     0.77112102  1.797693E+308     0.36691503     0.23362441     0.12148586     0.43405140     0.78916167
   5.85211705     0.51738151     0.81546624     0.11668447     0.77069609  1.797693E+308     0.36717035     0.23338048     0.12142718     0.43397898     0.78878663
   5.85711115     0.51794034     0.81491367     0.11653373     0.77027115  1.797693E+308     0.36742575     0.23313688     0.12136855     0.43390661     0.78841204
   5.86210919     0.51850043     0.81436059     0.11638287     0.76984553  1.797693E+308     0.36768164     0.23289323     0.12130988     0.43383420     0.78803731
   5.86710328     0.51906090     0.81380788     0.11623212     0.76941989  1.797693E+308     0.36793760     0.23264991     0.12125126     0.43376185     0.78766302
   5.87210130     0.51962265     0.81325467     0.11608126     0.76899357  1.797693E+308     0.36819405     0.23240653     0.12119261     0.43368945     0.78728859
   5.87709537     0.52018479     0.81270182     0.11593052     0.76856723  1.797693E+308     0.36845058     0.23216348     0.12113401     0.43361711     0.78691460
   5.88209339     0.52074820     0.81214845     0.11577966     0.76814020  1.797693E+308     0.36870760     0.23192038     0.12107537     0.43354472     0.78654047
   5.88708744     0.52131201     0.81159546     0.11562893     0.76771315  1.797693E+308     0.36896470     0.23167761     0.12101678     0.43347240     0.78616679
   5.89208545     0.52187709     0.81104194     0.11547807     0.76728542  1.797693E+308     0.36922228     0.23143477     0.12095816     0.43340002     0.78579296
   5.89707949     0.52244256     0.81048880     0.11532734     0.76685767  1.797693E+308     0.36947995     0.23119227     0.12089959     0.43332771     0.78541957
   5.90207749     0.52300933     0.80993513     0.11517649     0.76642923  1.797693E+308     0.36973810     0.23094971     0.12084098     0.43325535     0.78504604
   5.90707150     0.52357648     0.80938183     0.11502576     0.76600077  1.797693E+308     0.36999634     0.23070748     0.12078243     0.43318305     0.78467295
   5.91206950     0.52414492     0.80882801     0.11487491     0.76557162  1.797693E+308     0.37025507     0.23046518     0.12072384     0.43311070     0.78429972
   5.91706350     0.52471376     0.80827455     0.11472419     0.76514245  1.797693E+308     0.37051388     0.23022322     0.12066530     0.43303841     0.78392693
   5.92206149     0.52528389     0.80772057     0.11457335     0.76471259  1.797693E+308     0.37077319     0.22998120     0.12060672     0.43296607     0.78355399
   5.92705547     0.52585442     0.80716695     0.11442264     0.76428272  1.797693E+308     0.37103257     0.22973950     0.12054820     0.43289380     0.78318150
   5.93205345     0.52642625     0.80661280     0.11427181     0.76385214  1.797693E+308     0.37129246     0.22949774     0.12048964     0.43282148     0.78280885
   5.93704741     0.52699846     0.80605902     0.11412110     0.76342155  1.797693E+308     0.37155242     0.22925631     0.12043113     0.43274921     0.78243665
   5.94204539     0.52757200     0.80550471     0.11397028     0.76299026  1.797693E+308     0.37181289     0.22901481     0.12037259     0.43267690     0.78206430
   5.94703933     0.52814592     0.80495075     0.11381959     0.76255896  1.797693E+308     0.37207344     0.22877364     0.12031410     0.43260465     0.78169240
   5.95203730     0.52872115     0.80439627     0.11366877     0.76212695  1.797693E+308     0.37233449     0.22853241     0.12025557     0.43253235     0.78132033
   5.95703122     0.52929678     0.80384214     0.11351809     0.76169494  1.797693E+308     0.37259561     0.22829151     0.12019710     0.43246012     0.78094872
   5.96202918     0.52987373     0.80328748     0.11336728     0.76126221  1.797693E+308     0.37285725     0.22805054     0.12013858     0.43238783     0.78057695
   5.96702308     0.53045107     0.80273318     0.11321661     0.76082948  1.797693E+308     0.37311896     0.22780989     0.12008013     0.43231561     0.78020563
   5.97202104     0.53102975     0.80217833     0.11306582     0.76039603  1.797693E+308     0.37338119     0.22756918     0.12002163     0.43224334     0.77983415
   5.97701492     0.53160881     0.80162385     0.11291516     0.75996258  1.797693E+308     0.37364349     0.22732879     0.11996319     0.43217113     0.77946312
   5.98201287     0.53218921     0.80106882     0.11276438     0.75952841  1.797693E+308     0.37390630     0.22708834     0.11990472     0.43209887     0.77909192
   5.98700673     0.53276999     0.80051416     0.11261373     0.75909423  1.797693E+308     0.37416920     0.22684821     0.11984630     0.43202667     0.77872118
   5.99200468     0.53335212     0.79995894     0.11246297     0.75865934  1.797693E+308     0.37443260     0.22660802     0.11978783     0.43195442     0.77835027
   5.99608780     0.53382834     0.79950528     0.11233981     0.75830378  1.797693E+308     0.37464802     0.22641188     0.11974008     0.43189540     0.77804736
   6.00108628     0.53441212     0.79894983     0.11218904     0.75786818  1.797693E+308     0.37491199     0.22617189     0.11968163     0.43182316     0.77767668
   6.00608171     0.53499640     0.79839463     0.11203837     0.75743248  1.797693E+308     0.37517611     0.22593217     0.11962322     0.43175096     0.77730636
   6.01108019     0.53558192     0.79783898     0.11188762     0.75699615  1.797693E+308     0.37544068     0.22569244     0.11956479     0.43167873     0.77693596
   6.01607559     0.53616795     0.79728358     0.11173697     0.75655973  1.797693E+308     0.37570539     0.22545297     0.11950640     0.43160655     0.77656593
   6.02107406     0.53675522     0.79672774     0.11158623     0.75612267  1.797693E+308     0.37597056     0.22521349     0.11944798     0.43153433     0.77619581
   6.02606944     0.53734300     0.79617214     0.11143560     0.75568552  1.797693E+308     0.37623588     0.22497428     0.11938961     0.43146216     0.77582606
   6.03106789     0.53793203     0.79561609     0.11128488     0.75524773  1.797693E+308     0.37650165     0.22473505     0.11933121     0.43138996     0.77545622
   6.03606325     0.53852157     0.79506029     0.11113427     0.75480984  1.797693E+308     0.37676757     0.22449609     0.11927286     0.43131780     0.77508675
   6.04106170     0.53911235     0.79450404     0.11098357     0.75437132  1.797693E+308     0.37703395     0.22425710     0.11921448     0.43124561     0.77471720
   6.04605703     0.53970366     0.79394803     0.11083297     0.75393270  1.797693E+308     0.37730047     0.22401839     0.11915615     0.43117347     0.77434801
   6.05105547     0.54029621     0.79339156     0.11068229     0.75349345  1.797693E+308     0.37756746     0.22377966     0.11909779     0.43110129     0.77397873
   6.05605078     0.54088929     0.79283534     0.11053172     0.75305409  1.797693E+308     0.37783459     0.22354120     0.11903947     0.43102916     0.77360983
   6.06104921     0.54148362     0.79227866     0.11038106     0.75261410  1.797693E+308     0.37810219     0.22330271     0.11898113     0.43095699     0.77324083
   6.06604450     0.54207847     0.79172223     0.11023050     0.75217401  1.797693E+308     0.37836993     0.22306449     0.11892283     0.43088488     0.77287220
   6.07104292     0.54267459     0.79116533     0.11007987     0.75173328  1.797693E+308     0.37863814     0.22282625     0.11886450     0.43081272     0.77250348
   6.07603818     0.54327122     0.79060868     0.10992934     0.75129245  1.797693E+308     0.37890649     0.22258828     0.11880623     0.43074062     0.77213512
   6.08103659     0.54386913     0.79005156     0.10977872     0.75085097  1.797693E+308     0.37917532     0.22235028     0.11874792     0.43066848     0.77176668
   6.08603183     0.54446755     0.78949469     0.10962821     0.75040940  1.797693E+308     0.37944429     0.22211255     0.11868966     0.43059639     0.77139860
   6.09103023     0.54506725     0.78893734     0.10947762     0.74996718  1.797693E+308     0.37971374     0.22187479     0.11863137     0.43052426     0.77103043
   6.09602544     0.54566747     0.78838024     0.10932714     0.74952487  1.797693E+308     0.37998333     0.22163731     0.11857313     0.43045218     0.77066262
   6.10102384     0.54626897     0.78782267     0.10917657     0.74908191  1.797693E+308     0.38025340     0.22139979     0.11851486     0.43038007     0.77029472
   6.10601903     0.54687099     0.78726533     0.10902611     0.74863885  1.797693E+308     0.38052360     0.22116255     0.11845664     0.43030800     0.76992719
   6.11101742     0.54747430     0.78670753     0.10887557     0.74819514  1.797693E+308     0.38079430     0.22092527     0.11839839     0.43023590     0.76955956
   6.11601258     0.54807813     0.78614996     0.10872513     0.74775134  1.797693E+308     0.38106513     0.22068826     0.11834019     0.43016385     0.76919230
   6.12101096     0.54868326     0.78559191     0.10857462     0.74730687  1.797693E+308     0.38133645     0.22045122     0.11828196     0.43009176     0.76882494
   6.12600610     0.54928890     0.78503411     0.10842421     0.74686232  1.797693E+308     0.38160790     0.22021446     0.11822378     0.43001972     0.76845795
   6.13100447     0.54989585     0.78447582     0.10827372     0.74641711  1.797693E+308     0.38187985     0.21997765     0.11816557     0.42994764     0.76809086
   6.13599958     0.55050332     0.78391777     0.10812334     0.74597181  1.797693E+308     0.38215194     0.21974112     0.11810741     0.42987561     0.76772414
   6.14099795     0.55111209     0.78335924     0.10797288     0.74552584  1.797693E+308     0.38242452     0.21950455     0.11804922     0.42980355     0.76735732
   6.14599303     0.55172139     0.78280095     0.10782253     0.74507978  1.797693E+308     0.38269724     0.21926825     0.11799107     0.42973154     0.76699087
   6.15099139     0.55233200     0.78224216     0.10767210     0.74463306  1.797693E+308     0.38297045     0.21903192     0.11793290     0.42965948     0.76662431
   6.15598645     0.55294313     0.78168362     0.10752178     0.74418625  1.797693E+308     0.38324381     0.21879586     0.11787478     0.42958748     0.76625812
   6.16098480     0.55355559     0.78112458     0.10737138     0.74373876  1.797693E+308     0.38351766     0.21855975     0.11781663     0.42951544     0.76589182
   6.16597984     0.55416856     0.78056578     0.10722109     0.74329120  1.797693E+308     0.38379165     0.21832392     0.11775853     0.42944346     0.76552590
   6.17097818     0.55478286     0.78000649     0.10707072     0.74284295  1.797693E+308     0.38406614     0.21808805     0.11770039     0.42937143     0.76515987
   6.17597319     0.55539768     0.77944743     0.10692046     0.74239463  1.797693E+308     0.38434077     0.21785245     0.11764231     0.42929945     0.76479421
   6.18097152     0.55601384     0.77888788     0.10677012     0.74194562  1.797693E+308     0.38461591     0.21761680     0.11758420     0.42922744     0.76442844
   6.18596651     0.55663052     0.77832856     0.10661990     0.74149653  1.797693E+308     0.38489118     0.21738143     0.11752614     0.42915548     0.76406304
   6.19096483     0.55724854     0.77776874     0.10646959     0.74104676  1.797693E+308     0.38516696     0.21714601     0.11746805     0.42908347     0.76369753
   6.19595980     0.55786708     0.77720915     0.10631940     0.74059691  1.797693E+308     0.38544288     0.21691087     0.11741000     0.42901152     0.76333240
   6.20095811     0.55848697     0.77664906     0.10616912     0.74014638  1.797693E+308     0.38571931     0.21667568     0.11735193     0.42893953     0.76296715
   6.20595305     0.55910738     0.77608921     0.10601897     0.73969576  1.797693E+308     0.38599588     0.21644076     0.11729391     0.42886760     0.76260227
   6.21095136     0.55972915     0.77552884     0.10586873     0.73924445  1.797693E+308     0.38627296     0.21620580     0.11723586     0.42879562     0.76223727
   6.21594627     0.56035143     0.77496871     0.10571860     0.73879307  1.797693E+308     0.38655018     0.21597110     0.11717786     0.42872369     0.76187265
   6.22094457     0.56097508     0.77440807     0.10556840     0.73834099  1.797693E+308     0.38682791     0.21573636     0.11711983     0.42865172     0.76150791
   6.22593946     0.56159925     0.77384766     0.10541831     0.73788884  1.797693E+308     0.38710579     0.21550189     0.11706185     0.42857981     0.76114355
   6.23093775     0.56222479     0.77328674     0.10526815     0.73743599  1.797693E+308     0.38738418     0.21526737     0.11700384     0.42850786     0.76077907
   6.23593261     0.56285085     0.77272605     0.10511810     0.73698306  1.797693E+308     0.38766271     0.21503312     0.11694588     0.42843596     0.76041496
   6.24093089     0.56347829     0.77216484     0.10496797     0.73652943  1.797693E+308     0.38794176     0.21479882     0.11688789     0.42836401     0.76005073
   6.24592573     0.56410624     0.77160387     0.10481795     0.73607573  1.797693E+308     0.38822095     0.21456479     0.11682995     0.42829213     0.75968687
   6.25092401     0.56473558     0.77104236     0.10466786     0.73562133  1.797693E+308     0.38850067     0.21433071     0.11677198     0.42822020     0.75932289
   6.25591882     0.56536544     0.77048110     0.10451789     0.73516685  1.797693E+308     0.38878052     0.21409690     0.11671407     0.42814832     0.75895929
   6.26091708     0.56599670     0.76991930     0.10436783     0.73471166  1.797693E+308     0.38906090     0.21386304     0.11665612     0.42807640     0.75859556
   6.26591187     0.56662847     0.76935775     0.10421790     0.73425641  1.797693E+308     0.38934142     0.21362945     0.11659822     0.42800454     0.75823221
   6.27091013     0.56726164     0.76879565     0.10406789     0.73380044  1.797693E+308     0.38962247     0.21339580     0.11654030     0.42793263     0.75786873
   6.27590489     0.56789533     0.76823380     0.10391799     0.73334440  1.797693E+308     0.38990366     0.21316243     0.11648242     0.42786078     0.75750562
   6.28090314     0.56853042     0.76767140     0.10376802     0.73288765  1.797693E+308     0.39018538     0.21292899     0.11642452     0.42778888     0.75714239
   6.28589788     0.56916604     0.76710924     0.10361817     0.73243083  1.797693E+308     0.39046724     0.21269583     0.11636666     0.42771704     0.75677953
   6.29089612     0.56980307     0.76654654     0.10346823     0.73197329  1.797693E+308     0.39074963     0.21246262     0.11630878     0.42764515     0.75641655
   6.29589084     0.57044061     0.76598408     0.10331843     0.73151568  1.797693E+308     0.39103217     0.21222967     0.11625094     0.42757333     0.75605394
   6.30088907     0.57107958     0.76542106     0.10316853     0.73105735  1.797693E+308     0.39131524     0.21199666     0.11619308     0.42750145     0.75569119
   6.30588376     0.57171907     0.76485829     0.10301877     0.73059895  1.797693E+308     0.39159845     0.21176393     0.11613527     0.42742963     0.75532883
   6.31088198     0.57235998     0.76429496     0.10286892     0.73013984  1.797693E+308     0.39188221     0.21153113     0.11607743     0.42735777     0.75496633
   6.31587664     0.57300141     0.76373187     0.10271920     0.72968065  1.797693E+308     0.39216610     0.21129861     0.11601964     0.42728597     0.75460421
   6.32087486     0.57364428     0.76316822     0.10256939     0.72922074  1.797693E+308     0.39245054     0.21106602     0.11596182     0.42721411     0.75424195
   6.32586950     0.57428767     0.76260482     0.10241972     0.72876075  1.797693E+308     0.39273511     0.21083370     0.11590405     0.42714232     0.75388007
   6.33086770     0.57493250     0.76204085     0.10226996     0.72830005  1.797693E+308     0.39302024     0.21060132     0.11584625     0.42707048     0.75351805
   6.33586232     0.57557785     0.76147712     0.10212033     0.72783927  1.797693E+308     0.39330550     0.21036922     0.11578850     0.42699870     0.75315641
   6.34086051     0.57622465     0.76091282     0.10197061     0.72737776  1.797693E+308     0.39359132     0.21013704     0.11573072     0.42692687     0.75279463
   6.34585510     0.57687197     0.76034877     0.10182103     0.72691619  1.797693E+308     0.39387727     0.20990514     0.11567300     0.42685509     0.75243323
   6.35085329     0.57752074     0.75978414     0.10167136     0.72645388  1.797693E+308     0.39416378     0.20967318     0.11561524     0.42678327     0.75207169
   6.35584786     0.57817003     0.75921975     0.10152182     0.72599150  1.797693E+308     0.39445042     0.20944148     0.11555754     0.42671151     0.75171053
   6.36084604     0.57882079     0.75865479     0.10137220     0.72552839  1.797693E+308     0.39473763     0.20920972     0.11549980     0.42663970     0.75134922
   6.36584057     0.57947207     0.75809007     0.10122271     0.72506521  1.797693E+308     0.39502497     0.20897822     0.11544212     0.42656795     0.75098829
   6.37083875     0.58012482     0.75752477     0.10107314     0.72460130  1.797693E+308     0.39531287     0.20874666     0.11538440     0.42649616     0.75062722
   6.37583326     0.58077809     0.75695970     0.10092370     0.72413731  1.797693E+308     0.39560091     0.20851537     0.11532674     0.42642442     0.75026653
   6.38083142     0.58143283     0.75639406     0.10077418     0.72367259  1.797693E+308     0.39588952     0.20828401     0.11526905     0.42635263     0.74990569
   6.38582591     0.58208810     0.75582866     0.10062479     0.72320780  1.797693E+308     0.39617826     0.20805292     0.11521141     0.42628090     0.74954523
   6.39082407     0.58274485     0.75526266     0.10047531     0.72274226  1.797693E+308     0.39646758     0.20782176     0.11515374     0.42620912     0.74918462
   6.39581853     0.58340213     0.75469691     0.10032597     0.72227666  1.797693E+308     0.39675703     0.20759087     0.11509613     0.42613740     0.74882439
   6.40081668     0.58406089     0.75413057     0.10017655     0.72181031  1.797693E+308     0.39704705     0.20735990     0.11503848     0.42606563     0.74846402
   6.40581111     0.58472018     0.75356446     0.10002726     0.72134390  1.797693E+308     0.39733721     0.20712921     0.11498088     0.42599392     0.74810402
   6.41080925     0.58538097     0.75299776     0.09987789     0.72087673  1.797693E+308     0.39762794     0.20689845     0.11492325     0.42592217     0.74774387
   6.41580367     0.58604227     0.75243130     0.09972865     0.72040950  1.797693E+308     0.39791881     0.20666795     0.11486568     0.42585047     0.74738410
   6.42080180     0.58670509     0.75186424     0.09957933     0.71994152  1.797693E+308     0.39821026     0.20643738     0.11480808     0.42577872     0.74702417
   6.42579618     0.58736842     0.75129742     0.09943015     0.71947347  1.797693E+308     0.39850184     0.20620708     0.11475052     0.42570703     0.74666463
   6.43079430     0.58803328     0.75073000     0.09928088     0.71900467  1.797693E+308     0.39879401     0.20597670     0.11469294     0.42563529     0.74630493
   6.43578867     0.58869865     0.75016282     0.09913175     0.71853580  1.797693E+308     0.39908631     0.20574660     0.11463541     0.42556361     0.74594562
   6.44078678     0.58936554     0.74959502     0.09898254     0.71806618  1.797693E+308     0.39937920     0.20551641     0.11457785     0.42549188     0.74558614
   6.44578112     0.59003296     0.74902747     0.09883346     0.71759649  1.797693E+308     0.39967223     0.20528650     0.11452034     0.42542021     0.74522705
   6.45077922     0.59070190     0.74845930     0.09868431     0.71712603  1.797693E+308     0.39996584     0.20505651     0.11446280     0.42534849     0.74486780
   6.45577353     0.59137137     0.74789138     0.09853529     0.71665552  1.797693E+308     0.40025960     0.20482678     0.11440532     0.42527683     0.74450893
   6.46077163     0.59204238     0.74732284     0.09838618     0.71618424  1.797693E+308     0.40055394     0.20459698     0.11434780     0.42520512     0.74414990
   6.46576591     0.59271391     0.74675454     0.09823722     0.71571290  1.797693E+308     0.40084842     0.20436745     0.11429033     0.42513347     0.74379125
   6.47076400     0.59338698     0.74618561     0.09808817     0.71524078  1.797693E+308     0.40114349     0.20413783     0.11423284     0.42506176     0.74343243
   6.47575826     0.59406057     0.74561693     0.09793927     0.71476861  1.797693E+308     0.40143871     0.20390849     0.11417540     0.42499012     0.74307400
   6.48075634     0.59473572     0.74504762     0.09779028     0.71429567  1.797693E+308     0.40173452     0.20367906     0.11411792     0.42491843     0.74271541
   6.48575058     0.59541139     0.74447855     0.09764143     0.71382266  1.797693E+308     0.40203047     0.20344990     0.11406050     0.42484679     0.74235720
   6.49074865     0.59608862     0.74390885     0.09749249     0.71334888  1.797693E+308     0.40232701     0.20322066     0.11400305     0.42477511     0.74199882
   6.49574286     0.59676637     0.74333939     0.09734371     0.71287504  1.797693E+308     0.40262370     0.20299169     0.11394565     0.42470348     0.74164082
   6.50074092     0.59744569     0.74276930     0.09719483     0.71240042  1.797693E+308     0.40292099     0.20276263     0.11388822     0.42463180     0.74128266
   6.50573510     0.59812554     0.74219945     0.09704610     0.71192574  1.797693E+308     0.40321842     0.20253385     0.11383084     0.42456019     0.74092488
   6.51073316     0.59880696     0.74162896     0.09689729     0.71145028  1.797693E+308     0.40351646     0.20230497     0.11377343     0.42448852     0.74056693
   6.51572732     0.59948890     0.74105871     0.09674862     0.71097476  1.797693E+308     0.40381464     0.20207637     0.11371608     0.42441691     0.74020936
   6.52072536     0.60017242     0.74048781     0.09659986     0.71049845  1.797693E+308     0.40411342     0.20184768     0.11365869     0.42434525     0.73985162
   6.52571949     0.60085647     0.73991716     0.09645125     0.71002209  1.797693E+308     0.40441235     0.20161925     0.11360136     0.42427365     0.73949426
   6.53071753     0.60154211     0.73934586     0.09630256     0.70954493  1.797693E+308     0.40471188     0.20139074     0.11354400     0.42420199     0.73913673
   6.53571164     0.60222828     0.73877480     0.09615401     0.70906773  1.797693E+308     0.40501156     0.20116250     0.11348669     0.42413040     0.73877958
   6.54070967     0.60291604     0.73820309     0.09600538     0.70858972  1.797693E+308     0.40531186     0.20093417     0.11342934     0.42405875     0.73842226
   6.54570375     0.60360432     0.73763162     0.09585689     0.70811167  1.797693E+308     0.40561229     0.20070611     0.11337205     0.42398717     0.73806532
   6.55070177     0.60429422     0.73705949     0.09570832     0.70763281  1.797693E+308     0.40591334     0.20047795     0.11331473     0.42391553     0.73770821
   6.55569583     0.60498463     0.73648761     0.09555990     0.70715390  1.797693E+308     0.40621454     0.20025007     0.11325746     0.42384395     0.73735148
   6.56069384     0.60567667     0.73591506     0.09541139     0.70667419  1.797693E+308     0.40651636     0.20002209     0.11320016     0.42377232     0.73699457
   6.56568787     0.60636922     0.73534276     0.09526304     0.70619443  1.797693E+308     0.40681832     0.19979438     0.11314292     0.42370074     0.73663804
   6.57068587     0.60706340     0.73476978     0.09511459     0.70571386  1.797693E+308     0.40712090     0.19956658     0.11308564     0.42362912     0.73628133
   6.57567988     0.60775811     0.73419706     0.09496630     0.70523324  1.797693E+308     0.40742363     0.19933904     0.11302842     0.42355755     0.73592501
   6.58067787     0.60845444     0.73362366     0.09481792     0.70475181  1.797693E+308     0.40772698     0.19911141     0.11297116     0.42348594     0.73556851
   6.58567185     0.60915130     0.73305050     0.09466970     0.70427033  1.797693E+308     0.40803048     0.19888405     0.11291396     0.42341438     0.73521239
   6.59066984     0.60984980     0.73247667     0.09452138     0.70378803  1.797693E+308     0.40833460     0.19865659     0.11285672     0.42334276     0.73485608
   6.59566379     0.61054882     0.73190308     0.09437322     0.70330569  1.797693E+308     0.40863888     0.19842941     0.11279954     0.42327121     0.73450016
   6.60066177     0.61124949     0.73132881     0.09422497     0.70282253  1.797693E+308     0.40894378     0.19820212     0.11274233     0.42319961     0.73414406
   6.60565570     0.61195068     0.73075478     0.09407688     0.70233933  1.797693E+308     0.40924883     0.19797510     0.11268517     0.42312806     0.73378833
   6.61065366     0.61265354     0.73018007     0.09392870     0.70185530  1.797693E+308     0.40955452     0.19774799     0.11262798     0.42305646     0.73343242
   6.61564757     0.61335691     0.72960560     0.09378067     0.70137122  1.797693E+308     0.40986035     0.19752114     0.11257084     0.42298492     0.73307690
   6.62064553     0.61406195     0.72903044     0.09363256     0.70088632  1.797693E+308     0.41016682     0.19729419     0.11251367     0.42291332     0.73272119
   6.62563940     0.61476751     0.72845553     0.09348460     0.70040137  1.797693E+308     0.41047344     0.19706751     0.11245656     0.42284179     0.73236586
   6.63063736     0.61547475     0.72787992     0.09333656     0.69991560  1.797693E+308     0.41078070     0.19684073     0.11239941     0.42277020     0.73201034
   6.63563121     0.61618251     0.72730455     0.09318867     0.69942978  1.797693E+308     0.41108811     0.19661422     0.11234231     0.42269867     0.73165520
   6.64062915     0.61689195     0.72672849     0.09304070     0.69894312  1.797693E+308     0.41139617     0.19638761     0.11228518     0.42262708     0.73129988
   6.64562298     0.61760191     0.72615267     0.09289288     0.69845643  1.797693E+308     0.41170437     0.19616126     0.11222811     0.42255556     0.73094493
   6.65062091     0.61831357     0.72557614     0.09274497     0.69796889  1.797693E+308     0.41201322     0.19593481     0.11217101     0.42248398     0.73058980
   6.65561471     0.61902575     0.72499987     0.09259722     0.69748132  1.797693E+308     0.41232221     0.19570863     0.11211396     0.42241246     0.73023504
   6.66061264     0.61973963     0.72442288     0.09244939     0.69699290  1.797693E+308     0.41263187     0.19548234     0.11205687     0.42234089     0.72988009
   6.66560641     0.62045403     0.72384614     0.09230171     0.69650444  1.797693E+308     0.41294166     0.19525632     0.11199984     0.42226937     0.72952553
   6.67060433     0.62117014     0.72326868     0.09215395     0.69601513  1.797693E+308     0.41325212     0.19503020     0.11194278     0.42219780     0.72917077
   6.67559808     0.62188677     0.72269147     0.09200635     0.69552579  1.797693E+308     0.41356272     0.19480434     0.11188577     0.42212629     0.72881639
   6.68059599     0.62260512     0.72211354     0.09185866     0.69503560  1.797693E+308     0.41387399     0.19457837     0.11182872     0.42205472     0.72846182
   6.68558971     0.62332399     0.72153586     0.09171112     0.69454537  1.797693E+308     0.41418540     0.19435268     0.11177174     0.42198321     0.72810763
   6.69058761     0.62404459     0.72095745     0.09156351     0.69405428  1.797693E+308     0.41449748     0.19412687     0.11171471     0.42191165     0.72775323
   6.69558131     0.62476571     0.72037929     0.09141605     0.69356316  1.797693E+308     0.41480970     0.19390133     0.11165775     0.42184015     0.72739923
   6.70057920     0.62548856     0.71980041     0.09126850     0.69307117  1.797693E+308     0.41512260     0.19367568     0.11160075     0.42176859     0.72704502
   6.70557287     0.62621194     0.71922177     0.09112112     0.69257916  1.797693E+308     0.41543564     0.19345030     0.11154380     0.42169709     0.72669119
   6.71057075     0.62693706     0.71864239     0.09097365     0.69208627  1.797693E+308     0.41574935     0.19322481     0.11148682     0.42162553     0.72633716
   6.71556440     0.62766270     0.71806326     0.09082634     0.69159336  1.797693E+308     0.41606321     0.19299959     0.11142990     0.42155403     0.72598352
   6.72056227     0.62839010     0.71748340     0.09067894     0.69109958  1.797693E+308     0.41637775     0.19277425     0.11137293     0.42148248     0.72562967
   6.72555589     0.62911802     0.71690378     0.09053171     0.69060576  1.797693E+308     0.41669244     0.19254919     0.11131603     0.42141099     0.72527620
   6.73055376     0.62984770     0.71632342     0.09038439     0.69011108  1.797693E+308     0.41700780     0.19232400     0.11125909     0.42133943     0.72492253
   6.73554735     0.63057790     0.71574331     0.09023724     0.68961636  1.797693E+308     0.41732332     0.19209909     0.11120221     0.42126794     0.72456924
   6.74054521     0.63130987     0.71516245     0.09008999     0.68912076  1.797693E+308     0.41763952     0.19187406     0.11114529     0.42119639     0.72421574
   6.74553878     0.63204236     0.71458184     0.08994291     0.68862514  1.797693E+308     0.41795586     0.19164930     0.11108843     0.42112490     0.72386263
   6.75053662     0.63277663     0.71400047     0.08979575     0.68812863  1.797693E+308     0.41827290     0.19142442     0.11103153     0.42105336     0.72350930
   6.75553017     0.63351143     0.71341936     0.08964875     0.68763210  1.797693E+308     0.41859008     0.19119981     0.11097469     0.42098187     0.72315636
   6.76052801     0.63424801     0.71283748     0.08950166     0.68713468  1.797693E+308     0.41890796     0.19097508     0.11091781     0.42091032     0.72280321
   6.76552152     0.63498512     0.71225586     0.08935473     0.68663723  1.797693E+308     0.41922598     0.19075062     0.11086099     0.42083884     0.72245044
   6.77051935     0.63572402     0.71167347     0.08920772     0.68613890  1.797693E+308     0.41954471     0.19052604     0.11080413     0.42076729     0.72209746
   6.77551284     0.63646344     0.71109133     0.08906088     0.68564054  1.797693E+308     0.41986358     0.19030173     0.11074733     0.42069581     0.72174486
   6.78051067     0.63720468     0.71050843     0.08891395     0.68514128  1.797693E+308     0.42018315     0.19007729     0.11069049     0.42062426     0.72139204
   6.78550413     0.63794643     0.70992577     0.08876719     0.68464200  1.797693E+308     0.42050287     0.18985313     0.11063371     0.42055278     0.72103962
   6.79050194     0.63869000     0.70934234     0.08862033     0.68414182  1.797693E+308     0.42082329     0.18962884     0.11057689     0.42048124     0.72068697
   6.79549538     0.63943409     0.70875916     0.08847365     0.68364162  1.797693E+308     0.42114386     0.18940482     0.11052013     0.42040975     0.72033471
   6.80049319     0.64018000     0.70817521     0.08832688     0.68314051  1.797693E+308     0.42146514     0.18918068     0.11046333     0.42033821     0.71998222
   6.80548660     0.64092644     0.70759150     0.08818028     0.68263939  1.797693E+308     0.42178657     0.18895681     0.11040659     0.42026673     0.71963012
   6.81048440     0.64167471     0.70700701     0.08803359     0.68213735  1.797693E+308     0.42210872     0.18873281     0.11034981     0.42019518     0.71927780
   6.81547778     0.64242350     0.70642277     0.08788707     0.68163529  1.797693E+308     0.42243101     0.18850908     0.11029309     0.42012370     0.71892587
   6.82047557     0.64317414     0.70583775     0.08774046     0.68113233  1.797693E+308     0.42275402     0.18828522     0.11023633     0.42005216     0.71857371
   6.82546893     0.64392530     0.70525297     0.08759402     0.68062934  1.797693E+308     0.42307718     0.18806163     0.11017963     0.41998067     0.71822193
   6.83046671     0.64467831     0.70466741     0.08744750     0.68012544  1.797693E+308     0.42340106     0.18783792     0.11012289     0.41990913     0.71786993
   6.83546004     0.64543184     0.70408209     0.08730115     0.67962151  1.797693E+308     0.42372509     0.18761447     0.11006620     0.41983765     0.71751832
   6.84045781     0.64618724     0.70349598     0.08715470     0.67911667  1.797693E+308     0.42404984     0.18739089     0.11000948     0.41976610     0.71716647
   6.84545112     0.64694315     0.70291012     0.08700843     0.67861181  1.797693E+308     0.42437475     0.18716759     0.10995282     0.41969461     0.71681502
   6.85044888     0.64770094     0.70232345     0.08686208     0.67810603  1.797693E+308     0.42470038     0.18694415     0.10989612     0.41962307     0.71646333
   6.85544217     0.64845925     0.70173704     0.08671589     0.67760023  1.797693E+308     0.42502617     0.18672098     0.10983947     0.41955158     0.71611203
   6.86043992     0.64921944     0.70114982     0.08656962     0.67709350  1.797693E+308     0.42535269     0.18649768     0.10978279     0.41948003     0.71576050
   6.86543318     0.64998015     0.70056285     0.08642352     0.67658675  1.797693E+308     0.42567936     0.18627464     0.10972617     0.41940854     0.71540935
   6.87043092     0.65074276     0.69997507     0.08627733     0.67607907  1.797693E+308     0.42600676     0.18605148     0.10966950     0.41933699     0.71505797
   6.87542415     0.65150588     0.69938755     0.08613132     0.67557138  1.797693E+308     0.42633432     0.18582858     0.10961290     0.41926550     0.71470698
   6.88042189     0.65227090     0.69879920     0.08598522     0.67506274  1.797693E+308     0.42666262     0.18560555     0.10955625     0.41919394     0.71435574
   6.88541509     0.65303645     0.69821111     0.08583929     0.67455410  1.797693E+308     0.42699107     0.18538279     0.10949966     0.41912245     0.71400490
   6.89041282     0.65380391     0.69762220     0.08569327     0.67404451  1.797693E+308     0.42732027     0.18515989     0.10944303     0.41905089     0.71365382
   6.89540599     0.65457188     0.69703353     0.08554744     0.67353491  1.797693E+308     0.42764962     0.18493726     0.10938647     0.41897940     0.71330313
   6.90040371     0.65534178     0.69644404     0.08540151     0.67302437  1.797693E+308     0.42797972     0.18471449     0.10932986     0.41890784     0.71295219
   6.90539686     0.65611220     0.69585481     0.08525576     0.67251381  1.797693E+308     0.42830997     0.18449200     0.10927331     0.41883634     0.71260164
   6.91039457     0.65688455     0.69526474     0.08510992     0.67200230  1.797693E+308     0.42864097     0.18426936     0.10921671     0.41876477     0.71225085
   6.91538770     0.65765742     0.69467492     0.08496425     0.67149078  1.797693E+308     0.42897213     0.18404699     0.10916018     0.41869327     0.71190045
   6.92038540     0.65843223     0.69408427     0.08481850     0.67097831  1.797693E+308     0.42930405     0.18382449     0.10910361     0.41862170     0.71154980
   6.92537850     0.65920755     0.69349387     0.08467293     0.67046582  1.797693E+308     0.42963612     0.18360225     0.10904709     0.41855019     0.71119954
   6.93037619     0.65998483     0.69290263     0.08452727     0.66995238  1.797693E+308     0.42996895     0.18337987     0.10899054     0.41847862     0.71084903
   6.93536926     0.66076263     0.69231164     0.08438178     0.66943892  1.797693E+308     0.43030194     0.18315776     0.10893404     0.41840711     0.71049891
   6.94036695     0.66154239     0.69171981     0.08423621     0.66892451  1.797693E+308     0.43063569     0.18293551     0.10887750     0.41833553     0.71014854
   6.94535999     0.66232267     0.69112823     0.08409082     0.66841008  1.797693E+308     0.43096960     0.18271352     0.10882102     0.41826401     0.70979856
   6.95035767     0.66310492     0.69053579     0.08394534     0.66789469  1.797693E+308     0.43130428     0.18249139     0.10876450     0.41819243     0.70944833
   6.95535069     0.66388769     0.68994361     0.08380004     0.66737929  1.797693E+308     0.43163911     0.18226954     0.10870804     0.41812091     0.70909849
   6.96034835     0.66467244     0.68935058     0.08365465     0.66686292  1.797693E+308     0.43197472     0.18204753     0.10865154     0.41804932     0.70874839
   6.96534135     0.66545771     0.68875779     0.08350944     0.66634654  1.797693E+308     0.43231049     0.18182580     0.10859509     0.41797779     0.70839868
   6.97033900     0.66624497     0.68816415     0.08336414     0.66582919  1.797693E+308     0.43264703     0.18160392     0.10853861     0.41790620     0.70804872
   6.97533197     0.66703275     0.68757075     0.08321902     0.66531183  1.797693E+308     0.43298373     0.18138231     0.10848218     0.41783466     0.70769915
   6.98032962     0.66782253     0.68697650     0.08307382     0.66479349  1.797693E+308     0.43332122     0.18116055     0.10842571     0.41776306     0.70734931
   6.98532256     0.66861283     0.68638249     0.08292879     0.66427514  1.797693E+308     0.43365886     0.18093906     0.10836930     0.41769152     0.70699987
   6.99032020     0.66940514     0.68578761     0.08278368     0.66375581  1.797693E+308     0.43399729     0.18071742     0.10831284     0.41761991     0.70665017
   6.99531312     0.67019796     0.68519299     0.08263875     0.66323648  1.797693E+308     0.43433588     0.18049605     0.10825645     0.41754836     0.70630086
   7.00031075     0.67099281     0.68459749     0.08249373     0.66271615  1.797693E+308     0.43467526     0.18027453     0.10820001     0.41747674     0.70595128
   7.00530364     0.67178818     0.68400224     0.08234890     0.66219582  1.797693E+308     0.43501479     0.18005327     0.10814363     0.41740519     0.70560210
   7.01030126     0.67258558     0.68340612     0.08220397     0.66167450  1.797693E+308     0.43535513     0.17983187     0.10808721     0.41733357     0.70525265
   7.01529412     0.67338351     0.68281024     0.08205923     0.66115318  1.797693E+308     0.43569562     0.17961074     0.10803085     0.41726200     0.70490359
   7.02029173     0.67418347     0.68221348     0.08191440     0.66063085  1.797693E+308     0.43603692     0.17938945     0.10797444     0.41719037     0.70455426
   7.02528457     0.67498395     0.68161697     0.08176976     0.66010853  1.797693E+308     0.43637837     0.17916843     0.10791810     0.41711880     0.70420533
   7.03028217     0.67578648     0.68101957     0.08162503     0.65958520  1.797693E+308     0.43672063     0.17894726     0.10786171     0.41704716     0.70385612
   7.03527498     0.67658953     0.68042243     0.08148048     0.65906187  1.797693E+308     0.43706305     0.17872636     0.10780538     0.41697558     0.70350731
   7.04027258     0.67739465     0.67982439     0.08133584     0.65853754  1.797693E+308     0.43740628     0.17850530     0.10774900     0.41690393     0.70315823
   7.04526536     0.67820028     0.67922660     0.08119139     0.65801320  1.797693E+308     0.43774967     0.17828451     0.10769269     0.41683234     0.70280953
   7.05026295     0.67900799     0.67862791     0.08104685     0.65748785  1.797693E+308     0.43809388     0.17806356     0.10763632     0.41676068     0.70246057
   7.05525571     0.67981621     0.67802947     0.08090250     0.65696251  1.797693E+308     0.43843825     0.17784289     0.10758003     0.41668908     0.70211199
   7.06025328     0.68062652     0.67743013     0.08075805     0.65643614  1.797693E+308     0.43878344     0.17762205     0.10752368     0.41661741     0.70176314
   7.06524601     0.68143735     0.67683104     0.08061380     0.65590978  1.797693E+308     0.43912878     0.17740149     0.10746740     0.41654580     0.70141468
   7.07024358     0.68225027     0.67623104     0.08046946     0.65538240  1.797693E+308     0.43947496     0.17718076     0.10741106     0.41647412     0.70106594
   7.07523629     0.68306372     0.67563129     0.08032530     0.65485502  1.797693E+308     0.43982129     0.17696030     0.10735479     0.41640250     0.70071760
   7.08023385     0.68387926     0.67503062     0.08018105     0.65432661  1.797693E+308     0.44016846     0.17673969     0.10729848     0.41633080     0.70036897
   7.08522652     0.68469533     0.67443021     0.08003700     0.65379821  1.797693E+308     0.44051578     0.17651934     0.10724222     0.41625917     0.70002074
   7.09022407     0.68551351     0.67382888     0.07989285     0.65326878  1.797693E+308     0.44086395     0.17629883     0.10718592     0.41618747     0.69967222
   7.09333471     0.68602344     0.67345442     0.07980315     0.65293898  1.797693E+308     0.44108091     0.17616160     0.10715088     0.41614284     0.69945532
   7.09800005     0.68678920     0.67289256     0.07966866     0.65244398  1.797693E+308     0.44140667     0.17595583     0.10709833     0.41607589     0.69913004
   7.10266465     0.68755599     0.67233050     0.07953424     0.65194860  1.797693E+308     0.44173282     0.17575014     0.10704579     0.41600895     0.69880487
   7.10766423     0.68837913     0.67172774     0.07939021     0.65141715  1.797693E+308     0.44208288     0.17552972     0.10698949     0.41593719     0.69845640
   7.11266294     0.68920346     0.67112474     0.07924625     0.65088527  1.797693E+308     0.44243338     0.17530939     0.10693320     0.41586544     0.69810803
   7.11766251     0.69002927     0.67052130     0.07910232     0.65035278  1.797693E+308     0.44278446     0.17508908     0.10687691     0.41579367     0.69775966
   7.12266121     0.69085628     0.66991762     0.07895847     0.64981986  1.797693E+308     0.44313598     0.17486886     0.10682064     0.41572191     0.69741140
   7.12766077     0.69168477     0.66931349     0.07881464     0.64928633  1.797693E+308     0.44348807     0.17464865     0.10676436     0.41565013     0.69706314
   7.13265946     0.69251445     0.66870912     0.07867089     0.64875236  1.797693E+308     0.44384061     0.17442853     0.10670810     0.41557835     0.69671498
   7.13765902     0.69334563     0.66810430     0.07852717     0.64821778  1.797693E+308     0.44419373     0.17420842     0.10665184     0.41550656     0.69636681
   7.14265769     0.69417801     0.66749923     0.07838352     0.64768277  1.797693E+308     0.44454729     0.17398839     0.10659559     0.41543477     0.69601875
   7.14765725     0.69501189     0.66689371     0.07823989     0.64714714  1.797693E+308     0.44490144     0.17376838     0.10653934     0.41536296     0.69567068
   7.15265591     0.69584698     0.66628794     0.07809635     0.64661108  1.797693E+308     0.44525604     0.17354846     0.10648310     0.41529115     0.69532272
   7.15765546     0.69668357     0.66568171     0.07795283     0.64607439  1.797693E+308     0.44561122     0.17332855     0.10642686     0.41521933     0.69497474
   7.16265411     0.69752138     0.66507524     0.07780939     0.64553727  1.797693E+308     0.44596686     0.17310873     0.10637064     0.41514751     0.69462687
   7.16765366     0.69836069     0.66446830     0.07766597     0.64499953  1.797693E+308     0.44632308     0.17288891     0.10631441     0.41507567     0.69427899
   7.17265229     0.69920123     0.66386111     0.07752264     0.64446135  1.797693E+308     0.44667977     0.17266918     0.10625820     0.41500383     0.69393122
   7.17765183     0.70004328     0.66325346     0.07737933     0.64392254  1.797693E+308     0.44703704     0.17244946     0.10620199     0.41493198     0.69358342
   7.18265045     0.70088655     0.66264556     0.07723610     0.64338330  1.797693E+308     0.44739477     0.17222983     0.10614579     0.41486012     0.69323574
   7.18764999     0.70173134     0.66203718     0.07709289     0.64284343  1.797693E+308     0.44775309     0.17201020     0.10608958     0.41478825     0.69288804
   7.19264860     0.70257736     0.66142856     0.07694976     0.64230312  1.797693E+308     0.44811188     0.17179067     0.10603339     0.41471638     0.69254044
   7.19764813     0.70342492     0.66081946     0.07680667     0.64176217  1.797693E+308     0.44847126     0.17157113     0.10597720     0.41464450     0.69219283
   7.20264672     0.70427370     0.66021011     0.07666365     0.64122079  1.797693E+308     0.44883111     0.17135169     0.10592102     0.41457261     0.69184532
   7.20764625     0.70512403     0.65960027     0.07652065     0.64067877  1.797693E+308     0.44919156     0.17113225     0.10586483     0.41450070     0.69149778
   7.21264483     0.70597558     0.65899019     0.07637774     0.64013631  1.797693E+308     0.44955247     0.17091289     0.10580867     0.41442880     0.69115036
   7.21764435     0.70682869     0.65837962     0.07623486     0.63959321  1.797693E+308     0.44991399     0.17069354     0.10575249     0.41435688     0.69080291
   7.22264291     0.70768302     0.65776880     0.07609205     0.63904968  1.797693E+308     0.45027598     0.17047427     0.10569634     0.41428496     0.69045557
   7.22764243     0.70853892     0.65715749     0.07594927     0.63850549  1.797693E+308     0.45063858     0.17025501     0.10564017     0.41421302     0.69010820
   7.23264098     0.70939606     0.65654593     0.07580658     0.63796087  1.797693E+308     0.45100164     0.17003583     0.10558402     0.41414108     0.68976094
   7.23764049     0.71025476     0.65593387     0.07566391     0.63741560  1.797693E+308     0.45136532     0.16981666     0.10552787     0.41406912     0.68941364
   7.24263902     0.71111470     0.65532155     0.07552132     0.63686989  1.797693E+308     0.45172948     0.16959757     0.10547173     0.41399716     0.68906646
   7.24763853     0.71197622     0.65470874     0.07537876     0.63632353  1.797693E+308     0.45209425     0.16937848     0.10541558     0.41392518     0.68871924
   7.25263705     0.71283898     0.65409568     0.07523628     0.63577673  1.797693E+308     0.45245949     0.16915948     0.10535945     0.41385320     0.68837213
   7.25763655     0.71370333     0.65348211     0.07509383     0.63522927  1.797693E+308     0.45282535     0.16894047     0.10530332     0.41378120     0.68802499
   7.26263505     0.71456892     0.65286828     0.07495146     0.63468137  1.797693E+308     0.45319170     0.16872155     0.10524720     0.41370920     0.68767795
   7.26763455     0.71543611     0.65225395     0.07480912     0.63413282  1.797693E+308     0.45355866     0.16850263     0.10519107     0.41363718     0.68733088
   7.27263304     0.71630454     0.65163935     0.07466686     0.63358382  1.797693E+308     0.45392611     0.16828380     0.10513496     0.41356516     0.68698392
   7.27763253     0.71717458     0.65102425     0.07452463     0.63303416  1.797693E+308     0.45429419     0.16806496     0.10507884     0.41349312     0.68663691
   7.28263100     0.71804587     0.65040889     0.07438248     0.63248405  1.797693E+308     0.45466274     0.16784620     0.10502273     0.41342108     0.68629002
   7.28763048     0.71891878     0.64979301     0.07424036     0.63193328  1.797693E+308     0.45503193     0.16762744     0.10496662     0.41334902     0.68594308
   7.29262893     0.71979294     0.64917687     0.07409833     0.63138207  1.797693E+308     0.45540161     0.16740877     0.10491052     0.41327696     0.68559625
   7.29762842     0.72066871     0.64856022     0.07395632     0.63083019  1.797693E+308     0.45577192     0.16719009     0.10485442     0.41320487     0.68524938
   7.30262685     0.72154575     0.64794330     0.07381439     0.63027786  1.797693E+308     0.45614271     0.16697150     0.10479833     0.41313279     0.68490261
   7.30762633     0.72242442     0.64732585     0.07367250     0.62972486  1.797693E+308     0.45651415     0.16675289     0.10474223     0.41306068     0.68455580
   7.31262475     0.72330435     0.64670814     0.07353069     0.62917142  1.797693E+308     0.45688608     0.16653438     0.10468615     0.41298858     0.68420910
   7.31762421     0.72418592     0.64608991     0.07338890     0.62861730  1.797693E+308     0.45725865     0.16631585     0.10463005     0.41291644     0.68386235
   7.32262262     0.72506875     0.64547141     0.07324720     0.62806273  1.797693E+308     0.45763171     0.16609741     0.10457398     0.41284432     0.68351570
   7.32762208     0.72595323     0.64485238     0.07310553     0.62750748  1.797693E+308     0.45800543     0.16587896     0.10451789     0.41277216     0.68316901
   7.33262046     0.72683898     0.64423308     0.07296395     0.62695179  1.797693E+308     0.45837963     0.16566059     0.10446182     0.41270001     0.68282242
   7.33761992     0.72772639     0.64361324     0.07282239     0.62639541  1.797693E+308     0.45875450     0.16544222     0.10440574     0.41262783     0.68247579
   7.34261829     0.72861507     0.64299314     0.07268092     0.62583859  1.797693E+308     0.45912985     0.16522393     0.10434968     0.41255565     0.68212925
   7.34761774     0.72950541     0.64237250     0.07253948     0.62528107  1.797693E+308     0.45950587     0.16500562     0.10429360     0.41248345     0.68178267
   7.35261609     0.73039703     0.64175158     0.07239813     0.62472311  1.797693E+308     0.45988238     0.16478740     0.10423754     0.41241125     0.68143619
   7.35761553     0.73129033     0.64113013     0.07225680     0.62416446  1.797693E+308     0.46025956     0.16456917     0.10418147     0.41233902     0.68108966
   7.36261386     0.73218490     0.64050840     0.07211556     0.62360536  1.797693E+308     0.46063723     0.16435102     0.10412542     0.41226679     0.68074322
   7.36761330     0.73308116     0.63988612     0.07197435     0.62304556  1.797693E+308     0.46101558     0.16413285     0.10406935     0.41219454     0.68039674
   7.37261161     0.73397870     0.63926357     0.07183322     0.62248532  1.797693E+308     0.46139443     0.16391477     0.10401330     0.41212228     0.68005036
   7.37761105     0.73487794     0.63864047     0.07169213     0.62192438  1.797693E+308     0.46177395     0.16369668     0.10395724     0.41205000     0.67970392
   7.38260934     0.73577846     0.63801709     0.07155112     0.62136298  1.797693E+308     0.46215397     0.16347866     0.10390119     0.41197772     0.67935758
   7.38760877     0.73668068     0.63739316     0.07141014     0.62080088  1.797693E+308     0.46253467     0.16326063     0.10384513     0.41190541     0.67901118
   7.39260704     0.73758420     0.63676895     0.07126925     0.62023834  1.797693E+308     0.46291588     0.16304269     0.10378909     0.41183311     0.67866489
   7.39760646     0.73848942     0.63614418     0.07112839     0.61967508  1.797693E+308     0.46329777     0.16282472     0.10373304     0.41176077     0.67831853
   7.40260471     0.73939594     0.63551913     0.07098762     0.61911138  1.797693E+308     0.46368017     0.16260684     0.10367700     0.41168844     0.67797227
   7.40760413     0.74030418     0.63489352     0.07084687     0.61854696  1.797693E+308     0.46406326     0.16238894     0.10362094     0.41161607     0.67762596
   7.41260236     0.74121372     0.63426762     0.07070622     0.61798209  1.797693E+308     0.46444686     0.16217112     0.10356491     0.41154371     0.67727974
   7.41760177     0.74212499     0.63364116     0.07056559     0.61741651  1.797693E+308     0.46483115     0.16195328     0.10350886     0.41147132     0.67693346
   7.42259998     0.74303756     0.63301442     0.07042506     0.61685047  1.797693E+308     0.46521596     0.16173553     0.10345282     0.41139893     0.67658728
   7.42759938     0.74395187     0.63238710     0.07028455     0.61628371  1.797693E+308     0.46560146     0.16151775     0.10339677     0.41132650     0.67624103
   7.43259758     0.74486749     0.63175950     0.07014413     0.61571651  1.797693E+308     0.46598748     0.16130005     0.10334074     0.41125408     0.67589488
   7.43759697     0.74578486     0.63113132     0.07000374     0.61514857  1.797693E+308     0.46637420     0.16108234     0.10328469     0.41118163     0.67554866
   7.44259514     0.74670353     0.63050286     0.06986344     0.61458019  1.797693E+308     0.46676144     0.16086470     0.10322866     0.41110918     0.67520254
   7.44759453     0.74762397     0.62987381     0.06972317     0.61401107  1.797693E+308     0.46714939     0.16064704     0.10317262     0.41103670     0.67485636
   7.45259268     0.74854572     0.62924448     0.06958300     0.61344150  1.797693E+308     0.46753786     0.16042946     0.10311658     0.41096422     0.67451026
   7.45759206     0.74946923     0.62861456     0.06944285     0.61287120  1.797693E+308     0.46792704     0.16021186     0.10306054     0.41089171     0.67416410
   7.46259020     0.75039407     0.62798436     0.06930279     0.61230045  1.797693E+308     0.46831674     0.15999433     0.10300451     0.41081920     0.67381804
   7.46758957     0.75132068     0.62735356     0.06916276     0.61172896  1.797693E+308     0.46870717     0.15977678     0.10294846     0.41074665     0.67347190
   7.47258768     0.75224861     0.62672248     0.06902283     0.61115701  1.797693E+308     0.46909811     0.15955931     0.10289243     0.41067411     0.67312586
   7.47758704     0.75317834     0.62609080     0.06888292     0.61058432  1.797693E+308     0.46948978     0.15934182     0.10283639     0.41060153     0.67277974
   7.48258513     0.75410938     0.62545883     0.06874310     0.61001118  1.797693E+308     0.46988198     0.15912440     0.10278035     0.41052896     0.67243371
   7.48758449     0.75504223     0.62482625     0.06860332     0.60943729  1.797693E+308     0.47027491     0.15890696     0.10272431     0.41045635     0.67208761
   7.49258256     0.75597640     0.62419339     0.06846363     0.60886295  1.797693E+308     0.47066837     0.15868960     0.10266827     0.41038374     0.67174161
   7.49758191     0.75691239     0.62355992     0.06832396     0.60828786  1.797693E+308     0.47106256     0.15847220     0.10261222     0.41031110     0.67139552
   7.50257995     0.75784970     0.62292616     0.06818439     0.60771231  1.797693E+308     0.47145729     0.15825489     0.10255619     0.41023846     0.67104954
   7.50757930     0.75878884     0.62229178     0.06804485     0.60713600  1.797693E+308     0.47185275     0.15803754     0.10250014     0.41016578     0.67070346
   7.51257732     0.75972931     0.62165712     0.06790541     0.60655924  1.797693E+308     0.47224875     0.15782028     0.10244410     0.41009311     0.67035749
   7.51757665     0.76067161     0.62102183     0.06776599     0.60598172  1.797693E+308     0.47264550     0.15760298     0.10238805     0.41002040     0.67001142
   7.52257465     0.76161525     0.62038626     0.06762666     0.60540374  1.797693E+308     0.47304278     0.15738576     0.10233201     0.40994769     0.66966546
   7.52757398     0.76256073     0.61975006     0.06748737     0.60482500  1.797693E+308     0.47344081     0.15716851     0.10227595     0.40987494     0.66931940
   7.53257196     0.76350755     0.61911357     0.06734817     0.60424580  1.797693E+308     0.47383939     0.15695134     0.10221991     0.40980220     0.66897344
   7.53757128     0.76445623     0.61847644     0.06720900     0.60366583  1.797693E+308     0.47423872     0.15673413     0.10216385     0.40972942     0.66862739
   7.54256923     0.76540625     0.61783903     0.06706993     0.60308540  1.797693E+308     0.47463859     0.15651700     0.10210780     0.40965664     0.66828144
   7.54756854     0.76635813     0.61720097     0.06693088     0.60250420  1.797693E+308     0.47503923     0.15629983     0.10205174     0.40958382     0.66793539
   7.55256647     0.76731137     0.61656263     0.06679193     0.60192255  1.797693E+308     0.47544041     0.15608275     0.10199569     0.40951100     0.66758944
   7.55756578     0.76826648     0.61592364     0.06665301     0.60134011  1.797693E+308     0.47584236     0.15586562     0.10193962     0.40943815     0.66724339
   7.56256368     0.76922294     0.61528436     0.06651418     0.60075721  1.797693E+308     0.47624486     0.15564858     0.10188356     0.40936530     0.66689743
   7.56756298     0.77018128     0.61464443     0.06637539     0.60017353  1.797693E+308     0.47664813     0.15543149     0.10182749     0.40929240     0.66655138
   7.57256086     0.77114099     0.61400421     0.06623669     0.59958940  1.797693E+308     0.47705195     0.15521449     0.10177143     0.40921951     0.66620542
   7.57756015     0.77210259     0.61336333     0.06609802     0.59900447  1.797693E+308     0.47745656     0.15499744     0.10171534     0.40914658     0.66585937
   7.58255800     0.77306555     0.61272216     0.06595945     0.59841909  1.797693E+308     0.47786171     0.15478047     0.10165928     0.40907366     0.66551340
   7.58755728     0.77403042     0.61208033     0.06582090     0.59783291  1.797693E+308     0.47826765     0.15456346     0.10160319     0.40900069     0.66516733
   7.59255511     0.77499665     0.61143820     0.06568246     0.59724627  1.797693E+308     0.47867415     0.15434653     0.10154712     0.40892772     0.66482136
   7.59755439     0.77596480     0.61079541     0.06554404     0.59665883  1.797693E+308     0.47908144     0.15412955     0.10149102     0.40885471     0.66447528
   7.60255219     0.77693432     0.61015232     0.06540573     0.59607094  1.797693E+308     0.47948929     0.15391265     0.10143494     0.40878171     0.66412930
   7.60755145     0.77790577     0.60950856     0.06526743     0.59548224  1.797693E+308     0.47989794     0.15369571     0.10137884     0.40870866     0.66378320
   7.61254924     0.77887859     0.60886450     0.06512925     0.59489308  1.797693E+308     0.48030715     0.15347884     0.10132275     0.40863561     0.66343720
   7.61754849     0.77985336     0.60821977     0.06499108     0.59430311  1.797693E+308     0.48071716     0.15326193     0.10126664     0.40856253     0.66309109
   7.62254624     0.78082949     0.60757474     0.06485302     0.59371268  1.797693E+308     0.48112774     0.15304509     0.10121054     0.40848944     0.66274507
   7.62754549     0.78180759     0.60692902     0.06471499     0.59312144  1.797693E+308     0.48153912     0.15282821     0.10115442     0.40841631     0.66239894
   7.63254322     0.78278706     0.60628301     0.06457706     0.59252973  1.797693E+308     0.48195108     0.15261141     0.10109831     0.40834318     0.66205290
   7.63754245     0.78376850     0.60563631     0.06443915     0.59193721  1.797693E+308     0.48236385     0.15239455     0.10104219     0.40827001     0.66170675
   7.64254016     0.78475132     0.60498930     0.06430135     0.59134423  1.797693E+308     0.48277719     0.15217777     0.10098607     0.40819684     0.66136069
   7.64753938     0.78573612     0.60434161     0.06416357     0.59075042  1.797693E+308     0.48319136     0.15196095     0.10092993     0.40812363     0.66101451
   7.65253706     0.78672230     0.60369361     0.06402589     0.59015615  1.797693E+308     0.48360609     0.15174420     0.10087380     0.40805042     0.66066842
   7.65753628     0.78771048     0.60304491     0.06388824     0.58956105  1.797693E+308     0.48402166     0.15152739     0.10081765     0.40797716     0.66032221
   7.66253392     0.78870004     0.60239592     0.06375070     0.58896549  1.797693E+308     0.48443780     0.15131067     0.10076152     0.40790391     0.65997609
   7.66753313     0.78969162     0.60174621     0.06361318     0.58836909  1.797693E+308     0.48485478     0.15109388     0.10070536     0.40783061     0.65962984
   7.67253075     0.79068457     0.60109620     0.06347577     0.58777223  1.797693E+308     0.48527234     0.15087718     0.10064921     0.40775731     0.65928369
   7.67752995     0.79167955     0.60044548     0.06333838     0.58717453  1.797693E+308     0.48569074     0.15066042     0.10059303     0.40768396     0.65893742
   7.68252755     0.79267592     0.59979446     0.06320110     0.58657637  1.797693E+308     0.48610973     0.15044374     0.10053687     0.40761062     0.65859123
   7.68752674     0.79367433     0.59914272     0.06306384     0.58597736  1.797693E+308     0.48652956     0.15022700     0.10048068     0.40753723     0.65824491
   7.69252430     0.79467413     0.59849067     0.06292669     0.58537789  1.797693E+308     0.48694998     0.15001034     0.10042451     0.40746384     0.65789869
   7.69752348     0.79567597     0.59783790     0.06278956     0.58477757  1.797693E+308     0.48737125     0.14979361     0.10036831     0.40739041     0.65755233
   7.70252102     0.79667922     0.59718483     0.06265255     0.58417678  1.797693E+308     0.48779311     0.14957697     0.10031212     0.40731697     0.65720606
   7.70752019     0.79768452     0.59653102     0.06251555     0.58357514  1.797693E+308     0.48821584     0.14936026     0.10025591     0.40724349     0.65685966
   7.71251770     0.79869123     0.59587691     0.06237866     0.58297303  1.797693E+308     0.48863915     0.14914364     0.10019971     0.40717001     0.65651335
   7.71751686     0.79970000     0.59522206     0.06224180     0.58237006  1.797693E+308     0.48906334     0.14892694     0.10014348     0.40709648     0.65616690
   7.72251434     0.80071019     0.59456691     0.06210505     0.58176663  1.797693E+308     0.48948812     0.14871033     0.10008726     0.40702295     0.65582054
   7.72751349     0.80172246     0.59391101     0.06196831     0.58116232  1.797693E+308     0.48991377     0.14849365     0.10003102     0.40694937     0.65547404
   7.73251094     0.80273613     0.59325481     0.06183169     0.58055756  1.797693E+308     0.49034003     0.14827705     0.09997478     0.40687580     0.65512763
   7.73751008     0.80375191     0.59259785     0.06169509     0.57995192  1.797693E+308     0.49076717     0.14806038     0.09991852     0.40680217     0.65478107
   7.74250750     0.80476910     0.59194059     0.06155861     0.57934581  1.797693E+308     0.49119490     0.14784379     0.09986227     0.40672855     0.65443461
   7.74750663     0.80578840     0.59128257     0.06142214     0.57873883  1.797693E+308     0.49162353     0.14762713     0.09980599     0.40665487     0.65408800
   7.75250402     0.80680912     0.59062424     0.06128579     0.57813138  1.797693E+308     0.49205276     0.14741055     0.09974973     0.40658120     0.65374148
   7.75750314     0.80783196     0.58996515     0.06114945     0.57752304  1.797693E+308     0.49248290     0.14719390     0.09969343     0.40650747     0.65339480
   7.76250050     0.80885622     0.58930575     0.06101323     0.57691424  1.797693E+308     0.49291363     0.14697732     0.09963715     0.40643375     0.65304822
   7.76749961     0.80988263     0.58864558     0.06087703     0.57630455  1.797693E+308     0.49334528     0.14676068     0.09958083     0.40635997     0.65270148
   7.77249694     0.81091045     0.58798511     0.06074095     0.57569439  1.797693E+308     0.49377753     0.14654411     0.09952453     0.40628620     0.65235484
   7.77749604     0.81194044     0.58732385     0.06060488     0.57508333  1.797693E+308     0.49421070     0.14632747     0.09946819     0.40621237     0.65200803
   7.78249333     0.81297184     0.58666229     0.06046893     0.57447181  1.797693E+308     0.49464448     0.14611090     0.09941187     0.40613855     0.65166132
   7.78749242     0.81400542     0.58599993     0.06033300     0.57385939  1.797693E+308     0.49507919     0.14589426     0.09935552     0.40606467     0.65131444
   7.79248969     0.81504042     0.58533728     0.06019719     0.57324650  1.797693E+308     0.49551450     0.14567770     0.09929917     0.40599079     0.65096766
   7.79748877     0.81607761     0.58467382     0.06006139     0.57263269  1.797693E+308     0.49595075     0.14546106     0.09924280     0.40591685     0.65062071
   7.80248600     0.81711623     0.58401006     0.05992571     0.57201843  1.797693E+308     0.49638762     0.14524450     0.09918643     0.40584292     0.65027385
   7.80748507     0.81815705     0.58334550     0.05979005     0.57140324  1.797693E+308     0.49682542     0.14502785     0.09913004     0.40576893     0.64992682
   7.81248227     0.81919930     0.58268063     0.05965451     0.57078759  1.797693E+308     0.49726385     0.14481129     0.09907365     0.40569495     0.64957989
   7.81748133     0.82024377     0.58201496     0.05951898     0.57017101  1.797693E+308     0.49770322     0.14459464     0.09901723     0.40562091     0.64923278
   7.82247850     0.82128967     0.58134897     0.05938358     0.56955398  1.797693E+308     0.49814322     0.14437808     0.09896082     0.40554687     0.64888576
   7.82747754     0.82233781     0.58068217     0.05924819     0.56893600  1.797693E+308     0.49858417     0.14416142     0.09890438     0.40547277     0.64853857
   7.83247468     0.82338738     0.58001506     0.05911292     0.56831757  1.797693E+308     0.49902575     0.14394485     0.09884795     0.40539867     0.64819147
   7.83747372     0.82443920     0.57934713     0.05897767     0.56769820  1.797693E+308     0.49946829     0.14372819     0.09879148     0.40532452     0.64784419
   7.84247082     0.82549247     0.57867889     0.05884253     0.56707836  1.797693E+308     0.49991146     0.14351161     0.09873502     0.40525037     0.64749700
   7.84746984     0.82654799     0.57800981     0.05870742     0.56645758  1.797693E+308     0.50035561     0.14329494     0.09867853     0.40517616     0.64714963
   7.85246691     0.82760496     0.57734043     0.05857242     0.56583633  1.797693E+308     0.50080038     0.14307836     0.09862205     0.40510194     0.64680235
   7.85746592     0.82866421     0.57667021     0.05843744     0.56521413  1.797693E+308     0.50124614     0.14286168     0.09856553     0.40502768     0.64645488
   7.86246296     0.82972491     0.57599968     0.05830259     0.56459147  1.797693E+308     0.50169254     0.14264508     0.09850902     0.40495341     0.64610751
   7.86746196     0.83078789     0.57532831     0.05816775     0.56396784  1.797693E+308     0.50213992     0.14242838     0.09845248     0.40487908     0.64575994
   7.87245896     0.83185234     0.57465662     0.05803303     0.56334376  1.797693E+308     0.50258795     0.14221177     0.09839594     0.40480475     0.64541247
   7.87745795     0.83291908     0.57398408     0.05789832     0.56271871  1.797693E+308     0.50303697     0.14199506     0.09833937     0.40473037     0.64506480
   7.88245491     0.83398729     0.57331123     0.05776374     0.56209319  1.797693E+308     0.50348663     0.14177844     0.09828280     0.40465598     0.64471722
   7.88745389     0.83505782     0.57263752     0.05762918     0.56146670  1.797693E+308     0.50393731     0.14156171     0.09822620     0.40458153     0.64436945
   7.89245082     0.83612981     0.57196350     0.05749474     0.56083975  1.797693E+308     0.50438862     0.14134507     0.09816961     0.40450708     0.64402176
   7.89744979     0.83720413     0.57128861     0.05736031     0.56021182  1.797693E+308     0.50484096     0.14112833     0.09811298     0.40443257     0.64367388
   7.90244668     0.83827992     0.57061341     0.05722601     0.55958342  1.797693E+308     0.50529394     0.14091166     0.09805636     0.40435806     0.64332608
   7.90744564     0.83935807     0.56993734     0.05709172     0.55895404  1.797693E+308     0.50574795     0.14069490     0.09799970     0.40428349     0.64297809
   7.91244249     0.84043768     0.56926095     0.05695756     0.55832419  1.797693E+308     0.50620262     0.14047822     0.09794304     0.40420892     0.64263018
   7.91744144     0.84151967     0.56858368     0.05682341     0.55769335  1.797693E+308     0.50665831     0.14026143     0.09788635     0.40413428     0.64228206
   7.92243826     0.84260312     0.56790609     0.05668939     0.55706204  1.797693E+308     0.50711467     0.14004473     0.09782966     0.40405965     0.64193404
   7.92743719     0.84368897     0.56722762     0.05655538     0.55642973  1.797693E+308     0.50757206     0.13982791     0.09777294     0.40398495     0.64158580
   7.93243397     0.84477628     0.56654883     0.05642150     0.55579696  1.797693E+308     0.50803012     0.13961118     0.09771622     0.40391025     0.64123765
   7.93743289     0.84586601     0.56586914     0.05628763     0.55516318  1.797693E+308     0.50848923     0.13939435     0.09765946     0.40383548     0.64088929
   7.94242964     0.84695720     0.56518914     0.05615389     0.55452893  1.797693E+308     0.50894901     0.13917759     0.09760271     0.40376072     0.64054102
   7.94742855     0.84805082     0.56450823     0.05602016     0.55389367  1.797693E+308     0.50940985     0.13896072     0.09754592     0.40368588     0.64019253
   7.95242526     0.84914592     0.56382700     0.05588656     0.55325795  1.797693E+308     0.50987135     0.13874394     0.09748913     0.40361105     0.63984412
   7.95742415     0.85024347     0.56314487     0.05575297     0.55262120  1.797693E+308     0.51033393     0.13852704     0.09743230     0.40353615     0.63949550
   7.96242082     0.85134249     0.56246241     0.05561951     0.55198399  1.797693E+308     0.51079718     0.13831023     0.09737548     0.40346125     0.63914696
   7.96741970     0.85244397     0.56177904     0.05548606     0.55134574  1.797693E+308     0.51126151     0.13809330     0.09731861     0.40338629     0.63879820
   7.97241633     0.85354694     0.56109535     0.05535275     0.55070704  1.797693E+308     0.51172651     0.13787645     0.09726176     0.40331132     0.63844952
   7.97741520     0.85465238     0.56041072     0.05521944     0.55006729  1.797693E+308     0.51219261     0.13765948     0.09720485     0.40323628     0.63810062
   7.98241180     0.85575931     0.55972579     0.05508627     0.54942708  1.797693E+308     0.51265939     0.13744260     0.09714796     0.40316124     0.63775180
   7.98741065     0.85686873     0.55903991     0.05495310     0.54878582  1.797693E+308     0.51312727     0.13722560     0.09709101     0.40308614     0.63740275
   7.99240721     0.85797965     0.55835371     0.05482007     0.54814410  1.797693E+308     0.51359583     0.13700868     0.09703408     0.40301103     0.63705379
   7.99740605     0.85909308     0.55766657     0.05468704     0.54750132  1.797693E+308     0.51406550     0.13679164     0.09697710     0.40293585     0.63670459
   8.00240257     0.86020800     0.55697911     0.05455415     0.54685808  1.797693E+308     0.51453586     0.13657468     0.09692012     0.40286067     0.63635547
   8.00740139     0.86132546     0.55629070     0.05442127     0.54621378  1.797693E+308     0.51500734     0.13635760     0.09686310     0.40278542     0.63600612
   8.01239787     0.86244441     0.55560197     0.05428852     0.54556901  1.797693E+308     0.51547951     0.13614060     0.09680608     0.40271017     0.63565685
   8.01739669     0.86356591     0.55491227     0.05415579     0.54492317  1.797693E+308     0.51595282     0.13592348     0.09674902     0.40263484     0.63530734
   8.02239312     0.86468891     0.55422226     0.05402318     0.54427687  1.797693E+308     0.51642682     0.13570643     0.09669196     0.40255952     0.63495791
   8.02739192     0.86581448     0.55353127     0.05389059     0.54362949  1.797693E+308     0.51690196     0.13548926     0.09663485     0.40248412     0.63460823
   8.03238832     0.86694155     0.55283996     0.05375812     0.54298165  1.797693E+308     0.51737780     0.13527218     0.09657775     0.40240872     0.63425864
   8.03738711     0.86807121     0.55214767     0.05362567     0.54233272  1.797693E+308     0.51785480     0.13505496     0.09652060     0.40233324     0.63390880
   8.04238346     0.86920238     0.55145507     0.05349335     0.54168333  1.797693E+308     0.51833250     0.13483782     0.09646345     0.40225776     0.63355904
   8.04738223     0.87033616     0.55076147     0.05336104     0.54103284  1.797693E+308     0.51881136     0.13462056     0.09640626     0.40218221     0.63320903
   8.05237855     0.87147144     0.55006755     0.05322887     0.54038188  1.797693E+308     0.51929093     0.13440337     0.09634906     0.40210666     0.63285909
   8.05737731     0.87260935     0.54937264     0.05309670     0.53972983  1.797693E+308     0.51977168     0.13418606     0.09629182     0.40203103     0.63250890
   8.06237358     0.87374877     0.54867740     0.05296468     0.53907731  1.797693E+308     0.52025313     0.13396882     0.09623458     0.40195539     0.63215879
   8.06737232     0.87489084     0.54798116     0.05283265     0.53842367  1.797693E+308     0.52073578     0.13375145     0.09617729     0.40187968     0.63180842
   8.07236855     0.87603443     0.54728460     0.05270077     0.53776958  1.797693E+308     0.52121913     0.13353416     0.09612000     0.40180397     0.63145813
   8.07736728     0.87718068     0.54658701     0.05256889     0.53711436  1.797693E+308     0.52170369     0.13331673     0.09606266     0.40172818     0.63110757
   8.08236346     0.87832845     0.54588911     0.05243715     0.53645868  1.797693E+308     0.52218897     0.13309938     0.09600532     0.40165239     0.63075709
   8.08736218     0.87947890     0.54519018     0.05230542     0.53580187  1.797693E+308     0.52267546     0.13288190     0.09594793     0.40157652     0.63040634
   8.09235832     0.88063088     0.54449093     0.05217382     0.53514460  1.797693E+308     0.52316266     0.13266449     0.09589055     0.40150064     0.63005568
   8.09735702     0.88178557     0.54379065     0.05204223     0.53448619  1.797693E+308     0.52365110     0.13244695     0.09583310     0.40142468     0.62970473
   8.10235312     0.88294178     0.54309004     0.05191078     0.53382731  1.797693E+308     0.52414026     0.13222948     0.09577566     0.40134873     0.62935387
   8.10735181     0.88410072     0.54238839     0.05177934     0.53316729  1.797693E+308     0.52463065     0.13201187     0.09571817     0.40127269     0.62900272
   8.11234786     0.88526118     0.54168642     0.05164804     0.53250681  1.797693E+308     0.52512177     0.13179434     0.09566068     0.40119664     0.62865166
   8.11734653     0.88642440     0.54098339     0.05151674     0.53184517  1.797693E+308     0.52561415     0.13157667     0.09560313     0.40112052     0.62830031
   8.12234254     0.88758914     0.54028004     0.05138558     0.53118307  1.797693E+308     0.52610725     0.13135907     0.09554558     0.40104439     0.62794904
   8.12734120     0.88875666     0.53957562     0.05125442     0.53051980  1.797693E+308     0.52660162     0.13114133     0.09548797     0.40096817     0.62759748
   8.13233716     0.88992571     0.53887089     0.05112341     0.52985607  1.797693E+308     0.52709672     0.13092367     0.09543037     0.40089196     0.62724600
   8.13733580     0.89109755     0.53816508     0.05099240     0.52919116  1.797693E+308     0.52759310     0.13070586     0.09537271     0.40081566     0.62689422
   8.14233172     0.89227093     0.53745894     0.05086154     0.52852579  1.797693E+308     0.52809022     0.13048813     0.09531505     0.40073935     0.62654253
   8.14733035     0.89344712     0.53675172     0.05073068     0.52785924  1.797693E+308     0.52858863     0.13027024     0.09525733     0.40066296     0.62619053
   8.15232622     0.89462485     0.53604419     0.05059996     0.52719223  1.797693E+308     0.52908778     0.13005244     0.09519961     0.40058657     0.62583862
   8.15732483     0.89580542     0.53533555     0.05046924     0.52652402  1.797693E+308     0.52958824     0.12983448     0.09514183     0.40051008     0.62548640
   8.16232065     0.89698753     0.53462659     0.05033867     0.52585535  1.797693E+308     0.53008944     0.12961661     0.09508405     0.40043360     0.62513425
   8.16731925     0.89817250     0.53391653     0.05020810     0.52518547  1.797693E+308     0.53059196     0.12939857     0.09502621     0.40035702     0.62478180
   8.17231502     0.89935902     0.53320615     0.05007768     0.52451514  1.797693E+308     0.53109523     0.12918062     0.09496837     0.40028044     0.62442943
   8.17731360     0.90054842     0.53249465     0.04994725     0.52384359  1.797693E+308     0.53159982     0.12896250     0.09491046     0.40020377     0.62407674
   8.18230933     0.90173936     0.53178282     0.04981698     0.52317158  1.797693E+308     0.53210518     0.12874447     0.09485256     0.40012710     0.62372413
   8.18730789     0.90293321     0.53106987     0.04968670     0.52249835  1.797693E+308     0.53261188     0.12852627     0.09479459     0.40005034     0.62337120
   8.19230357     0.90412861     0.53035661     0.04955657     0.52182465  1.797693E+308     0.53311934     0.12830816     0.09473663     0.39997357     0.62301835
   8.19730212     0.90532694     0.52964220     0.04942644     0.52114972  1.797693E+308     0.53362815     0.12808987     0.09467859     0.39989671     0.62266517
   8.20229775     0.90652682     0.52892747     0.04929646     0.52047434  1.797693E+308     0.53413774     0.12787168     0.09462056     0.39981984     0.62231208
   8.20729628     0.90772965     0.52821159     0.04916648     0.51979771  1.797693E+308     0.53464869     0.12765331     0.09456246     0.39974288     0.62195865
   8.21229186     0.90893404     0.52749539     0.04903665     0.51912062  1.797693E+308     0.53516041     0.12743502     0.09450436     0.39966592     0.62160530
   8.21729037     0.91014141     0.52677803     0.04890681     0.51844227  1.797693E+308     0.53567352     0.12721656     0.09444619     0.39958886     0.62125161
   8.22228591     0.91135033     0.52606035     0.04877712     0.51776346  1.797693E+308     0.53618740     0.12699819     0.09438802     0.39951179     0.62089800
   8.22728440     0.91256226     0.52534150     0.04864744     0.51708339  1.797693E+308     0.53670268     0.12677964     0.09432978     0.39943463     0.62054405
   8.23227988     0.91377575     0.52462233     0.04851790     0.51640287  1.797693E+308     0.53721875     0.12656117     0.09427154     0.39935746     0.62019018
   8.23727836     0.91499226     0.52390197     0.04838836     0.51572106  1.797693E+308     0.53773622     0.12634253     0.09421323     0.39928020     0.61983596
   8.24227379     0.91621034     0.52318130     0.04825897     0.51503880  1.797693E+308     0.53825448     0.12612397     0.09415492     0.39920293     0.61948181
   8.24727225     0.91743147     0.52245943     0.04812958     0.51435525  1.797693E+308     0.53877417     0.12590522     0.09409654     0.39912556     0.61912732
   8.25226763     0.91865416     0.52173724     0.04800034     0.51367124  1.797693E+308     0.53929465     0.12568657     0.09403815     0.39904818     0.61877290
   8.25726608     0.91987994     0.52101384     0.04787110     0.51298593  1.797693E+308     0.53981657     0.12546772     0.09397969     0.39897071     0.61841812
   8.26226140     0.92110728     0.52029013     0.04774201     0.51230017  1.797693E+308     0.54033929     0.12524897     0.09392123     0.39889322     0.61806342
   8.26725983     0.92233772     0.51956519     0.04761291     0.51161310  1.797693E+308     0.54086347     0.12503002     0.09386270     0.39881564     0.61770836
   8.27225510     0.92356974     0.51883994     0.04748397     0.51092557  1.797693E+308     0.54138845     0.12481116     0.09380416     0.39873805     0.61735337
   8.27725351     0.92480488     0.51811346     0.04735502     0.51023672  1.797693E+308     0.54191490     0.12459211     0.09374554     0.39866036     0.61699801
   8.28224873     0.92604160     0.51738666     0.04722623     0.50954742  1.797693E+308     0.54244216     0.12437315     0.09368693     0.39858266     0.61664273
   8.28724712     0.92728148     0.51665861     0.04709743     0.50885678  1.797693E+308     0.54297090     0.12415399     0.09362823     0.39850485     0.61628707
   8.29224229     0.92852293     0.51593025     0.04696879     0.50816569  1.797693E+308     0.54350046     0.12393492     0.09356954     0.39842704     0.61593149
   8.29724066     0.92976756     0.51520063     0.04684014     0.50747325  1.797693E+308     0.54403153     0.12371565     0.09351076     0.39834912     0.61557553
   8.30223577     0.93101378     0.51447070     0.04671165     0.50678036  1.797693E+308     0.54456341     0.12349647     0.09345198     0.39827119     0.61521964
   8.30723413     0.93226320     0.51373949     0.04658315     0.50608611  1.797693E+308     0.54509681     0.12327708     0.09339312     0.39819316     0.61486336
   8.31222918     0.93351421     0.51300797     0.04645481     0.50539141  1.797693E+308     0.54563103     0.12305779     0.09333426     0.39811512     0.61450716
   8.31722752     0.93476845     0.51227517     0.04632646     0.50469535  1.797693E+308     0.54616680     0.12283829     0.09327531     0.39803697     0.61415057
   8.32222251     0.93602428     0.51154206     0.04619826     0.50399883  1.797693E+308     0.54670339     0.12261888     0.09321636     0.39795881     0.61379405
   8.32722083     0.93728337     0.51080764     0.04607006     0.50330092  1.797693E+308     0.54724153     0.12239926     0.09315733     0.39788054     0.61343713
   8.33221577     0.93854405     0.51007292     0.04594202     0.50260257  1.797693E+308     0.54778051     0.12217973     0.09309830     0.39780226     0.61308028
   8.33721407     0.93980803     0.50933688     0.04581396     0.50190282  1.797693E+308     0.54832106     0.12195999     0.09303917     0.39772387     0.61272303
   8.34220896     0.94107360     0.50860053     0.04568607     0.50120263  1.797693E+308     0.54886245     0.12174034     0.09298005     0.39764547     0.61236585
   8.34720724     0.94234249     0.50786286     0.04555817     0.50050102  1.797693E+308     0.54940543     0.12152047     0.09292084     0.39756696     0.61200826
   8.35220206     0.94361297     0.50712488     0.04543043     0.49979897  1.797693E+308     0.54994926     0.12130069     0.09286162     0.39748844     0.61165075
   8.35720032     0.94488680     0.50638556     0.04530267     0.49909549  1.797693E+308     0.55049469     0.12108070     0.09280231     0.39740980     0.61129281
   8.36219509     0.94616223     0.50564593     0.04517508     0.49839157  1.797693E+308     0.55104097     0.12086079     0.09274300     0.39733115     0.61093495
   8.36719333     0.94744104     0.50490495     0.04504748     0.49768622  1.797693E+308     0.55158887     0.12064067     0.09268360     0.39725239     0.61057666
   8.37218804     0.94872145     0.50416366     0.04492004     0.49698042  1.797693E+308     0.55213764     0.12042063     0.09262419     0.39717361     0.61021844
   8.37718626     0.95000528     0.50342100     0.04479258     0.49627317  1.797693E+308     0.55268804     0.12020037     0.09256470     0.39709472     0.60985979
   8.38218090     0.95129070     0.50267804     0.04466529     0.49556547  1.797693E+308     0.55323932     0.11998020     0.09250519     0.39701582     0.60950122
   8.38717910     0.95257957     0.50193369     0.04453798     0.49485632  1.797693E+308     0.55379225     0.11975981     0.09244560     0.39693680     0.60914220
   8.39217369     0.95387004     0.50118904     0.04441085     0.49414672  1.797693E+308     0.55434605     0.11953950     0.09238599     0.39685776     0.60878326
   8.39717187     0.95516398     0.50044299     0.04428369     0.49343565  1.797693E+308     0.55490153     0.11931897     0.09232629     0.39677861     0.60842387
   8.40216639     0.95645953     0.49969664     0.04415670     0.49272413  1.797693E+308     0.55545788     0.11909852     0.09226659     0.39669944     0.60806455
   8.40716455     0.95775859     0.49894888     0.04402970     0.49201113  1.797693E+308     0.55601594     0.11887784     0.09220679     0.39662015     0.60770478
   8.41215901     0.95905925     0.49820080     0.04390286     0.49129768  1.797693E+308     0.55657487     0.11865725     0.09214698     0.39654085     0.60734508
   8.41715715     0.96036345     0.49745131     0.04377600     0.49058273  1.797693E+308     0.55713553     0.11843642     0.09208707     0.39646142     0.60698491
   8.42215155     0.96166927     0.49670151     0.04364931     0.48986734  1.797693E+308     0.55769707     0.11821569     0.09202716     0.39638198     0.60662482
   8.42714966     0.96297865     0.49595028     0.04352261     0.48915043  1.797693E+308     0.55826036     0.11799471     0.09196714     0.39630241     0.60626427
   8.43214400     0.96428965     0.49519873     0.04339607     0.48843308  1.797693E+308     0.55882453     0.11777382     0.09190712     0.39622284     0.60590378
   8.43714209     0.96560425     0.49444574     0.04326952     0.48771420  1.797693E+308     0.55939047     0.11755269     0.09184700     0.39614313     0.60554281
   8.44213636     0.96692047     0.49369244     0.04314313     0.48699488  1.797693E+308     0.55995731     0.11733165     0.09178686     0.39606341     0.60518192
   8.44713443     0.96824032     0.49293767     0.04301673     0.48627401  1.797693E+308     0.56052592     0.11711036     0.09172663     0.39598355     0.60482055
   8.45212864     0.96956180     0.49218260     0.04289049     0.48555271  1.797693E+308     0.56109545     0.11688917     0.09166638     0.39590369     0.60445924
   8.45712669     0.97088694     0.49142604     0.04276424     0.48482985  1.797693E+308     0.56166677     0.11666772     0.09160603     0.39582369     0.60409744
   8.46212082     0.97221371     0.49066918     0.04263815     0.48410654  1.797693E+308     0.56223901     0.11644636     0.09154567     0.39574368     0.60373572
   8.46711885     0.97354418     0.48991083     0.04251205     0.48338166  1.797693E+308     0.56281308     0.11622475     0.09148520     0.39566353     0.60337349
   8.47211292     0.97487628     0.48915216     0.04238612     0.48265635  1.797693E+308     0.56338806     0.11600323     0.09142473     0.39558337     0.60301133
   8.47711092     0.97621212     0.48839199     0.04226016     0.48192944  1.797693E+308     0.56396489     0.11578146     0.09136414     0.39550307     0.60264867
   8.48210492     0.97754959     0.48763151     0.04213438     0.48120210  1.797693E+308     0.56454264     0.11555977     0.09130354     0.39542276     0.60228607
   8.48710291     0.97889083     0.48686950     0.04200857     0.48047315  1.797693E+308     0.56512226     0.11533782     0.09124283     0.39534231     0.60192296
   8.49209684     0.98023370     0.48610719     0.04188294     0.47974377  1.797693E+308     0.56570282     0.11511596     0.09118211     0.39526185     0.60155992
   8.49709480     0.98158039     0.48534333     0.04175729     0.47901276  1.797693E+308     0.56628527     0.11489384     0.09112128     0.39518124     0.60119636
   8.50208866     0.98292871     0.48457917     0.04163181     0.47828132  1.797693E+308     0.56686866     0.11467181     0.09106044     0.39510062     0.60083286
   8.50708659     0.98428088     0.48381344     0.04150630     0.47754824  1.797693E+308     0.56745395     0.11444951     0.09099948     0.39501985     0.60046884
   8.51208038     0.98563468     0.48304742     0.04138097     0.47681473  1.797693E+308     0.56804020     0.11422730     0.09093851     0.39493907     0.60010488
   8.51707829     0.98699237     0.48227981     0.04125562     0.47607957  1.797693E+308     0.56862839     0.11400481     0.09087742     0.39485814     0.59974038
   8.52207201     0.98835170     0.48151190     0.04113044     0.47534397  1.797693E+308     0.56921753     0.11378242     0.09081632     0.39477720     0.59937594
   8.52706990     0.98971496     0.48074240     0.04100523     0.47460670  1.797693E+308     0.56980863     0.11355975     0.09075510     0.39469611     0.59901096
   8.53206354     0.99107986     0.47997260     0.04088020     0.47386900  1.797693E+308     0.57040070     0.11333718     0.09069386     0.39461501     0.59864605
   8.53706140     0.99244872     0.47920118     0.04075515     0.47312961  1.797693E+308     0.57099475     0.11311432     0.09063251     0.39453375     0.59828058
   8.54205497     0.99381922     0.47842946     0.04063027     0.47238979  1.797693E+308     0.57158977     0.11289155     0.09057114     0.39445248     0.59791517
   8.54705281     0.99519373     0.47765611     0.04050536     0.47164826  1.797693E+308     0.57218680     0.11266850     0.09050965     0.39437105     0.59754920
   8.55204630     0.99656989     0.47688246     0.04038064     0.47090631  1.797693E+308     0.57278481     0.11244554     0.09044814     0.39428961     0.59718329
   8.55704411     0.99795009     0.47610716     0.04025588     0.47016263  1.797693E+308     0.57338485     0.11222229     0.09038651     0.39420801     0.59681681
   8.56203753     0.99933194     0.47533157     0.04013130     0.46941853  1.797693E+308     0.57398588     0.11199913     0.09032486     0.39412640     0.59645039
   8.56703532     1.00071788     0.47455430     0.04000669     0.46867268  1.797693E+308     0.57458897     0.11177568     0.09026309     0.39404462     0.59608339
   8.57202866     1.00210547     0.47377674     0.03988227     0.46792641  1.797693E+308     0.57519306     0.11155232     0.09020130     0.39396283     0.59571645
   8.57702642     1.00349718     0.47299749     0.03975781     0.46717838  1.797693E+308     0.57579923     0.11132866     0.09013938     0.39388088     0.59534892
   8.58201968     1.00489055     0.47221794     0.03963353     0.46642993  1.797693E+308     0.57640641     0.11110510     0.09007744     0.39379891     0.59498145
   8.58701741     1.00628809     0.47143669     0.03950922     0.46567969  1.797693E+308     0.57701570     0.11088123     0.09001537     0.39371678     0.59461338
   8.59201060     1.00768729     0.47065514     0.03938510     0.46492903  1.797693E+308     0.57762601     0.11065746     0.08995329     0.39363463     0.59424538
   8.59700830     1.00909070     0.46987187     0.03926093     0.46417658  1.797693E+308     0.57823845     0.11043337     0.08989107     0.39355232     0.59387676
   8.60200140     1.01049577     0.46908830     0.03913696     0.46342370  1.797693E+308     0.57885191     0.11020938     0.08982883     0.39346999     0.59350820
   8.60699908     1.01190510     0.46830299     0.03901295     0.46266901  1.797693E+308     0.57946754     0.10998508     0.08976645     0.39338748     0.59313902
   8.61199210     1.01331609     0.46751738     0.03888912     0.46191389  1.797693E+308     0.58008421     0.10976088     0.08970406     0.39330496     0.59276989
   8.61698975     1.01473138     0.46673001     0.03876525     0.46115695  1.797693E+308     0.58070306     0.10953635     0.08964152     0.39322227     0.59240014
   8.62198269     1.01614834     0.46594234     0.03864158     0.46039957  1.797693E+308     0.58132296     0.10931192     0.08957897     0.39313956     0.59203045
   8.62698031     1.01756964     0.46515289     0.03851786     0.45964035  1.797693E+308     0.58194508     0.10908717     0.08951628     0.39305667     0.59166012
   8.63197316     1.01899261     0.46436315     0.03839433     0.45888071  1.797693E+308     0.58256825     0.10886251     0.08945356     0.39297377     0.59128984
   8.63697075     1.02041998     0.46357160     0.03827076     0.45811919  1.797693E+308     0.58319367     0.10863752     0.08939070     0.39289069     0.59091891
   8.64196352     1.02184902     0.46277976     0.03814738     0.45735725  1.797693E+308     0.58382016     0.10841263     0.08932782     0.39280759     0.59054804
   8.64696108     1.02328250     0.46198609     0.03802396     0.45659342  1.797693E+308     0.58444892     0.10818741     0.08926480     0.39272430     0.59017651
   8.65195376     1.02471766     0.46119213     0.03790073     0.45582917  1.797693E+308     0.58507876     0.10796228     0.08920175     0.39264100     0.58980503
   8.65695130     1.02615730     0.46039632     0.03777745     0.45506300  1.797693E+308     0.58571090     0.10773682     0.08913855     0.39255752     0.58943289
   8.66194389     1.02759862     0.45960023     0.03765437     0.45429642  1.797693E+308     0.58634413     0.10751145     0.08907533     0.39247401     0.58906079
   8.66694139     1.02904449     0.45880226     0.03753124     0.45352790  1.797693E+308     0.58697970     0.10728574     0.08901196     0.39239032     0.58868802
   8.67193389     1.03049203     0.45800401     0.03740831     0.45275896  1.797693E+308     0.58761636     0.10706012     0.08894856     0.39230661     0.58831529
   8.67693137     1.03194416     0.45720386     0.03728533     0.45198807  1.797693E+308     0.58825540     0.10683416     0.08888501     0.39222270     0.58794187
   8.68192377     1.03339797     0.45640342     0.03716254     0.45121676  1.797693E+308     0.58889553     0.10660829     0.08882144     0.39213878     0.58756851
   8.68692122     1.03485642     0.45560107     0.03703971     0.45044347  1.797693E+308     0.58953808     0.10638207     0.08875771     0.39205466     0.58719444
   8.69191353     1.03631656     0.45479843     0.03691707     0.44966977  1.797693E+308     0.59018173     0.10615595     0.08869395     0.39197052     0.58682042
   8.69691094     1.03778140     0.45399386     0.03679438     0.44889407  1.797693E+308     0.59082783     0.10592946     0.08863003     0.39188619     0.58644569
   8.70190316     1.03924792     0.45318900     0.03667188     0.44811795  1.797693E+308     0.59147505     0.10570308     0.08856609     0.39180183     0.58607100
   8.70690055     1.04071918     0.45238217     0.03654934     0.44733981  1.797693E+308     0.59212474     0.10547632     0.08850199     0.39171728     0.58569559
   8.71189267     1.04219214     0.45157506     0.03642699     0.44656126  1.797693E+308     0.59277556     0.10524967     0.08843785     0.39163270     0.58532022
   8.71689002     1.04366990     0.45076597     0.03630459     0.44578065  1.797693E+308     0.59342890     0.10502264     0.08837355     0.39154792     0.58494412
   8.72188204     1.04514936     0.44995659     0.03618239     0.44499964  1.797693E+308     0.59408337     0.10479572     0.08830923     0.39146311     0.58456806
   8.72687936     1.04663367     0.44914520     0.03606013     0.44421656  1.797693E+308     0.59474040     0.10456841     0.08824473     0.39137810     0.58419125
   8.73187128     1.04811967     0.44833353     0.03593808     0.44343306  1.797693E+308     0.59539857     0.10434121     0.08818021     0.39129307     0.58381449
   8.73686857     1.04961059     0.44751982     0.03581597     0.44264747  1.797693E+308     0.59605933     0.10411362     0.08811551     0.39120782     0.58343696
   8.74186039     1.05110322     0.44670583     0.03569406     0.44186147  1.797693E+308     0.59672126     0.10388613     0.08805078     0.39112255     0.58305947
   8.74685764     1.05260081     0.44588978     0.03557209     0.44107335  1.797693E+308     0.59738580     0.10365825     0.08798588     0.39103707     0.58268121
   8.75184936     1.05410010     0.44507345     0.03545033     0.44028483  1.797693E+308     0.59805152     0.10343048     0.08792095     0.39095156     0.58230299
   8.75684657     1.05560443     0.44425503     0.03532850     0.43949415  1.797693E+308     0.59871990     0.10320230     0.08785584     0.39086584     0.58192399
   8.76183819     1.05711046     0.44343633     0.03520688     0.43870307  1.797693E+308     0.59938947     0.10297423     0.08779070     0.39078009     0.58154502
   8.76683537     1.05862158     0.44261552     0.03508519     0.43790982  1.797693E+308     0.60006174     0.10274575     0.08772538     0.39069412     0.58116525
   8.77182688     1.06013442     0.44179443     0.03496372     0.43711617  1.797693E+308     0.60073520     0.10251738     0.08766002     0.39060812     0.58078552
   8.77682402     1.06165240     0.44097120     0.03484217     0.43632031  1.797693E+308     0.60141140     0.10228859     0.08759448     0.39052190     0.58040497
   8.78181542     1.06317210     0.44014769     0.03472084     0.43552405  1.797693E+308     0.60208882     0.10205991     0.08752890     0.39043566     0.58002447
   8.78681253     1.06469701     0.43932202     0.03459944     0.43472556  1.797693E+308     0.60276902     0.10183081     0.08746314     0.39034918     0.57964313
   8.79180382     1.06622364     0.43849606     0.03447824     0.43392668  1.797693E+308     0.60345044     0.10160181     0.08739734     0.39026268     0.57926183
   8.79680089     1.06775554     0.43766791     0.03435698     0.43312553  1.797693E+308     0.60413468     0.10137239     0.08733135     0.39017594     0.57887968
   8.80179207     1.06928917     0.43683949     0.03423593     0.43232400  1.797693E+308     0.60482015     0.10114307     0.08726532     0.39008918     0.57849757
   8.80678909     1.07082814     0.43600883     0.03411481     0.43152017  1.797693E+308     0.60550850     0.10091332     0.08719910     0.39000217     0.57811460
   8.81178016     1.07236884     0.43517791     0.03399390     0.43071595  1.797693E+308     0.60619809     0.10068367     0.08713284     0.38991514     0.57773166
   8.81677715     1.07391495     0.43434473     0.03387292     0.42990941  1.797693E+308     0.60689059     0.10045359     0.08706638     0.38982787     0.57734785
   8.82176810     1.07546278     0.43351127     0.03375215     0.42910248  1.797693E+308     0.60758435     0.10022361     0.08699989     0.38974057     0.57696407
   8.82676505     1.07701610     0.43267553     0.03363130     0.42829321  1.797693E+308     0.60828107     0.09999318     0.08693319     0.38965303     0.57657940
   8.83175588     1.07857114     0.43183952     0.03351067     0.42748354  1.797693E+308     0.60897907     0.09976287     0.08686645     0.38956545     0.57619477
   8.83675279     1.08013174     0.43100119     0.03338996     0.42667150  1.797693E+308     0.60968006     0.09953209     0.08679950     0.38947763     0.57580922
   8.84174350     1.08169407     0.43016260     0.03326947     0.42585906  1.797693E+308     0.61038235     0.09930142     0.08673252     0.38938977     0.57542371
   8.84674037     1.08326202     0.42932165     0.03314890     0.42504422  1.797693E+308     0.61108768     0.09907029     0.08666532     0.38930166     0.57503727
   8.85173095     1.08483172     0.42848043     0.03302854     0.42422899  1.797693E+308     0.61179432     0.09883927     0.08659808     0.38921352     0.57465087
   8.85672778     1.08640710     0.42763683     0.03290811     0.42341132  1.797693E+308     0.61250406     0.09860778     0.08653063     0.38912512     0.57426352
   8.86171824     1.08798423     0.42679297     0.03278789     0.42259327  1.797693E+308     0.61321511     0.09837639     0.08646313     0.38903668     0.57387620
   8.86671502     1.08956713     0.42594669     0.03266759     0.42177274  1.797693E+308     0.61392932     0.09814453     0.08639541     0.38894799     0.57348793
   8.87170536     1.09115178     0.42510014     0.03254751     0.42095183  1.797693E+308     0.61464485     0.09791277     0.08632765     0.38885925     0.57309968
   8.87670210     1.09274228     0.42425115     0.03242734     0.42012841  1.797693E+308     0.61536358     0.09768053     0.08625967     0.38877026     0.57271045
   8.88169230     1.09433452     0.42340189     0.03230739     0.41930461  1.797693E+308     0.61608367     0.09744840     0.08619164     0.38868122     0.57232126
   8.88668899     1.09593270     0.42255015     0.03218735     0.41847827  1.797693E+308     0.61680700     0.09721577     0.08612338     0.38859192     0.57193107
   8.89167906     1.09753262     0.42169814     0.03206754     0.41765155  1.797693E+308     0.61753170     0.09698325     0.08605508     0.38850257     0.57154090
   8.89667571     1.09913856     0.42084362     0.03194763     0.41682225  1.797693E+308     0.61825970     0.09675022     0.08598654     0.38841295     0.57114972
   8.90166564     1.10074625     0.41998883     0.03182796     0.41599257  1.797693E+308     0.61898908     0.09651731     0.08591796     0.38832330     0.57075856
   8.90666224     1.10236004     0.41913149     0.03170818     0.41516028  1.797693E+308     0.61972183     0.09628388     0.08584914     0.38823336     0.57036638
   8.91165204     1.10397559     0.41827389     0.03158863     0.41432762  1.797693E+308     0.62045597     0.09605057     0.08578027     0.38814338     0.56997421
   8.91664859     1.10559731     0.41741369     0.03146899     0.41349230  1.797693E+308     0.62119352     0.09581673     0.08571115     0.38805311     0.56958099
   8.92163824     1.10722080     0.41655323     0.03134957     0.41265661  1.797693E+308     0.62193250     0.09558300     0.08564199     0.38796281     0.56918780
   8.92663475     1.10885056     0.41569014     0.03123005     0.41181823  1.797693E+308     0.62267494     0.09534874     0.08557258     0.38787221     0.56879353
   8.93162426     1.11048208     0.41482680     0.03111076     0.41097948  1.797693E+308     0.62341882     0.09511459     0.08550312     0.38778157     0.56839928
   8.93662071     1.11211996     0.41396078     0.03099137     0.41013800  1.797693E+308     0.62416623     0.09487991     0.08543340     0.38769063     0.56800394
   8.94161007     1.11375962     0.41309451     0.03087221     0.40929616  1.797693E+308     0.62491509     0.09464533     0.08536363     0.38759965     0.56760862
   8.94660648     1.11540572     0.41222553     0.03075294     0.40845154  1.797693E+308     0.62566755     0.09441020     0.08529361     0.38750837     0.56721218
   8.95159568     1.11705360     0.41135629     0.03063391     0.40760656  1.797693E+308     0.62642147     0.09417519     0.08522353     0.38741704     0.56681576
   8.95659204     1.11870802     0.41048430     0.03051477     0.40675876  1.797693E+308     0.62717905     0.09393961     0.08515319     0.38732540     0.56641820
   8.96158109     1.12036422     0.40961206     0.03039586     0.40591060  1.797693E+308     0.62793812     0.09370415     0.08508279     0.38723372     0.56602066
   8.96657740     1.12202706     0.40873701     0.03027684     0.40505959  1.797693E+308     0.62870092     0.09346812     0.08501212     0.38714172     0.56562196
   8.97156629     1.12369169     0.40786172     0.03015806     0.40420822  1.797693E+308     0.62946521     0.09323220     0.08494139     0.38704968     0.56522327
   8.97656254     1.12536306     0.40698359     0.03003916     0.40335395  1.797693E+308     0.63023330     0.09299570     0.08487040     0.38695731     0.56482340
   8.98155127     1.12703621     0.40610521     0.02992050     0.40249932  1.797693E+308     0.63100292     0.09275931     0.08479934     0.38686490     0.56442354
   8.98654746     1.12871621     0.40522394     0.02980172     0.40164175  1.797693E+308     0.63177639     0.09252233     0.08472800     0.38677215     0.56402248
   8.99153603     1.13039801     0.40434243     0.02968318     0.40078382  1.797693E+308     0.63255141     0.09228546     0.08465660     0.38667936     0.56362142
   8.99653216     1.13208675     0.40345798     0.02956452     0.39992290  1.797693E+308     0.63333036     0.09204799     0.08458491     0.38658624     0.56321914
   9.00152056     1.13377729     0.40257330     0.02944610     0.39906163  1.797693E+308     0.63411088     0.09181064     0.08451316     0.38649306     0.56281686
   9.00651664     1.13547489     0.40168562     0.02932755     0.39819733  1.797693E+308     0.63489540     0.09157267     0.08444113     0.38639954     0.56241334
   9.01150486     1.13717429     0.40079771     0.02920925     0.39733267  1.797693E+308     0.63568150     0.09133482     0.08436902     0.38630597     0.56200981
   9.01650088     1.13888086     0.39990677     0.02909081     0.39646493  1.797693E+308     0.63647169     0.09109634     0.08429662     0.38621205     0.56160500
   9.02148892     1.14058924     0.39901559     0.02897263     0.39559683  1.797693E+308     0.63726348     0.09085797     0.08422415     0.38611808     0.56120020
   9.02648489     1.14230490     0.39812132     0.02885431     0.39472561  1.797693E+308     0.63805943     0.09061897     0.08415138     0.38602375     0.56079409
   9.03147275     1.14402237     0.39722682     0.02873623     0.39385403  1.797693E+308     0.63885701     0.09038008     0.08407854     0.38592936     0.56038798
   9.03646865     1.14574725     0.39632918     0.02861802     0.39297928  1.797693E+308     0.63965882     0.09014054     0.08400538     0.38583461     0.55998054
   9.04145632     1.14747394     0.39543132     0.02850006     0.39210417  1.797693E+308     0.64046229     0.08990112     0.08393216     0.38573981     0.55957309
   9.04645216     1.14920816     0.39453026     0.02838196     0.39122583  1.797693E+308     0.64127008     0.08966104     0.08385862     0.38564463     0.55916429
   9.05143964     1.15094420     0.39362897     0.02826411     0.39034714  1.797693E+308     0.64207955     0.08942107     0.08378501     0.38554940     0.55875548
   9.05643541     1.15268789     0.39272443     0.02814612     0.38946516  1.797693E+308     0.64289342     0.08918042     0.08371107     0.38545379     0.55834528
   9.06142270     1.15443340     0.39181967     0.02802837     0.38858284  1.797693E+308     0.64370899     0.08893990     0.08363706     0.38535811     0.55793507
   9.06641840     1.15618670     0.39091161     0.02791048     0.38769717  1.797693E+308     0.64452905     0.08869868     0.08356271     0.38526205     0.55752345
   9.07140549     1.15794182     0.39000332     0.02779285     0.38681117  1.797693E+308     0.64535084     0.08845758     0.08348829     0.38516593     0.55711181
   9.07640112     1.15970486     0.38909167     0.02767506     0.38592175  1.797693E+308     0.64617721     0.08821577     0.08341353     0.38506941     0.55669872
   9.08138800     1.16146974     0.38817980     0.02755753     0.38503200  1.797693E+308     0.64700533     0.08797409     0.08333869     0.38497283     0.55628562
   9.08638357     1.16324266     0.38726450     0.02743984     0.38413879  1.797693E+308     0.64783812     0.08773169     0.08326351     0.38487584     0.55587104
   9.09137024     1.16501743     0.38634899     0.02732240     0.38324524  1.797693E+308     0.64867270     0.08748940     0.08318824     0.38477879     0.55545643
   9.09636573     1.16680039     0.38542998     0.02720481     0.38234816  1.797693E+308     0.64951204     0.08724638     0.08311262     0.38468133     0.55504032
   9.10135218     1.16858520     0.38451077     0.02708748     0.38145075  1.797693E+308     0.65035320     0.08700349     0.08303691     0.38458379     0.55462419
   9.10634760     1.17037834     0.38358800     0.02696998     0.38054975  1.797693E+308     0.65119922     0.08675984     0.08296084     0.38448584     0.55420651
   9.11133383     1.17217334     0.38266502     0.02685274     0.37964842  1.797693E+308     0.65204707     0.08651631     0.08288468     0.38438781     0.55378880
   9.11632917     1.17397683     0.38173842     0.02673534     0.37874344  1.797693E+308     0.65289991     0.08627202     0.08280816     0.38428935     0.55336952
   9.12131517     1.17578218     0.38081161     0.02661819     0.37783812  1.797693E+308     0.65375460     0.08602785     0.08273154     0.38419082     0.55295021
   9.12631044     1.17759617     0.37988112     0.02650087     0.37692909  1.797693E+308     0.65461437     0.08578290     0.08265454     0.38409184     0.55252928
   9.13129620     1.17941203     0.37895041     0.02638382     0.37601972  1.797693E+308     0.65547604     0.08553807     0.08257745     0.38399279     0.55210832
   9.13629138     1.18123670     0.37801595     0.02626659     0.37510657  1.797693E+308     0.65634290     0.08529244     0.08249998     0.38389329     0.55168571
   9.14127690     1.18306323     0.37708129     0.02614962     0.37419309  1.797693E+308     0.65721168     0.08504693     0.08242240     0.38379371     0.55126305
   9.14627201     1.18489874     0.37614279     0.02603247     0.37327575  1.797693E+308     0.65808577     0.08480061     0.08234443     0.38369367     0.55083872
   9.15125728     1.18673613     0.37520409     0.02591559     0.37235808  1.797693E+308     0.65896181     0.08455441     0.08226637     0.38359355     0.55041433
   9.15625229     1.18858267     0.37426149     0.02579852     0.37143648  1.797693E+308     0.65984327     0.08430738     0.08218789     0.38349295     0.54998822
   9.16123731     1.19043109     0.37331868     0.02568173     0.37051456  1.797693E+308     0.66072672     0.08406047     0.08210932     0.38339228     0.54956207
   9.16623224     1.19228883     0.37237189     0.02556473     0.36958862  1.797693E+308     0.66161572     0.08381271     0.08203032     0.38329111     0.54913414
   9.17121699     1.19414847     0.37142490     0.02544801     0.36866236  1.797693E+308     0.66250674     0.08356508     0.08195123     0.38318986     0.54870616
   9.17621183     1.19601761     0.37047385     0.02533109     0.36773201  1.797693E+308     0.66340344     0.08331656     0.08187170     0.38308811     0.54827638
   9.18119631     1.19788865     0.36952260     0.02521444     0.36680134  1.797693E+308     0.66430218     0.08306818     0.08179207     0.38298628     0.54784653
   9.18619105     1.19976939     0.36856720     0.02509759     0.36586650  1.797693E+308     0.66520674     0.08281891     0.08171200     0.38288393     0.54741484
   9.19117525     1.20165204     0.36761161     0.02498102     0.36493134  1.797693E+308     0.66611338     0.08256976     0.08163182     0.38278150     0.54698308
   9.19617340     1.20354591     0.36665111     0.02486415     0.36399126  1.797693E+308     0.66702661     0.08231952     0.08155113     0.38267846     0.54654911
   9.20116778     1.20544436     0.36568907     0.02474739     0.36304955  1.797693E+308     0.66794326     0.08206906     0.08147022     0.38257519     0.54611447
   9.20616585     1.20735028     0.36472404     0.02463058     0.36210479  1.797693E+308     0.66886472     0.08181801     0.08138895     0.38247153     0.54567849
   9.21116001     1.20926083     0.36375746     0.02451389     0.36115839  1.797693E+308     0.66978966     0.08156674     0.08130746     0.38236762     0.54524182
   9.21615800     1.21117903     0.36278780     0.02439714     0.36020886  1.797693E+308     0.67071955     0.08131486     0.08122560     0.38226331     0.54480377
   9.22115194     1.21310190     0.36181659     0.02428051     0.35925768  1.797693E+308     0.67165298     0.08106275     0.08114351     0.38215874     0.54436501
   9.22614985     1.21503260     0.36084221     0.02416381     0.35830329  1.797693E+308     0.67259148     0.08081002     0.08106105     0.38205376     0.54392482
   9.23114355     1.21696803     0.35986626     0.02404723     0.35734723  1.797693E+308     0.67353359     0.08055705     0.08097834     0.38194852     0.54348392
   9.23614138     1.21891147     0.35888708     0.02393057     0.35638787  1.797693E+308     0.67448092     0.08030344     0.08089526     0.38184285     0.54304155
   9.24113483     1.22085969     0.35790630     0.02381404     0.35542684  1.797693E+308     0.67543190     0.08004959     0.08081192     0.38173693     0.54259844
   9.24613258     1.22281613     0.35692219     0.02369743     0.35446242  1.797693E+308     0.67638826     0.07979507     0.08072819     0.38163055     0.54215381
   9.25112578     1.22477739     0.35593647     0.02358094     0.35349631  1.797693E+308     0.67734835     0.07954033     0.08064421     0.38152391     0.54170844
   9.25612344     1.22674708     0.35494734     0.02346437     0.35252673  1.797693E+308     0.67831395     0.07928488     0.08055982     0.38141681     0.54126150
   9.26111637     1.22872164     0.35395659     0.02334792     0.35155544  1.797693E+308     0.67928335     0.07902920     0.08047517     0.38130943     0.54081380
   9.26611394     1.23070486     0.35296232     0.02323138     0.35058058  1.797693E+308     0.68025843     0.07877280     0.08039010     0.38120159     0.54036448
   9.27110660     1.23269299     0.35196641     0.02311496     0.34960399  1.797693E+308     0.68123739     0.07851616     0.08030476     0.38109346     0.53991438
   9.27610408     1.23469001     0.35096689     0.02299845     0.34862374  1.797693E+308     0.68222218     0.07825878     0.08021899     0.38098484     0.53946261
   9.28109644     1.23669200     0.34996572     0.02288206     0.34764174  1.797693E+308     0.68321092     0.07800116     0.08013296     0.38087594     0.53901005
   9.28609382     1.23870311     0.34896082     0.02276556     0.34665598  1.797693E+308     0.68420567     0.07774277     0.08004647     0.38076652     0.53855576
   9.29108589     1.24071926     0.34795426     0.02264920     0.34566845  1.797693E+308     0.68520444     0.07748413     0.07995970     0.38065682     0.53810066
   9.29608317     1.24274476     0.34694387     0.02253271     0.34467705  1.797693E+308     0.68620941     0.07722470     0.07987247     0.38054659     0.53764377
   9.30107493     1.24477536     0.34593179     0.02241637     0.34368387  1.797693E+308     0.68721848     0.07696503     0.07978496     0.38043606     0.53718605
   9.30607209     1.24681558     0.34491577     0.02229989     0.34268670  1.797693E+308     0.68823394     0.07670453     0.07969697     0.38032499     0.53672648
   9.31106353     1.24886096     0.34389804     0.02218355     0.34168774  1.797693E+308     0.68925358     0.07644377     0.07960869     0.38021361     0.53626607
   9.31606059     1.25091622     0.34287625     0.02206708     0.34068467  1.797693E+308     0.69027980     0.07618217     0.07951991     0.38010167     0.53580375
   9.32105169     1.25297671     0.34185273     0.02195074     0.33967978  1.797693E+308     0.69131030     0.07592031     0.07943084     0.37998941     0.53534056
   9.32604863     1.25504737     0.34082504     0.02183426     0.33867066  1.797693E+308     0.69234758     0.07565757     0.07934125     0.37987657     0.53487539
   9.33103937     1.25712331     0.33979559     0.02171792     0.33765971  1.797693E+308     0.69338923     0.07539457     0.07925135     0.37976341     0.53440934
   9.33603619     1.25920972     0.33876183     0.02160143     0.33664440  1.797693E+308     0.69443787     0.07513066     0.07916093     0.37964964     0.53394123
   9.34102657     1.26130149     0.33772631     0.02148507     0.33562724  1.797693E+308     0.69549098     0.07486649     0.07907019     0.37953554     0.53347223
   9.34602326     1.26340404     0.33668633     0.02136856     0.33460558  1.797693E+308     0.69655132     0.07460137     0.07897891     0.37942082     0.53300109
   9.35101326     1.26551200     0.33564457     0.02125219     0.33358204  1.797693E+308     0.69761622     0.07433598     0.07888730     0.37930576     0.53252904
   9.35600982     1.26763108     0.33459821     0.02113564     0.33255386  1.797693E+308     0.69868858     0.07406961     0.07879513     0.37919004     0.53205478
   9.36099942     1.26975565     0.33355004     0.02101924     0.33152379  1.797693E+308     0.69976561     0.07380297     0.07870262     0.37907398     0.53157957
   9.36599584     1.27189167     0.33249713     0.02090266     0.33048893  1.797693E+308     0.70085035     0.07353532     0.07860952     0.37895724     0.53110208
   9.37098501     1.27403326     0.33144238     0.02078622     0.32945215  1.797693E+308     0.70193986     0.07326738     0.07851609     0.37884014     0.53062362
   9.37598129     1.27618667     0.33038273     0.02066959     0.32841042  1.797693E+308     0.70303736     0.07299839     0.07842205     0.37872234     0.53014278
   9.38097003     1.27834571     0.32932122     0.02055310     0.32736675  1.797693E+308     0.70413973     0.07272913     0.07832765     0.37860417     0.52966095
   9.38596615     1.28051697     0.32825464     0.02043642     0.32631797  1.797693E+308     0.70525037     0.07245876     0.07823262     0.37848528     0.52917666
   9.39095443     1.28269393     0.32718619     0.02031988     0.32526722  1.797693E+308     0.70636600     0.07218812     0.07813724     0.37836600     0.52869136
   9.39595040     1.28488351     0.32611248     0.02020312     0.32421118  1.797693E+308     0.70749019     0.07191633     0.07804120     0.37824596     0.52820349
   9.40093819     1.28707888     0.32503687     0.02008651     0.32315315  1.797693E+308     0.70861950     0.07164425     0.07794479     0.37812554     0.52771458
   9.40593399     1.28928728     0.32395582     0.01996968     0.32208965  1.797693E+308     0.70975767     0.07137099     0.07784769     0.37800432     0.52722301
   9.41092129     1.29150157     0.32287285     0.01985300     0.32102413  1.797693E+308     0.71090108     0.07109744     0.07775022     0.37788270     0.52673036
   9.41591691     1.29372934     0.32178424     0.01973607     0.31995294  1.797693E+308     0.71205370     0.07082266     0.07765203     0.37776026     0.52623495
   9.42090367     1.29596307     0.32069367     0.01961930     0.31887971  1.797693E+308     0.71321168     0.07054757     0.07755346     0.37763741     0.52573844
   9.42589911     1.29821077     0.31959726     0.01950227     0.31780060  1.797693E+308     0.71437922     0.07027121     0.07745415     0.37751369     0.52523905
   9.43088531     1.30046453     0.31849888     0.01938540     0.31671942  1.797693E+308     0.71555226     0.06999454     0.07735444     0.37738955     0.52473853
   9.43588056     1.30273275     0.31739442     0.01926825     0.31563214  1.797693E+308     0.71673523     0.06971654     0.07725395     0.37726452     0.52423501
   9.44086618     1.30500712     0.31628796     0.01915127     0.31454276  1.797693E+308     0.71792384     0.06943823     0.07715306     0.37713904     0.52373033
   9.44586122     1.30729649     0.31517519     0.01903400     0.31344706  1.797693E+308     0.71912278     0.06915853     0.07705136     0.37701263     0.52322252
   9.45084622     1.30959211     0.31406039     0.01891688     0.31234922  1.797693E+308     0.72032751     0.06887851     0.07694924     0.37688577     0.52271351
   9.45584104     1.31190330     0.31293904     0.01879946     0.31124481  1.797693E+308     0.72154297     0.06859704     0.07684627     0.37675792     0.52220124
   9.46082539     1.31422083     0.31181562     0.01868221     0.31013824  1.797693E+308     0.72276439     0.06831526     0.07674288     0.37662961     0.52168775
   9.46581999     1.31655454     0.31068539     0.01856463     0.30902483  1.797693E+308     0.72399700     0.06803196     0.07663861     0.37650028     0.52117084
   9.47080365     1.31889471     0.30955306     0.01844722     0.30790922  1.797693E+308     0.72523572     0.06774833     0.07653389     0.37637046     0.52065267
   9.47579801     1.32125168     0.30841363     0.01832946     0.30678650  1.797693E+308     0.72648610     0.06746313     0.07642825     0.37623957     0.52013094
   9.48078095     1.32361523     0.30727207     0.01821188     0.30566156  1.797693E+308     0.72774278     0.06717759     0.07632215     0.37610817     0.51960791
   9.48577505     1.32599626     0.30612311     0.01809393     0.30452920  1.797693E+308     0.72901162     0.06689040     0.07621509     0.37597566     0.51908115
   9.49075722     1.32838399     0.30497198     0.01797615     0.30339457  1.797693E+308     0.73028693     0.06660287     0.07610756     0.37584262     0.51855305
   9.49575106     1.33078993     0.30381314     0.01785799     0.30225222  1.797693E+308     0.73157495     0.06631361     0.07599902     0.37570841     0.51802104
   9.50073241     1.33320268     0.30265210     0.01774000     0.30110756  1.797693E+308     0.73286965     0.06602401     0.07588999     0.37557366     0.51748766
   9.50572596     1.33563444     0.30148300     0.01762160     0.29995483  1.797693E+308     0.73417762     0.06573260     0.07577992     0.37543767     0.51695018
   9.51070645     1.33807313     0.30031165     0.01750339     0.29879977  1.797693E+308     0.73549248     0.06544083     0.07566933     0.37530112     0.51641128
   9.51569970     1.34053165     0.29913188     0.01738473     0.29763627  1.797693E+308     0.73682124     0.06514717     0.07555764     0.37516328     0.51586808
   9.52067927     1.34299725     0.29794983     0.01726626     0.29647038  1.797693E+308     0.73815709     0.06485314     0.07544542     0.37502485     0.51532341
   9.52567220     1.34548357     0.29675897     0.01714733     0.29529568  1.797693E+308     0.73950751     0.06455713     0.07533205     0.37488505     0.51477424
   9.53065080     1.34797711     0.29556577     0.01702858     0.29411855  1.797693E+308     0.74086526     0.06426075     0.07521813     0.37474465     0.51422353
   9.53564338     1.35049233     0.29436335     0.01690934     0.29293218  1.797693E+308     0.74223829     0.06396228     0.07510300     0.37460281     0.51366809
   9.54062094     1.35301492     0.29315854     0.01679029     0.29174334  1.797693E+308     0.74361890     0.06366343     0.07498730     0.37446034     0.51311107
   9.54561316     1.35556023     0.29194406     0.01667072     0.29054481  1.797693E+308     0.74501556     0.06336239     0.07487032     0.37431635     0.51254906
   9.55058961     1.35811306     0.29072715     0.01655135     0.28934376  1.797693E+308     0.74642006     0.06306096     0.07475275     0.37417170     0.51198542
   9.55558144     1.36068972     0.28950006     0.01643141     0.28813253  1.797693E+308     0.74784145     0.06275722     0.07463384     0.37402545     0.51141651
   9.56055670     1.36327408     0.28827051     0.01631168     0.28691874  1.797693E+308     0.74927094     0.06245308     0.07451432     0.37387851     0.51084591
   9.56554811     1.36588347     0.28703025     0.01619136     0.28569424  1.797693E+308     0.75071824     0.06214651     0.07439337     0.37372988     0.51026976
   9.57052210     1.36850073     0.28578746     0.01607124     0.28446712  1.797693E+308     0.75217394     0.06183952     0.07427180     0.37358052     0.50969185
   9.57551306     1.37114434     0.28453340     0.01595048     0.28322872  1.797693E+308     0.75364843     0.06152997     0.07414872     0.37342938     0.50910807
   9.58048569     1.37379600     0.28327676     0.01582994     0.28198765  1.797693E+308     0.75513163     0.06122000     0.07402498     0.37327747     0.50852245
   9.58547617     1.37647542     0.28200822     0.01570872     0.28073468  1.797693E+308     0.75663468     0.06090731     0.07389965     0.37312366     0.50793063
   9.59044733     1.37916310     0.28073703     0.01558772     0.27947898  1.797693E+308     0.75814679     0.06059420     0.07377364     0.37296906     0.50733689
   9.59543728     1.38188008     0.27945328     0.01546599     0.27821071  1.797693E+308     0.75967993     0.06027820     0.07364593     0.37281244     0.50673657
   9.60040687     1.38460553     0.27816681     0.01534448     0.27693964  1.797693E+308     0.76122247     0.05996177     0.07351752     0.37265498     0.50613426
   9.60539626     1.38736198     0.27686704     0.01522221     0.27565527  1.797693E+308     0.76278733     0.05964228     0.07338731     0.37249536     0.50552495
   9.61036414     1.39012711     0.27556448     0.01510016     0.27436802  1.797693E+308     0.76436198     0.05932234     0.07325635     0.37233487     0.50491356
   9.61535292     1.39292509     0.27424781     0.01497728     0.27306667  1.797693E+308     0.76596034     0.05899915     0.07312349     0.37217209     0.50429473
   9.62031895     1.39573200     0.27292829     0.01485464     0.27176237  1.797693E+308     0.76756893     0.05867550     0.07298985     0.37200837     0.50367372
   9.62530707     1.39857378     0.27159375     0.01473110     0.27044308  1.797693E+308     0.76920277     0.05834840     0.07285417     0.37184220     0.50304477
   9.63027109     1.40142476     0.27025629     0.01460781     0.26912077  1.797693E+308     0.77084729     0.05802081     0.07271768     0.37167505     0.50241354
   9.63525848     1.40431285     0.26890284     0.01448357     0.26778249  1.797693E+308     0.77251878     0.05768955     0.07257901     0.37150527     0.50177383
   9.64022031     1.40721040     0.26754637     0.01435957     0.26644110  1.797693E+308     0.77420143     0.05735778     0.07243949     0.37133445     0.50113172
   9.64520692     1.41014756     0.26617283     0.01423454     0.26508266  1.797693E+308     0.77591295     0.05702208     0.07229763     0.37116080     0.50048052
   9.65016636     1.41309447     0.26479619     0.01410977     0.26372102  1.797693E+308     0.77763617     0.05668586     0.07215488     0.37098606     0.49982680
   9.65515210     1.41608374     0.26340126     0.01398390     0.26234114  1.797693E+308     0.77939038     0.05634542     0.07200962     0.37080826     0.49916331
   9.66010891     1.41908310     0.26200313     0.01385828     0.26095795  1.797693E+308     0.78115687     0.05600445     0.07186341     0.37062931     0.49849717
   9.66509370     1.42212789     0.26058537     0.01373147     0.25955518  1.797693E+308     0.78295671     0.05565895     0.07171451     0.37044705     0.49782051
   9.67004763     1.42518311     0.25916431     0.01360493     0.25814900  1.797693E+308     0.78476948     0.05531289     0.07156461     0.37026355     0.49714105
   9.67503136     1.42828722     0.25772211     0.01347709     0.25672174  1.797693E+308     0.78661827     0.05496194     0.07141180     0.37007647     0.49645021
   9.67998209     1.43140214     0.25627649     0.01334953     0.25529094  1.797693E+308     0.78848068     0.05461041     0.07125792     0.36988808     0.49575641
   9.68496466     1.43456983     0.25480802     0.01322056     0.25383738  1.797693E+308     0.79038213     0.05425360     0.07110089     0.36969578     0.49505028
   9.68991184     1.43774875     0.25333601     0.01309188     0.25238015  1.797693E+308     0.79229798     0.05389619     0.07094274     0.36950208     0.49434101
   9.69489310     1.44098487     0.25183923     0.01296166     0.25089823  1.797693E+308     0.79425629     0.05353304     0.07078115     0.36930411     0.49361830
   9.69983632     1.44423266     0.25033877     0.01283175     0.24941251  1.797693E+308     0.79622987     0.05316927     0.07061837     0.36910463     0.49289227
   9.70481612     1.44754268     0.24881133     0.01270015     0.24789991  1.797693E+308     0.79824982     0.05279924     0.07045183     0.36890048     0.49215154
   9.70975489     1.45086488     0.24728006     0.01256887     0.24638335  1.797693E+308     0.80028601     0.05242856     0.07028402     0.36869469     0.49140727
   9.71473304     1.45425509     0.24571929     0.01243573     0.24483741  1.797693E+308     0.80237310     0.05205104     0.07011208     0.36848375     0.49064687
   9.71966679     1.45765804     0.24415452     0.01230293     0.24328733  1.797693E+308     0.80447751     0.05167284     0.06993879     0.36827104     0.48988266
   9.72464306     1.46113569     0.24255732     0.01216807     0.24170496  1.797693E+308     0.80663807     0.05128710     0.06976094     0.36805262     0.48910066
   9.72957110     1.46462670     0.24095593     0.01203357     0.24011826  1.797693E+308     0.80881718     0.05090065     0.06958163     0.36783228     0.48831456
   9.73454523     1.46820024     0.23931870     0.01189680     0.23849586  1.797693E+308     0.81105859     0.05050587     0.06939727     0.36760557     0.48750871
   9.73946673     1.47178784     0.23767708     0.01176039     0.23686893  1.797693E+308     0.81331996     0.05011035     0.06921134     0.36737677     0.48669845
   9.74443838     1.47546718     0.23599558     0.01162145     0.23520230  1.797693E+308     0.81565091     0.04970555     0.06901975     0.36714082     0.48586612
   9.74935233     1.47916137     0.23430945     0.01148290     0.23353089  1.797693E+308     0.81800342     0.04929996     0.06882647     0.36690257     0.48502900
   9.75432108     1.48295830     0.23257866     0.01134149     0.23181500  1.797693E+308     0.82043424     0.04888397     0.06862683     0.36665624     0.48416704
   9.75922621     1.48677098     0.23084295     0.01120050     0.23009406  1.797693E+308     0.82288848     0.04846716     0.06842533     0.36640737     0.48329986
   9.76419155     1.49069968     0.22905679     0.01105628     0.22832288  1.797693E+308     0.82543162     0.04803859     0.06821662     0.36614927     0.48240448
   9.76908629     1.49464516     0.22726541     0.01091251     0.22654632  1.797693E+308     0.82800037     0.04760914     0.06800588     0.36588835     0.48150337
   9.77404755     1.49872294     0.22541648     0.01076504     0.22471247  1.797693E+308     0.83067104     0.04716629     0.06778685     0.36561680     0.48056994
   9.77892985     1.50281871     0.22356196     0.01061806     0.22287287  1.797693E+308     0.83336991     0.04672249     0.06756559     0.36534207     0.47963015
   9.78388616     1.50706707     0.22164105     0.01046680     0.22096718  1.797693E+308     0.83618703     0.04626321     0.06733472     0.36505496     0.47865290
   9.78875336     1.51133484     0.21971413     0.01031607     0.21905530  1.797693E+308     0.83903549     0.04580293     0.06710137     0.36476424     0.47766854
   9.79370356     1.51578102     0.21770958     0.01016034     0.21706616  1.797693E+308     0.84202307     0.04532455     0.06685670     0.36445886     0.47664012
   9.79855207     1.52024832     0.21569849     0.01000519     0.21507029  1.797693E+308     0.84504584     0.04484508     0.06660925     0.36414936     0.47560369
   9.80349454     1.52492768     0.21359514     0.00984410     0.21298259  1.797693E+308     0.84823510     0.04434411     0.06634825     0.36382220     0.47451456
   9.80831943     1.52963026     0.21148462     0.00968365     0.21088751  1.797693E+308     0.85146439     0.04384193     0.06608408     0.36349026     0.47341627
   9.81325186     1.53459011     0.20926217     0.00951599     0.20868104  1.797693E+308     0.85489716     0.04331368     0.06580336     0.36313659     0.47225363
   9.81804600     1.53957582     0.20703176     0.00934907     0.20646638  1.797693E+308     0.85837620     0.04278410     0.06551897     0.36277726     0.47108033
   9.82296492     1.54488187     0.20466202     0.00917318     0.20411306  1.797693E+308     0.86211070     0.04222206     0.06521381     0.36239047     0.46982635
   9.82771762     1.55021722     0.20228329     0.00899814     0.20175049  1.797693E+308     0.86589982     0.04165854     0.06490431     0.36199683     0.46855969
   9.83261748     1.55596529     0.19972511     0.00881159     0.19920934  1.797693E+308     0.87002114     0.04105324     0.06456782     0.36156722     0.46718828
   9.83731164     1.56174732     0.19715655     0.00862604     0.19665752  1.797693E+308     0.87420876     0.04044625     0.06422605     0.36112905     0.46580136
   9.84218285     1.56808665     0.19434582     0.00842501     0.19386470  1.797693E+308     0.87884972     0.03978291     0.06384746     0.36064140     0.46427177
   9.84678879     1.57446659     0.19152274     0.00822523     0.19105917  1.797693E+308     0.88357442     0.03911759     0.06346222     0.36014260     0.46272241
   9.85161270     1.58165226     0.18834984     0.00800322     0.18790550  1.797693E+308     0.88896276     0.03837095     0.06302310     0.35957067     0.46096471
   9.85607251     1.58888897     0.18516151     0.00778283     0.18473596  1.797693E+308     0.89446345     0.03762189     0.06257507     0.35898324     0.45918019
   9.85720488     1.59083942     0.18430339     0.00772398     0.18388281  1.797693E+308     0.89595907     0.03742049     0.06245329     0.35882287     0.45869665
   9.85831153     1.59279743     0.18344246     0.00766513     0.18302683  1.797693E+308     0.89746616     0.03721852     0.06233060     0.35866098     0.45821010
   9.85992213     1.59574878     0.18214573     0.00757686     0.18173748  1.797693E+308     0.89974869     0.03691449     0.06214483     0.35841523     0.45747455
   9.86147189     1.59871752     0.18084252     0.00748860     0.18044159  1.797693E+308     0.90205804     0.03660915     0.06195691     0.35816588     0.45673194
   9.86367835     1.60320381     0.17887533     0.00735623     0.17848532  1.797693E+308     0.90557373     0.03614863     0.06167093     0.35778489     0.45560445
   9.86573716     1.60773069     0.17689302     0.00722388     0.17651380  1.797693E+308     0.90915342     0.03568506     0.06137985     0.35739518     0.45446009
   9.86853317     1.61459908     0.17389041     0.00702540     0.17352717  1.797693E+308     0.91464809     0.03498382     0.06093329     0.35679336     0.45271048
   9.87095596     1.62156399     0.17085174     0.00682697     0.17050423  1.797693E+308     0.92030054     0.03427534     0.06047421     0.35616948     0.45091903
   9.87382935     1.63219975     0.16622324     0.00652943     0.16589884  1.797693E+308     0.92909539     0.03319848     0.05976053     0.35518859     0.44814760
   9.87569602     1.64307255     0.16150583     0.00623203     0.16120397  1.797693E+308     0.93830079     0.03210388     0.05901442     0.35414785     0.44526614
   9.87634066     1.65985597     0.15425124     0.00578623     0.15398206  1.797693E+308     0.95296701     0.03042661     0.05782771     0.35245767     0.44071199
   9.87264511     1.68231668     0.14459163     0.00521441     0.14436240  1.797693E+308     0.97354808     0.02820538     0.05616714     0.35001303     0.43438555
   9.86571834     1.70004475     0.13700401     0.00478277     0.13680340  1.797693E+308     0.99065553     0.02647107     0.05479169     0.34790971     0.42917247
   9.86001309     1.71022081     0.13266205     0.00454273     0.13247678  1.797693E+308     1.00085691     0.02548309     0.05397388     0.34662215     0.42607912
   9.85454033     1.71828650     0.12922699     0.00435644     0.12905332  1.797693E+308     1.00915633     0.02470392     0.05330998     0.34555526     0.42356916
   9.84917757     1.72516753     0.12630069     0.00420027     0.12613654  1.797693E+308     1.01639475     0.02404194     0.05273207     0.34461004     0.42138404
   9.84388027     1.73125532     0.12371478     0.00406421     0.12355878  1.797693E+308     1.02292599     0.02345838     0.05221156     0.34374504     0.41941497
   9.83862681     1.73676161     0.12137821     0.00394283     0.12122935  1.797693E+308     1.02894088     0.02293227     0.05173302     0.34293798     0.41760327
   9.83340492     1.74181702     0.11923480     0.00383281     0.11909231  1.797693E+308     1.03455678     0.02245067     0.05128698     0.34217521     0.41591286
   9.82820695     1.74650906     0.11724692     0.00373190     0.11711020  1.797693E+308     1.03985221     0.02200493     0.05086707     0.34144762     0.41431962
   9.82302776     1.75089990     0.11538786     0.00363852     0.11525639  1.797693E+308     1.04488284     0.02158888     0.05046879     0.34074876     0.41280643
   9.81786377     1.75503564     0.11363780     0.00355149     0.11351117  1.797693E+308     1.04968990     0.02119796     0.05008881     0.34007389     0.41136065
   9.81271232     1.75895160     0.11198157     0.00346990     0.11185941  1.797693E+308     1.05430491     0.02082867     0.04972457     0.33941935     0.40997259
   9.80757142     1.76267557     0.11040723     0.00339306     0.11028924  1.797693E+308     1.05875267     0.02047826     0.04937407     0.33878231     0.40863464
   9.80243954     1.76622990     0.10890518     0.00332039     0.10879108  1.797693E+308     1.06305310     0.02014452     0.04903568     0.33816048     0.40734069
   9.79731545     1.76963289     0.10746757     0.00325143     0.10735712  1.797693E+308     1.06722249     0.01982564     0.04870811     0.33755199     0.40608574
   9.79219817     1.77289975     0.10608788     0.00318579     0.10598087  1.797693E+308     1.07127436     0.01952012     0.04839024     0.33695529     0.40486565
   9.78708690     1.77604328     0.10476060     0.00312316     0.10465683  1.797693E+308     1.07522009     0.01922669     0.04808115     0.33636909     0.40367693
   9.78198096     1.77907440     0.10348106     0.00306324     0.10338037  1.797693E+308     1.07906936     0.01894427     0.04778007     0.33579228     0.40251661
   9.77687981     1.78200246     0.10224525     0.00300582     0.10214746  1.797693E+308     1.08283050     0.01867193     0.04748631     0.33522390     0.40138215
   9.77178298     1.78483563     0.10104966     0.00295068     0.10095465  1.797693E+308     1.08651072     0.01840888     0.04719930     0.33466315     0.40027133
   9.76669004     1.78758100     0.09989126     0.00289763     0.09979888  1.797693E+308     1.09011632     0.01815441     0.04691852     0.33410931     0.39918223
   9.76160067     1.79024485     0.09876735     0.00284654     0.09867749  1.797693E+308     1.09365286     0.01790790     0.04664352     0.33356173     0.39811315
   9.75651456     1.79283272     0.09767556     0.00279725     0.09758811  1.797693E+308     1.09712525     0.01766880     0.04637390     0.33301987     0.39706257
   9.75143144     1.79534957     0.09661378     0.00274965     0.09652863  1.797693E+308     1.10053787     0.01743663     0.04610931     0.33248324     0.39602917
   9.74635108     1.79779981     0.09558011     0.00270361     0.09549717  1.797693E+308     1.10389463     0.01721094     0.04584943     0.33195138     0.39501175
   9.74127327     1.80018745     0.09457284     0.00265905     0.09449201  1.797693E+308     1.10719905     0.01699135     0.04559398     0.33142389     0.39400922
   9.73619785     1.80251607     0.09359044     0.00261588     0.09351164  1.797693E+308     1.11045433     0.01677750     0.04534269     0.33090043     0.39302062
   9.73112463     1.80478895     0.09263149     0.00257400     0.09255465  1.797693E+308     1.11366334     0.01656907     0.04509534     0.33038065     0.39204505
   9.72605347     1.80700906     0.09169474     0.00253335     0.09161978  1.797693E+308     1.11682872     0.01636576     0.04485170     0.32986426     0.39108173
   9.72098426     1.80917914     0.09077902     0.00249386     0.09070586  1.797693E+308     1.11995286     0.01616731     0.04461160     0.32935100     0.39012990
   9.71591685     1.81130166     0.08988326     0.00245547     0.08981185  1.797693E+308     1.12303798     0.01597347     0.04437483     0.32884060     0.38918890
   9.71085116     1.81337892     0.08900649     0.00241812     0.08893676  1.797693E+308     1.12608610     0.01578402     0.04414126     0.32833284     0.38825812
   9.70578707     1.81541305     0.08814779     0.00238176     0.08807970  1.797693E+308     1.12909907     0.01559874     0.04391071     0.32782752     0.38733697
   9.70072451     1.81740598     0.08730635     0.00234634     0.08723982  1.797693E+308     1.13207862     0.01541745     0.04368306     0.32732442     0.38642493
   9.69566339     1.81935954     0.08648138     0.00231181     0.08641637  1.797693E+308     1.13502636     0.01523996     0.04345817     0.32682338     0.38552152
   9.69060363     1.82127540     0.08567217     0.00227815     0.08560863  1.797693E+308     1.13794377     0.01506612     0.04323592     0.32632423     0.38462627
   9.68554516     1.82315513     0.08487804     0.00224529     0.08481593  1.797693E+308     1.14083222     0.01489577     0.04301620     0.32582680     0.38373877
   9.68048793     1.82500019     0.08409839     0.00221322     0.08403766  1.797693E+308     1.14369300     0.01472876     0.04279891     0.32533094     0.38285862
   9.67543187     1.82681194     0.08333262     0.00218190     0.08327323  1.797693E+308     1.14652733     0.01456496     0.04258395     0.32483653     0.38198545
   9.67037693     1.82859167     0.08258020     0.00215130     0.08252210  1.797693E+308     1.14933631     0.01440425     0.04237123     0.32434344     0.38111892
   9.66532306     1.83034056     0.08184061     0.00212138     0.08178376  1.797693E+308     1.15212102     0.01424650     0.04216067     0.32385153     0.38025870
   9.66027021     1.83205975     0.08111337     0.00209212     0.08105775  1.797693E+308     1.15488245     0.01409162     0.04195217     0.32336071     0.37940449
   9.65521834     1.83375029     0.08039804     0.00206350     0.08034360  1.797693E+308     1.15762152     0.01393948     0.04174567     0.32287085     0.37855600
   9.65016741     1.83541317     0.07969419     0.00203548     0.07964090  1.797693E+308     1.16033912     0.01379001     0.04154110     0.32238186     0.37771297
   9.64819159     1.83605642     0.07942186     0.00202468     0.07936901  1.797693E+308     1.16139666     0.01373223     0.04146158     0.32219077     0.37738457
   9.64520417     1.83702144     0.07901324     0.00200852     0.07896104  1.797693E+308     1.16298989     0.01364560     0.04134186     0.32190203     0.37688948
   9.64218813     1.83798663     0.07860446     0.00199241     0.07855292  1.797693E+308     1.16459150     0.01355900     0.04122162     0.32161074     0.37639136
   9.63760989     1.83943472     0.07799100     0.00196832     0.07794043  1.797693E+308     1.16700979     0.01342920     0.04104027     0.32116893     0.37563840
   9.63296593     1.84088316     0.07737719     0.00194433     0.07732758  1.797693E+308     1.16944740     0.01329948     0.04085773     0.32072119     0.37487840
   9.62792773     1.84243195     0.07672062     0.00191880     0.07667203  1.797693E+308     1.17207499     0.01316093     0.04066125     0.32023582     0.37405799
   9.62289019     1.84395772     0.07607357     0.00189376     0.07602597  1.797693E+308     1.17468522     0.01302457     0.04046636     0.31975084     0.37324177
   9.61785328     1.84546115     0.07543574     0.00186921     0.07538910  1.797693E+308     1.17727869     0.01289036     0.04027302     0.31926618     0.37242955
   9.61281698     1.84694291     0.07480685     0.00184513     0.07476115  1.797693E+308     1.17985600     0.01275821     0.04008118     0.31878177     0.37162115
   9.60778125     1.84840362     0.07418663     0.00182149     0.07414185  1.797693E+308     1.18241770     0.01262807     0.03989079     0.31829754     0.37081640
   9.60274609     1.84984390     0.07357483     0.00179830     0.07353094  1.797693E+308     1.18496434     0.01249988     0.03970181     0.31781343     0.37001513
   9.59771147     1.85126431     0.07297121     0.00177553     0.07292818  1.797693E+308     1.18749640     0.01237359     0.03951421     0.31732939     0.36921719
   9.59267738     1.85266539     0.07237553     0.00175316     0.07233335  1.797693E+308     1.19001438     0.01224914     0.03932793     0.31684534     0.36842241
   9.58764379     1.85404766     0.07178758     0.00173120     0.07174622  1.797693E+308     1.19251875     0.01212648     0.03914295     0.31636124     0.36763067
   9.58261070     1.85541163     0.07120714     0.00170962     0.07116659  1.797693E+308     1.19500994     0.01200556     0.03895923     0.31587703     0.36684182
   9.57757808     1.85675777     0.07063400     0.00168842     0.07059424  1.797693E+308     1.19748839     0.01188634     0.03877674     0.31539265     0.36605573
   9.57254591     1.85808654     0.07006799     0.00166759     0.07002900  1.797693E+308     1.19995449     0.01176877     0.03859543     0.31490806     0.36527227
   9.56751419     1.85939837     0.06950891     0.00164710     0.06947067  1.797693E+308     1.20240864     0.01165280     0.03841529     0.31442322     0.36449131
   9.56248291     1.86069369     0.06895659     0.00162696     0.06891907  1.797693E+308     1.20485122     0.01153841     0.03823628     0.31393806     0.36371275
   9.55745204     1.86197289     0.06841085     0.00160716     0.06837405  1.797693E+308     1.20728258     0.01142554     0.03805838     0.31345255     0.36293647
   9.55242157     1.86323636     0.06787153     0.00158768     0.06783543  1.797693E+308     1.20970308     0.01131416     0.03788155     0.31296664     0.36216235
   9.54739150     1.86448447     0.06733848     0.00156852     0.06730306  1.797693E+308     1.21211304     0.01120424     0.03770577     0.31248029     0.36139030
   9.54236181     1.86571759     0.06681154     0.00154967     0.06677679  1.797693E+308     1.21451279     0.01109574     0.03753101     0.31199346     0.36062021
   9.53733250     1.86693605     0.06629057     0.00153112     0.06625647  1.797693E+308     1.21690264     0.01098862     0.03735726     0.31150611     0.35985199
   9.53230354     1.86814018     0.06577543     0.00151286     0.06574197  1.797693E+308     1.21928289     0.01088286     0.03718447     0.31101820     0.35908553
   9.52727494     1.86933031     0.06526599     0.00149488     0.06523315  1.797693E+308     1.22165382     0.01077842     0.03701265     0.31052968     0.35832075
   9.52224668     1.87050674     0.06476211     0.00147719     0.06472988  1.797693E+308     1.22401571     0.01067527     0.03684175     0.31004053     0.35755755
   9.51721875     1.87166976     0.06426367     0.00145977     0.06423204  1.797693E+308     1.22636884     0.01057339     0.03667176     0.30955071     0.35679586
   9.51219115     1.87281966     0.06377055     0.00144261     0.06373950  1.797693E+308     1.22871346     0.01047274     0.03650267     0.30906018     0.35603559
   9.50716386     1.87395672     0.06328264     0.00142571     0.06325216  1.797693E+308     1.23104982     0.01037331     0.03633444     0.30856891     0.35527666
   9.50213689     1.87508120     0.06279982     0.00140906     0.06276990  1.797693E+308     1.23337818     0.01027506     0.03616707     0.30807686     0.35451898
   9.49711021     1.87619336     0.06232198     0.00139266     0.06229261  1.797693E+308     1.23569875     0.01017796     0.03600053     0.30758400     0.35376249
   9.49208382     1.87729344     0.06184902     0.00137650     0.06182018  1.797693E+308     1.23801178     0.01008201     0.03583480     0.30709030     0.35300711
   9.48705772     1.87838170     0.06138084     0.00136057     0.06135253  1.797693E+308     1.24031748     0.00998716     0.03566987     0.30659573     0.35225276
   9.48203190     1.87945836     0.06091733     0.00134487     0.06088954  1.797693E+308     1.24261608     0.00989340     0.03550573     0.30610025     0.35149938
   9.47700636     1.88052364     0.06045842     0.00132940     0.06043112  1.797693E+308     1.24490777     0.00980071     0.03534235     0.30560384     0.35074690
   9.47198107     1.88157777     0.06000399     0.00131415     0.05997719  1.797693E+308     1.24719276     0.00970907     0.03517971     0.30510647     0.34999525
   9.46695605     1.88262095     0.05955397     0.00129912     0.05952766  1.797693E+308     1.24947125     0.00961845     0.03501782     0.30460810     0.34924437
   9.46193129     1.88365339     0.05910827     0.00128429     0.05908243  1.797693E+308     1.25174343     0.00952884     0.03485664     0.30410871     0.34849419
   9.45690677     1.88467529     0.05866681     0.00126967     0.05864143  1.797693E+308     1.25400948     0.00944022     0.03469617     0.30360826     0.34774465
   9.45188250     1.88568684     0.05822949     0.00125525     0.05820457  1.797693E+308     1.25626960     0.00935256     0.03453639     0.30310674     0.34699569
   9.44685846     1.88668823     0.05779626     0.00124103     0.05777178  1.797693E+308     1.25852395     0.00926585     0.03437729     0.30260412     0.34624726
   9.44183466     1.88767964     0.05736702     0.00122700     0.05734297  1.797693E+308     1.26077270     0.00918008     0.03421886     0.30210036     0.34549929
   9.43681108     1.88866124     0.05694171     0.00121316     0.05691809  1.797693E+308     1.26301603     0.00909522     0.03406108     0.30159544     0.34475173
   9.43178773     1.88963321     0.05652025     0.00119950     0.05649705  1.797693E+308     1.26525410     0.00901125     0.03390393     0.30108933     0.34400452
   9.42676460     1.89059571     0.05610257     0.00118603     0.05607979  1.797693E+308     1.26748707     0.00892818     0.03374742     0.30058201     0.34325761
   9.42174168     1.89154890     0.05568862     0.00117273     0.05566623  1.797693E+308     1.26971509     0.00884597     0.03359153     0.30007345     0.34251094
   9.41671897     1.89249294     0.05527831     0.00115961     0.05525632  1.797693E+308     1.27193832     0.00876461     0.03343624     0.29956363     0.34176447
   9.41169647     1.89342799     0.05487159     0.00114666     0.05484998  1.797693E+308     1.27415690     0.00868408     0.03328154     0.29905251     0.34101814
   9.40667417     1.89435419     0.05446839     0.00113388     0.05444717  1.797693E+308     1.27637098     0.00860439     0.03312743     0.29854008     0.34027190
   9.40165206     1.89527168     0.05406865     0.00112126     0.05404780  1.797693E+308     1.27858070     0.00852550     0.03297390     0.29802631     0.33952570
   9.39663016     1.89618061     0.05367232     0.00110880     0.05365184  1.797693E+308     1.28078621     0.00844740     0.03282093     0.29751118     0.33877950
   9.39160844     1.89708112     0.05327934     0.00109650     0.05325921  1.797693E+308     1.28298764     0.00837009     0.03266851     0.29699465     0.33803325
   9.38658691     1.89797333     0.05288964     0.00108435     0.05286987  1.797693E+308     1.28518511     0.00829354     0.03251663     0.29647671     0.33728689
   9.38156557     1.89885739     0.05250319     0.00107236     0.05248376  1.797693E+308     1.28737877     0.00821776     0.03236529     0.29595734     0.33654038
   9.37654440     1.89973340     0.05211991     0.00106052     0.05210083  1.797693E+308     1.28956874     0.00814272     0.03221447     0.29543650     0.33579369
   9.37152342     1.90060151     0.05173977     0.00104882     0.05172102  1.797693E+308     1.29175515     0.00806841     0.03206417     0.29491417     0.33504675
   9.36650260     1.90146182     0.05136271     0.00103727     0.05134428  1.797693E+308     1.29393811     0.00799482     0.03191438     0.29439034     0.33429953
   9.36148196     1.90231446     0.05098868     0.00102586     0.05097058  1.797693E+308     1.29611776     0.00792194     0.03176509     0.29386497     0.33355199
   9.35646149     1.90315954     0.05061763     0.00101458     0.05059984  1.797693E+308     1.29829420     0.00784976     0.03161629     0.29333804     0.33280408
   9.35144119     1.90399718     0.05024953     0.00100345     0.05023205  1.797693E+308     1.30046756     0.00777826     0.03146796     0.29280953     0.33205576
   9.34642104     1.90482748     0.04988431   9.924466E-04     0.04986713  1.797693E+308     1.30263795     0.00770745     0.03132012     0.29227942     0.33130698
   9.34140106     1.90565054     0.04952194   9.815764E-04     0.04950506  1.797693E+308     1.30480549     0.00763730     0.03117274     0.29174767     0.33055771
   9.33638123     1.90646648     0.04916237   9.708357E-04     0.04914578  1.797693E+308     1.30697028     0.00756781     0.03102582     0.29121428     0.32980791
   9.33136156     1.90727540     0.04880556   9.602222E-04     0.04878926  1.797693E+308     1.30913243     0.00749896     0.03087935     0.29067921     0.32905752
   9.32634205     1.90807739     0.04845147   9.497338E-04     0.04843546  1.797693E+308     1.31129205     0.00743076     0.03073332     0.29014244     0.32830652
   9.32132268     1.90887255     0.04810006   9.393683E-04     0.04808432  1.797693E+308     1.31344925     0.00736318     0.03058773     0.28960395     0.32755487
   9.31630346     1.90966098     0.04775129   9.291236E-04     0.04773582  1.797693E+308     1.31560414     0.00729622     0.03044257     0.28906372     0.32680251
   9.31128439     1.91044277     0.04740512   9.189978E-04     0.04738992  1.797693E+308     1.31775680     0.00722987     0.03029783     0.28852171     0.32604942
   9.30626546     1.91121801     0.04706151   9.089890E-04     0.04704657  1.797693E+308     1.31990735     0.00716413     0.03015351     0.28797792     0.32529556
   9.30124668     1.91198679     0.04672042   8.990950E-04     0.04670574  1.797693E+308     1.32205589     0.00709897     0.03000960     0.28743231     0.32454088
   9.29622803     1.91274920     0.04638182   8.893142E-04     0.04636740  1.797693E+308     1.32420251     0.00703440     0.02986609     0.28688485     0.32378535
   9.29120952     1.91350531     0.04604568   8.796447E-04     0.04603150  1.797693E+308     1.32634732     0.00697041     0.02972298     0.28633554     0.32302893
   9.28619115     1.91425523     0.04571195   8.700846E-04     0.04569802  1.797693E+308     1.32849040     0.00690699     0.02958026     0.28578434     0.32227158
   9.28117291     1.91499902     0.04538060   8.606323E-04     0.04536691  1.797693E+308     1.33063186     0.00684413     0.02943792     0.28523122     0.32151327
   9.27615481     1.91573677     0.04505161   8.512860E-04     0.04503816  1.797693E+308     1.33277178     0.00678182     0.02929596     0.28467618     0.32075395
   9.27113683     1.91646855     0.04472494   8.420440E-04     0.04471171  1.797693E+308     1.33491027     0.00672005     0.02915437     0.28411917     0.31999360
   9.26611899     1.91719444     0.04440055   8.329048E-04     0.04438755  1.797693E+308     1.33704741     0.00665883     0.02901315     0.28356018     0.31923216
   9.26110127     1.91791452     0.04407841   8.238667E-04     0.04406564  1.797693E+308     1.33918329     0.00659813     0.02887229     0.28299919     0.31846961
   9.25608367     1.91862886     0.04375850   8.149282E-04     0.04374595  1.797693E+308     1.34131801     0.00653796     0.02873178     0.28243617     0.31770591
   9.25106620     1.91933753     0.04344078   8.060878E-04     0.04342845  1.797693E+308     1.34345165     0.00647831     0.02859163     0.28187109     0.31694102
   9.24604886     1.92004061     0.04312523   7.973439E-04     0.04311311  1.797693E+308     1.34558431     0.00641917     0.02845181     0.28130393     0.31617491
   9.24425046     1.92029127     0.04301265   7.942329E-04     0.04300060  1.797693E+308     1.34634852     0.00639809     0.02840178     0.28110013     0.31590000
   9.24154026     1.92066769     0.04284349   7.895675E-04     0.04283156  1.797693E+308     1.34749999     0.00636645     0.02832646     0.28079248     0.31548539
   9.23881481     1.92104462     0.04267400   7.849035E-04     0.04266219  1.797693E+308     1.34865771     0.00633478     0.02825082     0.28048246     0.31506806
   9.23469776     1.92161099     0.04241914   7.779098E-04     0.04240749  1.797693E+308     1.35040617     0.00628721     0.02813673     0.28001296     0.31443690
   9.23054566     1.92217852     0.04216352   7.709192E-04     0.04215204  1.797693E+308     1.35216906     0.00623957     0.02802190     0.27953797     0.31379944
   9.22551998     1.92286060     0.04185599   7.625407E-04     0.04184471  1.797693E+308     1.35430233     0.00618235     0.02788319     0.27896104     0.31302658
   9.22049443     1.92353740     0.04155049   7.542519E-04     0.04153940  1.797693E+308     1.35643505     0.00612561     0.02774481     0.27838189     0.31225230
   9.21546900     1.92420899     0.04124699   7.460516E-04     0.04123609  1.797693E+308     1.35856730     0.00606934     0.02760674     0.27780050     0.31147658
   9.21044369     1.92487542     0.04094547   7.379384E-04     0.04093476  1.797693E+308     1.36069917     0.00601354     0.02746897     0.27721685     0.31069936
   9.20541849     1.92553676     0.04064590   7.299110E-04     0.04063538  1.797693E+308     1.36283075     0.00595820     0.02733151     0.27663091     0.30992063
   9.20039340     1.92619308     0.04034826   7.219683E-04     0.04033792  1.797693E+308     1.36496212     0.00590332     0.02719435     0.27604265     0.30914033
   9.19536843     1.92684441     0.04005252   7.141090E-04     0.04004236  1.797693E+308     1.36709336     0.00584889     0.02705749     0.27545205     0.30835843
   9.19034357     1.92749084     0.03975867   7.063319E-04     0.03974868  1.797693E+308     1.36922456     0.00579491     0.02692091     0.27485907     0.30757490
   9.18531882     1.92813240     0.03946666   6.986358E-04     0.03945685  1.797693E+308     1.37135579     0.00574137     0.02678462     0.27426370     0.30678969
   9.18029417     1.92876916     0.03917649   6.910197E-04     0.03916685  1.797693E+308     1.37348715     0.00568826     0.02664862     0.27366591     0.30600278
   9.17526964     1.92940117     0.03888813   6.834823E-04     0.03887866  1.797693E+308     1.37561871     0.00563558     0.02651288     0.27306566     0.30521412
   9.17024521     1.93002849     0.03860156   6.760226E-04     0.03859225  1.797693E+308     1.37775056     0.00558332     0.02637742     0.27246293     0.30442368
   9.16522089     1.93065116     0.03831675   6.686395E-04     0.03830760  1.797693E+308     1.37988277     0.00553149     0.02624223     0.27185769     0.30363141
   9.16019667     1.93126925     0.03803368   6.613319E-04     0.03802470  1.797693E+308     1.38201544     0.00548007     0.02610730     0.27124992     0.30283729
   9.15517256     1.93188279     0.03775234   6.540988E-04     0.03774351  1.797693E+308     1.38414864     0.00542906     0.02597263     0.27063959     0.30204127
   9.15014854     1.93249184     0.03747270   6.469392E-04     0.03746402  1.797693E+308     1.38628245     0.00537845     0.02583821     0.27002666     0.30124332
   9.14512463     1.93309646     0.03719473   6.398521E-04     0.03718621  1.797693E+308     1.38841696     0.00532825     0.02570405     0.26941110     0.30044340
   9.14010082     1.93369668     0.03691843   6.328365E-04     0.03691006  1.797693E+308     1.39055224     0.00527844     0.02557013     0.26879290     0.29964146
   9.13507710     1.93429256     0.03664377   6.258914E-04     0.03663554  1.797693E+308     1.39268838     0.00522902     0.02543645     0.26817201     0.29883748
   9.13005349     1.93488414     0.03637073   6.190159E-04     0.03636265  1.797693E+308     1.39482546     0.00517999     0.02530301     0.26754841     0.29803141
   9.12502997     1.93547147     0.03609929   6.122091E-04     0.03609135  1.797693E+308     1.39696356     0.00513134     0.02516981     0.26692207     0.29722322
   9.12000655     1.93605459     0.03582943   6.054700E-04     0.03582163  1.797693E+308     1.39910277     0.00508307     0.02503683     0.26629295     0.29641285
   9.11498322     1.93663355     0.03556113   5.987977E-04     0.03555347  1.797693E+308     1.40124316     0.00503517     0.02490408     0.26566103     0.29560029
   9.10995999     1.93720839     0.03529438   5.921915E-04     0.03528685  1.797693E+308     1.40338481     0.00498765     0.02477156     0.26502627     0.29478548
   9.10493685     1.93777916     0.03502916   5.856503E-04     0.03502176  1.797693E+308     1.40552782     0.00494049     0.02463925     0.26438865     0.29396838
   9.09991380     1.93834590     0.03476544   5.791734E-04     0.03475818  1.797693E+308     1.40767226     0.00489369     0.02450716     0.26374812     0.29314896
   9.09489084     1.93890865     0.03450322   5.727599E-04     0.03449608  1.797693E+308     1.40981821     0.00484725     0.02437528     0.26310465     0.29232717
   9.08986798     1.93946745     0.03424246   5.664090E-04     0.03423546  1.797693E+308     1.41196576     0.00480116     0.02424360     0.26245822     0.29150298
   9.08484520     1.94002234     0.03398317   5.601200E-04     0.03397629  1.797693E+308     1.41411499     0.00475542     0.02411213     0.26180879     0.29067634
   9.07982252     1.94057336     0.03372532   5.538919E-04     0.03371856  1.797693E+308     1.41626598     0.00471003     0.02398086     0.26115632     0.28984721
   9.07479992     1.94112056     0.03346888   5.477241E-04     0.03346225  1.797693E+308     1.41841883     0.00466498     0.02384978     0.26050078     0.28901554
   9.06977742     1.94166396     0.03321386   5.416157E-04     0.03320734  1.797693E+308     1.42057360     0.00462027     0.02371890     0.25984213     0.28818130
   9.06475500     1.94220362     0.03296022   5.355661E-04     0.03295382  1.797693E+308     1.42273040     0.00457590     0.02358820     0.25918034     0.28734444
   9.05973267     1.94273956     0.03270796   5.295744E-04     0.03270167  1.797693E+308     1.42488930     0.00453186     0.02345769     0.25851537     0.28650492
   9.05471042     1.94327182     0.03245706   5.236400E-04     0.03245089  1.797693E+308     1.42705038     0.00448814     0.02332736     0.25784719     0.28566270
   9.04968826     1.94380045     0.03220750   5.177622E-04     0.03220144  1.797693E+308     1.42921375     0.00444475     0.02319721     0.25717576     0.28481772
   9.04466618     1.94432547     0.03195927   5.119402E-04     0.03195332  1.797693E+308     1.43137947     0.00440169     0.02306723     0.25650104     0.28396995
   9.03964419     1.94484693     0.03171235   5.061733E-04     0.03170650  1.797693E+308     1.43354765     0.00435894     0.02293742     0.25582298     0.28311934
   9.03462229     1.94536485     0.03146673   5.004609E-04     0.03146099  1.797693E+308     1.43571837     0.00431650     0.02280778     0.25514156     0.28226585
   9.02960046     1.94587928     0.03122239   4.948023E-04     0.03121675  1.797693E+308     1.43789171     0.00427438     0.02267830     0.25445674     0.28140942
   9.02457872     1.94639024     0.03097932   4.891968E-04     0.03097378  1.797693E+308     1.44006777     0.00423256     0.02254899     0.25376846     0.28055001
   9.01955707     1.94689777     0.03073750   4.836439E-04     0.03073207  1.797693E+308     1.44224664     0.00419105     0.02241982     0.25307670     0.27968758
   9.01453549     1.94740190     0.03049692   4.781427E-04     0.03049159  1.797693E+308     1.44442840     0.00414985     0.02229081     0.25238141     0.27882207
   9.00951400     1.94790268     0.03025757   4.726929E-04     0.03025233  1.797693E+308     1.44661316     0.00410894     0.02216195     0.25168254     0.27795343
   9.00449258     1.94840012     0.03001943   4.672936E-04     0.03001429  1.797693E+308     1.44880100     0.00406832     0.02203323     0.25098006     0.27708162
   8.99947125     1.94889426     0.02978249   4.619444E-04     0.02977744  1.797693E+308     1.45099202     0.00402800     0.02190466     0.25027392     0.27620659
   8.99445000     1.94938513     0.02954673   4.566445E-04     0.02954177  1.797693E+308     1.45318631     0.00398797     0.02177622     0.24956408     0.27532828
   8.98942883     1.94987277     0.02931214   4.513935E-04     0.02930727  1.797693E+308     1.45538397     0.00394823     0.02164792     0.24885050     0.27444665
   8.98440774     1.95035720     0.02907870   4.461908E-04     0.02907393  1.797693E+308     1.45758509     0.00390877     0.02151975     0.24813311     0.27356164
   8.97938673     1.95083845     0.02884642   4.410357E-04     0.02884173  1.797693E+308     1.45978978     0.00386959     0.02139171     0.24741189     0.27267319
   8.97436580     1.95131656     0.02861526   4.359277E-04     0.02861066  1.797693E+308     1.46199813     0.00383070     0.02126379     0.24668678     0.27178127
   8.96934495     1.95179156     0.02838522   4.308663E-04     0.02838071  1.797693E+308     1.46421023     0.00379207     0.02113599     0.24595774     0.27088580
   8.96432418     1.95226347     0.02815629   4.258509E-04     0.02815186  1.797693E+308     1.46642620     0.00375372     0.02100831     0.24522471     0.26998674
   8.95930348     1.95273232     0.02792845   4.208809E-04     0.02792410  1.797693E+308     1.46864614     0.00371564     0.02088074     0.24448764     0.26908403
   8.95428286     1.95319814     0.02770168   4.159559E-04     0.02769742  1.797693E+308     1.47087014     0.00367783     0.02075328     0.24374649     0.26817761
   8.94926233     1.95366097     0.02747599   4.110754E-04     0.02747181  1.797693E+308     1.47309832     0.00364028     0.02062593     0.24300121     0.26726742
   8.94424186     1.95412082     0.02725135   4.062388E-04     0.02724725  1.797693E+308     1.47533077     0.00360300     0.02049868     0.24225173     0.26635341
   8.93922148     1.95457772     0.02702776   4.014456E-04     0.02702374  1.797693E+308     1.47756761     0.00356597     0.02037153     0.24149801     0.26543552
   8.93420118     1.95503171     0.02680520   3.966953E-04     0.02680125  1.797693E+308     1.47980895     0.00352920     0.02024448     0.24074000     0.26451368
   8.92918095     1.95548281     0.02658365   3.919874E-04     0.02657978  1.797693E+308     1.48205489     0.00349269     0.02011752     0.23997763     0.26358783
   8.92416080     1.95593104     0.02636312   3.873214E-04     0.02635932  1.797693E+308     1.48430556     0.00345643     0.01999064     0.23921085     0.26265792
   8.91914073     1.95637644     0.02614358   3.826970E-04     0.02613985  1.797693E+308     1.48656105     0.00342042     0.01986385     0.23843960     0.26172387
   8.91412073     1.95681902     0.02592502   3.781135E-04     0.02592137  1.797693E+308     1.48882149     0.00338466     0.01973714     0.23766383     0.26078563
   8.90910081     1.95725882     0.02570744   3.735705E-04     0.02570385  1.797693E+308     1.49108700     0.00334914     0.01961051     0.23688347     0.25984312
   8.90408097     1.95769586     0.02549081   3.690676E-04     0.02548730  1.797693E+308     1.49335769     0.00331386     0.01948395     0.23609846     0.25889627
   8.89906121     1.95813016     0.02527514   3.646044E-04     0.02527170  1.797693E+308     1.49563369     0.00327883     0.01935746     0.23530875     0.25794504
   8.89404152     1.95856176     0.02506041   3.601803E-04     0.02505703  1.797693E+308     1.49791512     0.00324403     0.01923104     0.23451426     0.25698933
   8.88902191     1.95899067     0.02484660   3.557950E-04     0.02484329  1.797693E+308     1.50020209     0.00320947     0.01910468     0.23371493     0.25602908
   8.88400238     1.95941692     0.02463371   3.514479E-04     0.02463046  1.797693E+308     1.50249475     0.00317514     0.01897838     0.23291070     0.25506422
   8.87898293     1.95984053     0.02442172   3.471388E-04     0.02441854  1.797693E+308     1.50479321     0.00314104     0.01885213     0.23210150     0.25409467
   8.87396355     1.96026153     0.02421063   3.428671E-04     0.02420751  1.797693E+308     1.50709761     0.00310717     0.01872593     0.23128726     0.25312037
   8.86894425     1.96067994     0.02400042   3.386325E-04     0.02399736  1.797693E+308     1.50940808     0.00307353     0.01859978     0.23046792     0.25214123
   8.86392503     1.96109579     0.02379108   3.344345E-04     0.02378808  1.797693E+308     1.51172476     0.00304011     0.01847367     0.22964338     0.25115717
   8.85890589     1.96150910     0.02358260   3.302727E-04     0.02357967  1.797693E+308     1.51404779     0.00300692     0.01834760     0.22881360     0.25016812
   8.85388682     1.96191988     0.02337497   3.261468E-04     0.02337210  1.797693E+308     1.51637730     0.00297395     0.01822157     0.22797849     0.24917400
   8.84886783     1.96232818     0.02316819   3.220563E-04     0.02316537  1.797693E+308     1.51871344     0.00294119     0.01809556     0.22713797     0.24817472
   8.84384893     1.96273400     0.02296223   3.180009E-04     0.02295947  1.797693E+308     1.52105635     0.00290865     0.01796958     0.22629197     0.24717020
   8.83883010     1.96313737     0.02275709   3.139802E-04     0.02275438  1.797693E+308     1.52340618     0.00287633     0.01784363     0.22544040     0.24616036
   8.83381135     1.96353831     0.02255276   3.099938E-04     0.02255011  1.797693E+308     1.52576309     0.00284421     0.01771769     0.22458320     0.24514510
   8.82879268     1.96393684     0.02234922   3.060412E-04     0.02234663  1.797693E+308     1.52812722     0.00281231     0.01759176     0.22372027     0.24412434
   8.82377409     1.96433300     0.02214648   3.021223E-04     0.02214393  1.797693E+308     1.53049873     0.00278061     0.01746585     0.22285152     0.24309798
   8.81875557     1.96472679     0.02194450   2.982365E-04     0.02194201  1.797693E+308     1.53287779     0.00274912     0.01733994     0.22197688     0.24206594
   8.81373714     1.96511824     0.02174330   2.943836E-04     0.02174086  1.797693E+308     1.53526456     0.00271784     0.01721403     0.22109625     0.24102812
   8.80871880     1.96550737     0.02154285   2.905632E-04     0.02154046  1.797693E+308     1.53765920     0.00268676     0.01708812     0.22020955     0.23998442
   8.80370053     1.96589420     0.02134314   2.867749E-04     0.02134080  1.797693E+308     1.54006188     0.00265587     0.01696220     0.21931667     0.23893474
   8.79868234     1.96627876     0.02114417   2.830184E-04     0.02114188  1.797693E+308     1.54247277     0.00262519     0.01683627     0.21841753     0.23787898
   8.79366424     1.96666106     0.02094592   2.792933E-04     0.02094369  1.797693E+308     1.54489206     0.00259470     0.01671032     0.21751203     0.23681704
   8.78864622     1.96704112     0.02074839   2.755993E-04     0.02074620  1.797693E+308     1.54731993     0.00256440     0.01658434     0.21660007     0.23574881
   8.78362828     1.96741897     0.02055156   2.719362E-04     0.02054942  1.797693E+308     1.54975655     0.00253430     0.01645834     0.21568154     0.23467419
   8.77861043     1.96779463     0.02035543   2.683034E-04     0.02035333  1.797693E+308     1.55220212     0.00250439     0.01633231     0.21475635     0.23359305
   8.77359267     1.96816811     0.02015997   2.647008E-04     0.02015792  1.797693E+308     1.55465683     0.00247467     0.01620624     0.21382439     0.23250530
   8.76857498     1.96853945     0.01996519   2.611281E-04     0.01996318  1.797693E+308     1.55712088     0.00244513     0.01608013     0.21288554     0.23141080
   8.76355739     1.96890864     0.01977107   2.575847E-04     0.01976911  1.797693E+308     1.55959446     0.00241578     0.01595398     0.21193970     0.23030945
   8.75853988     1.96927573     0.01957761   2.540706E-04     0.01957569  1.797693E+308     1.56207780     0.00238661     0.01582777     0.21098675     0.22920113
   8.75352246     1.96964072     0.01938478   2.505853E-04     0.01938290  1.797693E+308     1.56457108     0.00235762     0.01570150     0.21002657     0.22808570
   8.74850513     1.97000364     0.01919259   2.471286E-04     0.01919075  1.797693E+308     1.56707455     0.00232882     0.01557517     0.20905905     0.22696304
   8.74348789     1.97036450     0.01900101   2.437002E-04     0.01899922  1.797693E+308     1.56958840     0.00230019     0.01544878     0.20808406     0.22583303
   8.73847073     1.97072334     0.01881005   2.402997E-04     0.01880830  1.797693E+308     1.57211288     0.00227174     0.01532231     0.20710147     0.22469551
   8.73345367     1.97108015     0.01861969   2.369268E-04     0.01861797  1.797693E+308     1.57464820     0.00224346     0.01519576     0.20611115     0.22355037
   8.72843671     1.97143498     0.01842991   2.335814E-04     0.01842824  1.797693E+308     1.57719462     0.00221535     0.01506913     0.20511298     0.22239746
   8.72341983     1.97178782     0.01824072   2.302630E-04     0.01823908  1.797693E+308     1.57975237     0.00218742     0.01494240     0.20410681     0.22123662
   8.71840305     1.97213871     0.01805209   2.269714E-04     0.01805049  1.797693E+308     1.58232171     0.00215965     0.01481558     0.20309250     0.22006773
   8.71338637     1.97248766     0.01786402   2.237063E-04     0.01786246  1.797693E+308     1.58490288     0.00213205     0.01468866     0.20206991     0.21889062
   8.70836978     1.97283470     0.01767650   2.204674E-04     0.01767497  1.797693E+308     1.58749616     0.00210462     0.01456162     0.20103889     0.21770513
   8.70335329     1.97317983     0.01748951   2.172545E-04     0.01748802  1.797693E+308     1.59010181     0.00207735     0.01443447     0.19999929     0.21651112
   8.69833690     1.97352309     0.01730305   2.140672E-04     0.01730159  1.797693E+308     1.59272011     0.00205024     0.01430720     0.19895096     0.21530840
   8.69332061     1.97386449     0.01711710   2.109054E-04     0.01711568  1.797693E+308     1.59535134     0.00202330     0.01417980     0.19789372     0.21409682
   8.68830443     1.97420404     0.01693165   2.077687E-04     0.01693026  1.797693E+308     1.59799579     0.00199651     0.01405227     0.19682742     0.21287620
   8.68328835     1.97454177     0.01674670   2.046569E-04     0.01674535  1.797693E+308     1.60065377     0.00196988     0.01392459     0.19575189     0.21164636
   8.67827237     1.97487769     0.01656223   2.015697E-04     0.01656091  1.797693E+308     1.60332559     0.00194340     0.01379677     0.19466695     0.21040713
   8.67325650     1.97521183     0.01637823   1.985068E-04     0.01637694  1.797693E+308     1.60601155     0.00191708     0.01366879     0.19357243     0.20915830
   8.66824074     1.97554421     0.01619468   1.954680E-04     0.01619342  1.797693E+308     1.60871199     0.00189091     0.01354064     0.19246813     0.20789968
   8.66322509     1.97587484     0.01601158   1.924530E-04     0.01601036  1.797693E+308     1.61142724     0.00186489     0.01341232     0.19135387     0.20663109
   8.65820955     1.97620373     0.01582892   1.894617E-04     0.01582773  1.797693E+308     1.61415765     0.00183902     0.01328383     0.19022945     0.20535230
   8.65319413     1.97653092     0.01564668   1.864936E-04     0.01564552  1.797693E+308     1.61690357     0.00181330     0.01315514     0.18909467     0.20406311
   8.64817882     1.97685642     0.01546486   1.835486E-04     0.01546372  1.797693E+308     1.61966537     0.00178772     0.01302626     0.18794931     0.20276330
   8.64316363     1.97718025     0.01528343   1.806264E-04     0.01528232  1.797693E+308     1.62244342     0.00176229     0.01289718     0.18679318     0.20145265
   8.63814857     1.97750242     0.01510239   1.777269E-04     0.01510131  1.797693E+308     1.62523811     0.00173700     0.01276789     0.18562603     0.20013092
   8.63313363     1.97782296     0.01492173   1.748496E-04     0.01492067  1.797693E+308     1.62804985     0.00171185     0.01263837     0.18444766     0.19879787
   8.62811881     1.97814189     0.01474142   1.719945E-04     0.01474040  1.797693E+308     1.63087904     0.00168683     0.01250862     0.18325781     0.19745326
   8.62310412     1.97845922     0.01456147   1.691612E-04     0.01456047  1.797693E+308     1.63372612     0.00166196     0.01237864     0.18205624     0.19609684
   8.61808956     1.97877497     0.01438186   1.663495E-04     0.01438089  1.797693E+308     1.63659151     0.00163722     0.01224841     0.18084271     0.19472833
   8.61307514     1.97908917     0.01420257   1.635592E-04     0.01420162  1.797693E+308     1.63947569     0.00161261     0.01211791     0.17961696     0.19334748
   8.60806085     1.97940182     0.01402359   1.607900E-04     0.01402267  1.797693E+308     1.64237910     0.00158813     0.01198715     0.17837871     0.19195399
   8.60304671     1.97971297     0.01384490   1.580418E-04     0.01384401  1.797693E+308     1.64530225     0.00156379     0.01185611     0.17712769     0.19054758
   8.59803271     1.98002261     0.01366650   1.553142E-04     0.01366563  1.797693E+308     1.64824563     0.00153957     0.01172478     0.17586360     0.18912795
   8.59301885     1.98033077     0.01348837   1.526071E-04     0.01348752  1.797693E+308     1.65120976     0.00151548     0.01159315     0.17458617     0.18769479
   8.58800514     1.98063748     0.01331049   1.499202E-04     0.01330967  1.797693E+308     1.65419517     0.00149152     0.01146121     0.17329506     0.18624778
   8.58299159     1.98094275     0.01313286   1.472533E-04     0.01313206  1.797693E+308     1.65720243     0.00146767     0.01132894     0.17198998     0.18478659
   8.57797820     1.98124660     0.01295545   1.446062E-04     0.01295467  1.797693E+308     1.66023210     0.00144395     0.01119633     0.17067058     0.18331087
   8.57296497     1.98154905     0.01277825   1.419786E-04     0.01277749  1.797693E+308     1.66328479     0.00142035     0.01106338     0.16933653     0.18182026
   8.56795191     1.98185013     0.01260124   1.393703E-04     0.01260051  1.797693E+308     1.66636111     0.00139687     0.01093007     0.16798746     0.18031440
   8.56293901     1.98214985     0.01242441   1.367811E-04     0.01242370  1.797693E+308     1.66946170     0.00137350     0.01079638     0.16662302     0.17879290
   8.55792630     1.98244824     0.01224775   1.342108E-04     0.01224706  1.797693E+308     1.67258723     0.00135025     0.01066230     0.16524281     0.17725536
   8.55291376     1.98274532     0.01207123   1.316591E-04     0.01207056  1.797693E+308     1.67573839     0.00132711     0.01052782     0.16384645     0.17570138
   8.54790141     1.98304110     0.01189483   1.291258E-04     0.01189419  1.797693E+308     1.67891589     0.00130408     0.01039292     0.16243351     0.17413052
   8.54288925     1.98333562     0.01171855   1.266107E-04     0.01171793  1.797693E+308     1.68212049     0.00128116     0.01025759     0.16100358     0.17254233
   8.53787730     1.98362889     0.01154236   1.241136E-04     0.01154176  1.797693E+308     1.68535296     0.00125835     0.01012181     0.15955619     0.17093635
   8.53286554     1.98392093     0.01136625   1.216342E-04     0.01136566  1.797693E+308     1.68861411     0.00123564     0.00998556     0.15809090     0.16931210
   8.52785400     1.98421178     0.01119019   1.191724E-04     0.01118962  1.797693E+308     1.69190478     0.00121304     0.00984883     0.15660721     0.16766908
   8.52284267     1.98450145     0.01101416   1.167278E-04     0.01101361  1.797693E+308     1.69522585     0.00119053     0.00971160     0.15510461     0.16600675
   8.51783157     1.98478997     0.01083815   1.143003E-04     0.01083762  1.797693E+308     1.69857823     0.00116813     0.00957385     0.15358259     0.16432457
   8.51282070     1.98507736     0.01066213   1.118897E-04     0.01066162  1.797693E+308     1.70196287     0.00114582     0.00943557     0.15204059     0.16262198
   8.50781007     1.98536365     0.01048608   1.094957E-04     0.01048559  1.797693E+308     1.70538078     0.00112361     0.00929672     0.15047804     0.16089837
   8.50279969     1.98564887     0.01030999   1.071181E-04     0.01030950  1.797693E+308     1.70883299     0.00110149     0.00915730     0.14889434     0.15915313
   8.49778957     1.98593303     0.01013381   1.047566E-04     0.01013335  1.797693E+308     1.71232059     0.00107946     0.00901728     0.14728886     0.15738560
   8.49277972     1.98621617     0.00995754   1.024111E-04     0.00995709  1.797693E+308     1.71584473     0.00105751     0.00887663     0.14566095     0.15559510
   8.48777015     1.98649832     0.00978115   1.000813E-04     0.00978072  1.797693E+308     1.71940660     0.00103566     0.00873534     0.14400992     0.15378091
   8.48276087     1.98677950     0.00960460   9.776697E-05     0.00960419  1.797693E+308     1.72300744     0.00101389     0.00859337     0.14233504     0.15194230
   8.47775189     1.98705975     0.00942788   9.546788E-05     0.00942748  1.797693E+308     1.72664857   9.921937E-04     0.00845071     0.14063557     0.15007848
   8.47274322     1.98733909     0.00925096   9.318378E-05     0.00925057  1.797693E+308     1.73033137   9.705809E-04     0.00830733     0.13891071     0.14818862
   8.46773488     1.98761756     0.00907380   9.091443E-05     0.00907343  1.797693E+308     1.73405729   9.490442E-04     0.00816319     0.13715962     0.14627185
   8.46272688     1.98789519     0.00889637   8.865960E-05     0.00889602  1.797693E+308     1.73782784   9.275810E-04     0.00801826     0.13538143     0.14432728
   8.45771924     1.98817200     0.00871865   8.641903E-05     0.00871831  1.797693E+308     1.74164464   9.061886E-04     0.00787253     0.13357521     0.14235393
   8.45271197     1.98844805     0.00854060   8.419246E-05     0.00854027  1.797693E+308     1.74550938   8.848641E-04     0.00772595     0.13174000     0.14035081
   8.44770509     1.98872336     0.00836218   8.197964E-05     0.00836187  1.797693E+308     1.74942384   8.636047E-04     0.00757848     0.12987475     0.13831684
   8.44269862     1.98899796     0.00818337   7.978031E-05     0.00818306  1.797693E+308     1.75338990   8.424073E-04     0.00743010     0.12797840     0.13625091
   8.44169803     1.98905277     0.00814757   7.934232E-05     0.00814727  1.797693E+308     1.75418895   8.381777E-04     0.00740033     0.12759555     0.13583406
   8.44019495     1.98913505     0.00809377   7.868535E-05     0.00809348  1.797693E+308     1.75539338   8.318283E-04     0.00735554     0.12701797     0.13520534
   8.43868923     1.98921742     0.00803983   7.802840E-05     0.00803954  1.797693E+308     1.75660488   8.254728E-04     0.00731058     0.12643640     0.13457245
   8.43642571     1.98934115     0.00795866   7.704299E-05     0.00795838  1.797693E+308     1.75843560   8.159279E-04     0.00724282     0.12555643     0.13361518
   8.43467084     1.98943698     0.00789566   7.628080E-05     0.00789538  1.797693E+308     1.75986288   8.085354E-04     0.00719014     0.12486944     0.13286811
   8.43203596     1.98958075     0.00780095   7.513929E-05     0.00780067  1.797693E+308     1.76201919   7.974476E-04     0.00711081     0.12382997     0.13173823
   8.42939810     1.98972453     0.00770598   7.399994E-05     0.00770571  1.797693E+308     1.76419422   7.863611E-04     0.00703109     0.12277958     0.13059703
   8.42543601     1.98994022     0.00756303   7.229500E-05     0.00756277  1.797693E+308     1.76749248   7.697339E-04     0.00691079     0.12118312     0.12886364
   8.42146803     1.99015593     0.00741948   7.059507E-05     0.00741923  1.797693E+308     1.77083451   7.531102E-04     0.00678960     0.11956105     0.12710377
   8.41646393     1.99042757     0.00723787   6.846179E-05     0.00723763  1.797693E+308     1.77510667   7.321829E-04     0.00663573     0.11748113     0.12484905
   8.41146040     1.99069878     0.00705558   6.634018E-05     0.00705536  1.797693E+308     1.77944503   7.112958E-04     0.00648066     0.11536170     0.12255366
   8.40645748     1.99096963     0.00687256   6.422994E-05     0.00687234  1.797693E+308     1.78385249   6.904447E-04     0.00632434     0.11320109     0.12021588
   8.40145521     1.99124016     0.00668875   6.213072E-05     0.00668854  1.797693E+308     1.78833215   6.696252E-04     0.00616672     0.11099751     0.11783385
   8.39645362     1.99151044     0.00650408   6.004217E-05     0.00650389  1.797693E+308     1.79288734   6.488328E-04     0.00600772     0.10874905     0.11540560
   8.39145276     1.99178052     0.00631850   5.796393E-05     0.00631832  1.797693E+308     1.79752162   6.280626E-04     0.00584728     0.10645367     0.11292901
   8.38645267     1.99205048     0.00613194   5.589562E-05     0.00613176  1.797693E+308     1.80223882   6.073095E-04     0.00568533     0.10410916     0.11040180
   8.38145352     1.99232038     0.00594431   5.383688E-05     0.00594415  1.797693E+308     1.80704292   5.865683E-04     0.00552180     0.10171323     0.10782160
   8.37645512     1.99259031     0.00575555   5.178718E-05     0.00575539  1.797693E+308     1.81193859   5.658324E-04     0.00535660     0.09926320     0.10518563
   8.37146121     1.99286015     0.00556569   4.974759E-05     0.00556554  1.797693E+308     1.81692693   5.451106E-04     0.00518976     0.09675818     0.10249306
   8.36646475     1.99313038     0.00537437   4.771472E-05     0.00537424  1.797693E+308     1.82202021   5.243668E-04     0.00502095     0.09419165     0.09973696
   8.36147683     1.99340048     0.00518193   4.569254E-05     0.00518180  1.797693E+308     1.82721269   5.036395E-04     0.00485044     0.09156609     0.09692017
   8.35648260     1.99367138     0.00498767   4.367446E-05     0.00498755  1.797693E+308     1.83252605   4.828589E-04     0.00467760     0.08887015     0.09403061
   8.35150157     1.99394212     0.00479224   4.166775E-05     0.00479213  1.797693E+308     1.83794610   4.620976E-04     0.00450300     0.08611057     0.09107566
   8.34650993     1.99421413     0.00459457   3.966215E-05     0.00459446  1.797693E+308     1.84350618   4.412468E-04     0.00432565     0.08326991     0.08803681
   8.34153692     1.99448596     0.00439567   3.766869E-05     0.00439557  1.797693E+308     1.84918161   4.204182E-04     0.00414646     0.08036030     0.08492718
   8.33654832     1.99475961     0.00419402   3.567287E-05     0.00419393  1.797693E+308     1.85502041   3.994572E-04     0.00396401     0.07735659     0.08172006
   8.33158471     1.99503303     0.00399109   3.369007E-05     0.00399101  1.797693E+308     1.86098468   3.785221E-04     0.00377963     0.07427771     0.07843586
   8.32659971     1.99530895     0.00378479   3.170085E-05     0.00378471  1.797693E+308     1.86714114   3.574034E-04     0.00359139     0.07108860     0.07503739
   8.32164728     1.99558459     0.00357714   2.972568E-05     0.00357707  1.797693E+308     1.87343500   3.363148E-04     0.00340111     0.06781701     0.07155444
   8.31666663     1.99586357     0.00336535   2.773920E-05     0.00336529  1.797693E+308     1.87995724   3.149802E-04     0.00320620     0.06441494     0.06793611
   8.31172765     1.99614220     0.00315214   2.576800E-05     0.00315208  1.797693E+308     1.88663117   2.936806E-04     0.00300913     0.06092164     0.06422445
   8.30675231     1.99642519     0.00293383   2.377952E-05     0.00293378  1.797693E+308     1.89357975   2.720578E-04     0.00280646     0.05727191     0.06035043
   8.30182981     1.99670778     0.00271400   2.180780E-05     0.00271396  1.797693E+308     1.90069741   2.504758E-04     0.00260150     0.05352032     0.05637230
   8.29686109     1.99699602     0.00248784   1.981131E-05     0.00248780  1.797693E+308     1.90815025   2.284725E-04     0.00238969     0.04957833     0.05219650
   8.29195915     1.99728378     0.00226005   1.783338E-05     0.00226002  1.797693E+308     1.91579374   2.065174E-04     0.00217542     0.04552133     0.04790326
   8.28699889     1.99757891     0.00202429   1.582107E-05     0.00202426  1.797693E+308     1.92385373   1.840129E-04     0.00195266     0.04122820     0.04336487
   8.28212322     1.99787346     0.00178677   1.382956E-05     0.00178674  1.797693E+308     1.93213183   1.615659E-04     0.00172722     0.03680336     0.03869214
   8.27717409     1.99817768     0.00153905   1.179087E-05     0.00153903  1.797693E+308     1.94093939   1.383966E-04     0.00149102     0.03207881     0.03370823
   8.27233301     1.99848120     0.00128940   9.775862E-06     0.00128938  1.797693E+308     1.95000104   1.152968E-04     0.00125189     0.02720067     0.02856787
   8.26739909     1.99879765     0.00102637   7.695904E-06     0.00102636  1.797693E+308     1.95975590   9.123183E-05   9.987874E-04     0.02193056     0.02302058
   8.26640074     1.99886266   9.719749E-04   7.271255E-06   9.719630E-04  1.797693E+308     1.96180052   8.628993E-05   9.462951E-04     0.02082355     0.02185613
   8.26490955     1.99896045   8.899333E-04   6.634339E-06   8.899226E-04  1.797693E+308     1.96490230   7.885892E-05   8.670281E-04     0.01914261     0.02008850
   8.26342634     1.99905856   8.073438E-04   5.997494E-06   8.073343E-04  1.797693E+308     1.96804683   7.140575E-05   7.871165E-04     0.01743663     0.01829515
   8.26121740     1.99920633   6.824086E-04   5.042364E-06   6.824007E-04  1.797693E+308     1.97284619   6.018354E-05   6.660138E-04     0.01482927     0.01555546
   8.25988125     1.99929674   6.056463E-04   4.460433E-06   6.056394E-04  1.797693E+308     1.97582071   5.331972E-05   5.914767E-04     0.01321115     0.01385595
   8.25790186     1.99943221   4.901644E-04   3.592016E-06   4.901589E-04  1.797693E+308     1.98033298   4.303860E-05   4.791582E-04     0.01075344     0.01127564
   8.25595321     1.99956751   3.742754E-04   2.729039E-06   3.742713E-04  1.797693E+308     1.98490690   3.277542E-05   3.662229E-04     0.00825846     0.00865745
   8.25309021     1.99977011   1.996752E-04   1.444921E-06   1.996731E-04  1.797693E+308     1.99188606   1.741522E-05   1.956594E-04     0.00444445     0.00465752
   8.25030250     1.99997230   2.415254E-05   1.734389E-07   2.415230E-05  1.797693E+308     1.99901092   2.097975E-06   2.370053E-05   5.423539E-04   5.681525E-04
   8.24930876     2.00004567  -3.986872E-05  -2.854921E-07  -3.986833E-05  1.797693E+308     2.00163732  -3.457988E-06  -3.914275E-05  -8.981587E-04  -9.407595E-04
