# Supplementary material for: Seasonal reproduction leads to population collapse and an Allee effect in a stage-structured consumer-resource biomass model when mortality rate increases
Source: PLoS One. 2017 Oct 31;12(10):e0187338. doi: 10.1371/journal.pone.0187338 (PMC5663510; doi:10.1371/journal.pone.0187338)
Supplement: S1 File — The programs used for fixed-point analysis and the MATLAB script for generating the bifurcation diagrams (Figs 2 and 3). (ZIP) [file pone.0187338.s002.zip › Fig2and3/Fig2and3.m]

%Fig 2. three left panels: equi curve theta=2
load eq20.out
figure(2)
subplot(3,2,1);
plot(eq20(:,1),eq20(:,8));
ylabel ('Juvenile')
title('\theta=2.0')
xlim([0,11])
ylim([0,0.8])

subplot(3,2,3);
plot(eq20(:,1),eq20(:,9));
ylabel ('Adult')
xlim([0,11])
ylim([0,0.2])

subplot(3,2,5);
plot(eq20(:,1),eq20(:,10));
xlabel ('Background mortality rate of consumer, \mu')
ylabel ('Storage')
xlim([0,11])
ylim([0,0.6])

%Fig 2. three right panels: equi curve theta=0.25

load eq025.out
subplot(3,2,2);
plot(eq025(:,1),eq025(:,8));
ylabel ('Juvenile')
xlim([0,6])
ylim([0,0.1])
title('\theta=0.25')


subplot(3,2,4);
plot(eq025(:,1),eq025(:,9));
ylabel ('Adult')
xlim([0,6])
ylim([0,0.6])

subplot(3,2,6);
plot(eq025(:,1),eq025(:,10));
xlabel ('Background mortality rate of consumer, \mu')
ylabel ('Storage')
xlim([0,6])
ylim([0,0.2])

%invasion boundary & persistence boundary
load lp.out
load bp.out
figure(3)
plot(lp(:,1),lp(:,6));
hold on
plot(bp(:,1),bp(:,6),'--');
xlabel ('Adult-juvenile intake ratio, \theta')
ylabel ('Background mortality rate of consumer, \mu')
legend('Persistence boundary','Invasion boudary','Location','southeast')
xlim([0,2])
ylim([5,10])
