# Supplementary material for: Seasonal reproduction leads to population collapse and an Allee effect in a stage-structured consumer-resource biomass model when mortality rate increases
Source: PLoS One. 2017 Oct 31;12(10):e0187338. doi: 10.1371/journal.pone.0187338 (PMC5663510; doi:10.1371/journal.pone.0187338)
Supplement: S1 File — The programs used for fixed-point analysis and the MATLAB script for generating the bifurcation diagrams (Figs 2 and 3). (ZIP) [file pone.0187338.s002.zip › Fig2and3/lp.out]

   2.00000000     1.65536433     0.15618957     0.00590397     0.15591189     9.87644272     0.94898530     0.03087402     0.05814963     0.35292059     0.44194424
   1.99877735     1.65532963     0.15622339     0.00590864     0.15594553     9.87517251     0.94897766     0.03088315     0.05817964     0.35290254     0.44196532
   1.99755608     1.65529497     0.15625718     0.00591331     0.15597915     9.87390290     0.94897005     0.03089227     0.05820964     0.35288446     0.44198638
   1.99572676     1.65524306     0.15630781     0.00592031     0.15602953     9.87199961     0.94895868     0.03090595     0.05825465     0.35285732     0.44201791
   1.99390053     1.65519125     0.15635839     0.00592731     0.15607985     9.87009768     0.94894738     0.03091961     0.05829964     0.35283013     0.44204939
   1.99116697     1.65511370     0.15643415     0.00593782     0.15615522     9.86724732     0.94893053     0.03094008     0.05836712     0.35278929     0.44209649
   1.98844033     1.65503636     0.15650978     0.00594833     0.15623047     9.86440000     0.94891382     0.03096052     0.05843458     0.35274835     0.44214345
   1.98436328     1.65492074     0.15662299     0.00596410     0.15634309     9.86013470     0.94888900     0.03099113     0.05853574     0.35268678     0.44221366
   1.98030166     1.65480558     0.15673590     0.00597987     0.15645543     9.85587621     0.94886448     0.03102168     0.05863687     0.35262502     0.44228357
   1.97423797     1.65463372     0.15690473     0.00600354     0.15662339     9.84950117     0.94882827     0.03106737     0.05878849     0.35253202     0.44238788
   1.96820851     1.65446290     0.15707291     0.00602723     0.15679070     9.84314132     0.94879272     0.03111293     0.05894004     0.35243858     0.44249154
   1.95922793     1.65420861     0.15732398     0.00606279     0.15704047     9.83362984     0.94874065     0.03118099     0.05916719     0.35229761     0.44264579
   1.95032285     1.65395663     0.15757359     0.00609837     0.15728879     9.82415213     0.94869007     0.03124873     0.05939417     0.35215568     0.44279858
   1.94037005     1.65367523     0.15785335     0.00613853     0.15756709     9.81350432     0.94863480     0.03132474     0.05964991     0.35199449     0.44296914
   1.93051081     1.65339673     0.15813129     0.00617873     0.15784358     9.80289878     0.94858139     0.03140034     0.05990541     0.35183211     0.44313786
   1.92055851     1.65311588     0.15841267     0.00621973     0.15812348     9.79213412     0.94852887     0.03147696     0.06016554     0.35166542     0.44330792
   1.91070073     1.65283799     0.15869218     0.00626076     0.15840152     9.78141262     0.94847825     0.03155317     0.06042543     0.35149751     0.44347611
   1.90074892     1.65255778     0.15897516     0.00630263     0.15868300     9.77052854     0.94842860     0.03163042     0.06069007     0.35132514     0.44364562
   1.89089261     1.65228060     0.15925623     0.00634452     0.15896257     9.75968854     0.94838089     0.03170723     0.06095445     0.35115154     0.44381322
   1.88094129     1.65200112     0.15954081     0.00638727     0.15924563     9.74868242     0.94833423     0.03178510     0.06122371     0.35097330     0.44398212
   1.87108645     1.65172473     0.15982341     0.00643006     0.15952672     9.73772130     0.94828957     0.03186252     0.06149271     0.35079382     0.44414906
   1.86113565     1.65144608     0.16010956     0.00647372     0.15981133     9.72659043     0.94824606     0.03194102     0.06176673     0.35060954     0.44431729
   1.85128230     1.65117060     0.16039369     0.00651741     0.16009392     9.71550549     0.94820457     0.03201905     0.06204047     0.35042399     0.44448351
   1.84133199     1.65089288     0.16068140     0.00656201     0.16038006     9.70424704     0.94816434     0.03209816     0.06231936     0.35023346     0.44465099
   1.83148014     1.65061841     0.16096703     0.00660665     0.16066413     9.69303548     0.94812619     0.03217680     0.06259797     0.35004165     0.44481642
   1.82153034     1.65034174     0.16125627     0.00665222     0.16095179     9.68164656     0.94808939     0.03225654     0.06288187     0.34984467     0.44498308
   1.81168000     1.65006838     0.16154338     0.00669782     0.16123732     9.67030548     0.94805472     0.03233578     0.06316548     0.34964639     0.44514765
   1.80173073     1.64979288     0.16183413     0.00674438     0.16152646     9.65878308     0.94802152     0.03241614     0.06345453     0.34944275     0.44531342
   1.79188190     1.64952077     0.16212269     0.00679098     0.16181342     9.64730950     0.94799050     0.03249599     0.06374327     0.34923778     0.44547704
   1.78193315     1.64924656     0.16241493     0.00683857     0.16210403     9.63565050     0.94796107     0.03257696     0.06403761     0.34902726     0.44564183
   1.77208585     1.64897582     0.16270491     0.00688619     0.16239239     9.62404131     0.94793386     0.03265742     0.06433162     0.34881539     0.44580443
   1.76213762     1.64870303     0.16299860     0.00693483     0.16268442     9.61224249     0.94790838     0.03273901     0.06463140     0.34859775     0.44596815
   1.75229186     1.64843381     0.16328998     0.00698351     0.16297415     9.60049448     0.94788517     0.03282006     0.06493084     0.34837874     0.44612964
   1.74234415     1.64816259     0.16358508     0.00703324     0.16326758     9.58855249     0.94786382     0.03290226     0.06523620     0.34815375     0.44629221
   1.73249993     1.64789502     0.16387781     0.00708301     0.16355864     9.57666231     0.94784481     0.03298391     0.06554122     0.34792736     0.44645248
   1.72255274     1.64762552     0.16417430     0.00713386     0.16385342     9.56457369     0.94782779     0.03306672     0.06585233     0.34769476     0.44661380
   1.71271007     1.64735977     0.16446834     0.00718475     0.16414577     9.55253790     0.94781318     0.03314896     0.06616308     0.34746074     0.44677277
   1.70276340     1.64709216     0.16476616     0.00723676     0.16444187     9.54029904     0.94780071     0.03323236     0.06648009     0.34722027     0.44693273
   1.69292228     1.64682838     0.16506147     0.00728880     0.16473547     9.52811405     0.94779070     0.03331518     0.06679674     0.34697836     0.44709028
   1.68297615     1.64656283     0.16536058     0.00734200     0.16503283     9.51572127     0.94778300     0.03339919     0.06711984     0.34672975     0.44724878
   1.67313662     1.64630120     0.16565711     0.00739523     0.16532762     9.50338339     0.94777784     0.03348258     0.06744256     0.34647967     0.44740481
   1.66319103     1.64603789     0.16595746     0.00744966     0.16562620     9.49083280     0.94777515     0.03356717     0.06777191     0.34622263     0.44756172
   1.65335307     1.64577861     0.16625515     0.00750412     0.16592213     9.47833816     0.94777506     0.03365113     0.06810088     0.34596409     0.44771610
   1.64340802     1.64551775     0.16655668     0.00755981     0.16622186     9.46562575     0.94777763     0.03373630     0.06843667     0.34569834     0.44787131
   1.63357165     1.64526101     0.16685548     0.00761554     0.16651887     9.45297034     0.94778287     0.03382081     0.06877206     0.34543105     0.44802392
   1.62362714     1.64500280     0.16715811     0.00767254     0.16681970     9.44009194     0.94779097     0.03390654     0.06911449     0.34515625     0.44817729
   1.61379236     1.64474882     0.16745795     0.00772957     0.16711772     9.42727161     0.94780182     0.03399160     0.06945650     0.34487990     0.44832800
   1.60384839     1.64449348     0.16776163     0.00778792     0.16741956     9.41422287     0.94781573     0.03407788     0.06980576     0.34459574     0.44847939
   1.59401519     1.64424249     0.16806243     0.00784630     0.16771853     9.40123326     0.94783248     0.03416347     0.07015459     0.34430999     0.44862805
   1.58407178     1.64399027     0.16836708     0.00790604     0.16802132     9.38800971     0.94785250     0.03425029     0.07051088     0.34401613     0.44877731
   1.57424020     1.64374252     0.16866876     0.00796581     0.16832114     9.37484636     0.94787544     0.03433639     0.07086674     0.34372065     0.44892378
   1.56429731     1.64349367     0.16897430     0.00802698     0.16862479     9.36144325     0.94790190     0.03442373     0.07123028     0.34341673     0.44907075
   1.55446731     1.64324941     0.16927678     0.00808818     0.16892539     9.34810141     0.94793137     0.03451033     0.07159338     0.34311115     0.44921486
   1.54452497     1.64300421     0.16958310     0.00815083     0.16922980     9.33451390     0.94796460     0.03459817     0.07196439     0.34279681     0.44935938
   1.53469659     1.64276373     0.16988628     0.00821352     0.16953107     9.32098875     0.94800094     0.03468525     0.07233495     0.34248076     0.44950096
   1.52475480     1.64252248     0.17019329     0.00827770     0.16983615     9.30721175     0.94804131     0.03477357     0.07271367     0.34215560     0.44964283
   1.51492803     1.64228607     0.17049706     0.00834191     0.17013799     9.29349817     0.94808488     0.03486110     0.07309192     0.34182869     0.44978170
   1.50498679     1.64204908     0.17080465     0.00840767     0.17044362     9.27952640     0.94813278     0.03494987     0.07347859     0.34149229     0.44992075
   1.49516163     1.64181707     0.17110890     0.00847346     0.17074592     9.26561909     0.94818399     0.03503783     0.07386477     0.34115411     0.45005671
   1.48522093     1.64158467     0.17141694     0.00854085     0.17105198     9.25144697     0.94823982     0.03512704     0.07425964     0.34080605     0.45019273
   1.47539736     1.64135740     0.17172154     0.00860827     0.17135461     9.23734038     0.94829908     0.03521539     0.07465401     0.34045616     0.45032557
   1.46545721     1.64112996     0.17202991     0.00867734     0.17166097     9.22296219     0.94836329     0.03530500     0.07505734     0.34009600     0.45045833
   1.45563525     1.64090781     0.17233472     0.00874644     0.17196379     9.20865054     0.94843106     0.03539372     0.07546016     0.33973395     0.45058784
   1.44569562     1.64068571     0.17264326     0.00881725     0.17227031     9.19406023     0.94850412     0.03548369     0.07587222     0.33936121     0.45071712
   1.43587524     1.64046907     0.17294814     0.00888809     0.17257317     9.17953747     0.94858086     0.03557275     0.07628376     0.33898653     0.45084304
   1.42593619     1.64025274     0.17325670     0.00896069     0.17287968     9.16472881     0.94866328     0.03566304     0.07670484     0.33860071     0.45096859
   1.41611743     1.64004204     0.17356147     0.00903333     0.17318242     9.14998869     0.94874952     0.03575239     0.07712539     0.33821290     0.45109068
   1.40617890     1.63983192     0.17386987     0.00910778     0.17348875     9.13495504     0.94884183     0.03584298     0.07755577     0.33781348     0.45121222
   1.39636170     1.63962761     0.17417436     0.00918227     0.17379118     9.11999088     0.94893811     0.03593258     0.07798563     0.33741201     0.45133021
   1.38642372     1.63942419     0.17448241     0.00925865     0.17409714     9.10472539     0.94904089     0.03602340     0.07842563     0.33699844     0.45144747
   1.37660808     1.63922677     0.17478643     0.00933505     0.17439908     9.08953030     0.94914781     0.03611320     0.07886510     0.33658276     0.45156106
   1.36667063     1.63903057     0.17509392     0.00941341     0.17470446     9.07402577     0.94926168     0.03620421     0.07931505     0.33615447     0.45167373
   1.35685655     1.63884056     0.17539724     0.00949179     0.17500569     9.05859251     0.94937987     0.03629416     0.07976445     0.33572400     0.45178261
   1.34691960     1.63865214     0.17570395     0.00957219     0.17531027     9.04284136     0.94950551     0.03638529     0.08022467     0.33528039     0.45189036
   1.33710703     1.63847013     0.17600634     0.00965262     0.17561055     9.02716228     0.94963564     0.03647533     0.08068435     0.33483451     0.45199420
   1.32717060     1.63829008     0.17631201     0.00973514     0.17591408     9.01115662     0.94977375     0.03656654     0.08115520     0.33437493     0.45209667
   1.31735951     1.63811668     0.17661323     0.00981768     0.17621316     8.99522377     0.94991657     0.03665660     0.08162550     0.33391301     0.45219511
   1.30742358     1.63794567     0.17691759     0.00990238     0.17651537     8.97895529     0.95006793     0.03674780     0.08210734     0.33343679     0.45229192
   1.29761394     1.63778155     0.17721734     0.00998711     0.17681298     8.96276027     0.95022422     0.03683781     0.08258863     0.33295814     0.45238458
   1.28767850     1.63762028     0.17752010     0.01007407     0.17711356     8.94622024     0.95038967     0.03692893     0.08308184     0.33246457     0.45247534
   1.27787028     1.63746616     0.17781808     0.01016105     0.17740939     8.92975424     0.95056028     0.03701881     0.08357450     0.33196847     0.45256178
   1.26793531     1.63731539     0.17811891     0.01025034     0.17770803     8.91293352     0.95074071     0.03710976     0.08407948     0.33145681     0.45264604
   1.25812847     1.63717205     0.17841479     0.01033966     0.17800174     8.89618726     0.95092656     0.03719942     0.08458391     0.33094251     0.45272584
   1.24819394     1.63703261     0.17871334     0.01043135     0.17829809     8.87907617     0.95112294     0.03729010     0.08510107     0.33041196     0.45280314
   1.23838839     1.63690089     0.17900674     0.01052308     0.17858932     8.86203985     0.95132504     0.03737944     0.08561770     0.32987866     0.45287580
   1.22845430     1.63677368     0.17930261     0.01061726     0.17888298     8.84462826     0.95153843     0.03746976     0.08614747     0.32932839     0.45294562
   1.21865000     1.63665451     0.17959315     0.01071148     0.17917134     8.82729159     0.95175784     0.03755867     0.08667672     0.32877524     0.45301063
   1.20871630     1.63654049     0.17988592     0.01080823     0.17946190     8.80956876     0.95198937     0.03764850     0.08721956     0.32820436     0.45307242
   1.19891316     1.63643486     0.18017314     0.01090501     0.17974694     8.79192083     0.95222727     0.03773686     0.08776189     0.32763047     0.45312922
   1.18897984     1.63633509     0.18046234     0.01100442     0.18003392     8.77387551     0.95247818     0.03782607     0.08831826     0.32703806     0.45318238
   1.17917778     1.63624409     0.18074577     0.01110386     0.18031517     8.75590484     0.95273584     0.03791375     0.08887414     0.32644247     0.45323036
   1.16924480     1.63615972     0.18103088     0.01120600     0.18059807     8.73752509     0.95300748     0.03800220     0.08944453     0.32582753     0.45327427
   1.15944371     1.63608452     0.18131000     0.01130817     0.18087501     8.71921948     0.95328628     0.03808904     0.09001447     0.32520925     0.45331276
   1.14951102     1.63601681     0.18159046     0.01141314     0.18115327     8.70049268     0.95358011     0.03817658     0.09059939     0.32457074     0.45334671
   1.13971078     1.63595870     0.18186468     0.01151813     0.18142531     8.68183924     0.95388156     0.03826242     0.09118389     0.32392870     0.45337502
   1.12977835     1.63590900     0.18213988     0.01162601     0.18169831     8.66275207     0.95419918     0.03834886     0.09178389     0.32326550     0.45339825
   1.11997881     1.63586940     0.18240856     0.01173392     0.18196483     8.64373711     0.95452493     0.03843353     0.09238350     0.32259857     0.45341559
   1.11004658     1.63583921     0.18267781     0.01184480     0.18223191     8.62427541     0.95486808     0.03851867     0.09299911     0.32190951     0.45342729
   1.10024759     1.63581963     0.18294025     0.01195570     0.18249220     8.60488439     0.95521992     0.03860196     0.09361439     0.32121647     0.45343282
   1.09031549     1.63581058     0.18320281     0.01206967     0.18275261     8.58503315     0.95559052     0.03868559     0.09424620     0.32050030     0.45343209
   1.08036099     1.63581285     0.18346228     0.01218549     0.18300992     8.56493431     0.95597659     0.03876856     0.09488784     0.31976832     0.45342472
   1.07040699     1.63582696     0.18371782     0.01230292     0.18326332     8.54462932     0.95637787     0.03885061     0.09553803     0.31902181     0.45341045
   1.06054462     1.63585309     0.18396692     0.01242088     0.18351032     8.52430269     0.95679103     0.03893093     0.09619084     0.31826746     0.45338923
   1.05059163     1.63589227     0.18421394     0.01254159     0.18375524     8.50357448     0.95722433     0.03901094     0.09685850     0.31749096     0.45336040
   1.04073225     1.63594428     0.18445407     0.01266281     0.18399330     8.48282398     0.95767037     0.03908908     0.09752880     0.31670632     0.45332420
   1.03078028     1.63601069     0.18469156     0.01278687     0.18422873     8.46165470     0.95813823     0.03916674     0.09821457     0.31589833     0.45327963
   1.02092391     1.63609083     0.18492165     0.01291143     0.18445681     8.44046229     0.95861977     0.03924238     0.09890299     0.31508187     0.45322724
   1.01097296     1.63618687     0.18514849     0.01303892     0.18468165     8.41883295     0.95912501     0.03931736     0.09960752     0.31424079     0.45316568
   1.00111961     1.63629759     0.18536740     0.01316690     0.18489859     8.39717942     0.95964495     0.03939015     0.10031472     0.31339091     0.45309578
   0.99116969     1.63642589     0.18558235     0.01329790     0.18511160     8.37506977     0.96019065     0.03946208     0.10103869     0.31251503     0.45301581
   0.98131937     1.63656993     0.18578877     0.01342935     0.18531613     8.35293460     0.96075220     0.03953163     0.10176534     0.31162999     0.45292696
   0.97137048     1.63673339     0.18599046     0.01356392     0.18551595     8.33032302     0.96134181     0.03960009     0.10250945     0.31071752     0.45282705
   0.96152318     1.63691376     0.18618299     0.01369892     0.18570667     8.30768431     0.96194854     0.03966597     0.10325622     0.30979548     0.45271767
   0.95157531     1.63711559     0.18636990     0.01383712     0.18589179     8.28454770     0.96258585     0.03973049     0.10402117     0.30884446     0.45259612
   0.94173102     1.63733562     0.18654694     0.01397570     0.18606712     8.26138196     0.96324171     0.03979221     0.10478877     0.30788347     0.45246445
   0.93178416     1.63757940     0.18671738     0.01411758     0.18623588     8.23769559     0.96393096     0.03985228     0.10557528     0.30689185     0.45231941
   0.92194284     1.63784280     0.18687718     0.01425978     0.18639408     8.21397768     0.96464036     0.03990930     0.10636441     0.30588981     0.45216352
   0.91199699     1.63813248     0.18702927     0.01440535     0.18654460     8.18971507     0.96538629     0.03996433     0.10717320     0.30485539     0.45199292
   0.90215861     1.63844335     0.18716988     0.01455119     0.18668374     8.16541802     0.96615415     0.04001604     0.10798458     0.30381006     0.45181068
   0.89221373     1.63878335     0.18730153     0.01470046     0.18681395     8.14055070     0.96696205     0.04006539     0.10881636     0.30273048     0.45161223
   0.88237823     1.63914629     0.18742077     0.01484993     0.18693186     8.11564547     0.96779390     0.04011111     0.10965068     0.30163948     0.45140127
   0.87243431     1.63954152     0.18752962     0.01500289     0.18703945     8.09014287     0.96866970     0.04015403     0.11050617     0.30051224     0.45117244
   0.86260161     1.63996166     0.18762505     0.01515595     0.18713372     8.06459820     0.96957174     0.04019301     0.11136410     0.29937301     0.45093011
   0.85265861     1.64041763     0.18770851     0.01531254     0.18721609     8.03842742     0.97052213     0.04022869     0.11224398     0.29819542     0.45066808
   0.84282862     1.64090070     0.18777740     0.01546912     0.18728401     8.01220960     0.97150136     0.04026005     0.11312619     0.29700522     0.45039146
   0.83288652     1.64142358     0.18783253     0.01562924     0.18733826     7.98533510     0.97253388     0.04028756     0.11403110     0.29577442     0.45009307
   0.82305912     1.64197603     0.18787182     0.01578922     0.18737680     7.95840771     0.97359823     0.04031034     0.11493819     0.29453034     0.44977887
   0.81311786     1.64257277     0.18789532     0.01595274     0.18739966     7.93079114     0.97472144     0.04032864     0.11586870     0.29324326     0.44944059
   0.80329292     1.64320187     0.18790156     0.01611595     0.18740541     7.90311475     0.97587988     0.04034174     0.11680120     0.29194217     0.44908511
   0.79335245     1.64388029     0.18788971     0.01628264     0.18739319     7.87471460     0.97710351     0.04034964     0.11775781     0.29059553     0.44870298
   0.78335906     1.64460706     0.18785831     0.01645174     0.18736158     7.84574793     0.97838876     0.04035182     0.11873292     0.28921015     0.44829490
   0.77336585     1.64538110     0.18780623     0.01662226     0.18730945     7.81635335     0.97973229     0.04034785     0.11972154     0.28779222     0.44786161
   0.76338653     1.64620384     0.18773236     0.01679388     0.18723569     7.78655950     0.98113541     0.04033736     0.12072234     0.28634278     0.44740248
   0.75339370     1.64708029     0.18763519     0.01696695     0.18713883     7.75627155     0.98260549     0.04031990     0.12173807     0.28485687     0.44691484
   0.74341553     1.64801091     0.18751361     0.01714085     0.18701776     7.72556128     0.98414215     0.04029507     0.12276587     0.28333766     0.44639861
   0.73342311     1.64900155     0.18736579     0.01731594     0.18687065     7.69432544     0.98575392     0.04026235     0.12380866     0.28177970     0.44585070
   0.72344615     1.65005261     0.18719058     0.01749153     0.18669638     7.66264216     0.98744036     0.04022130     0.12486324     0.28018652     0.44527106
   0.71345413     1.65117092     0.18698576     0.01766795     0.18649274     7.63039898     0.98921137     0.04017127     0.12593269     0.27855215     0.44465611
   0.70347843     1.65235682     0.18675015     0.01784444     0.18625856     7.59768098     0.99106646     0.04011184     0.12701345     0.27688056     0.44400585
   0.69348685     1.65361828     0.18648105     0.01802132     0.18599116     7.56436555     0.99301716     0.04004218     0.12810874     0.27516518     0.44331610
   0.68351248     1.65495558     0.18617727     0.01819772     0.18568936     7.53054540     0.99506296     0.03996187     0.12921457     0.27341047     0.44258691
   0.67352136     1.65637805     0.18583552     0.01837392     0.18534991     7.49608676     0.99721734     0.03986992     0.13033426     0.27160921     0.44181339
   0.66354841     1.65788588     0.18545460     0.01854895     0.18497160     7.46109074     0.99947981     0.03976588     0.13146335     0.26976643     0.44099566
   0.65355779     1.65949006     0.18503053     0.01872304     0.18455050     7.42541116     1.00186619     0.03964856     0.13260522     0.26787421     0.44012799
   0.64358642     1.66119064     0.18456209     0.01889509     0.18408538     7.38915865     1.00437604     0.03951750     0.13375485     0.26593820     0.43921054
   0.63359637     1.66300059     0.18404447     0.01906524     0.18357148     7.35217294     1.00702808     0.03937124     0.13491561     0.26394970     0.43823656
   0.62362679     1.66491982     0.18347643     0.01923225     0.18300757     7.31457571     1.00982194     0.03920935     0.13608181     0.26191515     0.43720631
   0.61363742     1.66696372     0.18285214     0.01939615     0.18238785     7.27619046     1.01277995     0.03903005     0.13725676     0.25982493     0.43611174
   0.60367005     1.66913198     0.18217037     0.01955551     0.18171111     7.23715223     1.01590182     0.03883291     0.13843390     0.25768643     0.43495324
   0.59368154     1.67144299     0.18142399     0.01971020     0.18097026     7.19726506     1.01921448     0.03861577     0.13961638     0.25548901     0.43372115
   0.58371703     1.67389606     0.18061185     0.01985859     0.18016414     7.15668107     1.02271770     0.03837822     0.14079657     0.25324124     0.43241603
   0.57372970     1.67651343     0.17972514     0.02000034     0.17928403     7.11517996     1.02644439     0.03811763     0.14197730     0.25093124     0.43102617
   0.56376917     1.67929373     0.17876287     0.02013356     0.17832891     7.07293709     1.03039419     0.03783366     0.14314954     0.24856920     0.42955240
   0.55378357     1.68226426     0.17771407     0.02025760     0.17728789     7.02969999     1.03460806     0.03752305     0.14431563     0.24614159     0.42798027
   0.54382890     1.68542232     0.17657811     0.02037026     0.17616033     6.98567764     1.03908501     0.03718560     0.14546466     0.24366091     0.42631117
   0.53384592     1.68880222     0.17534101     0.02047051     0.17493232     6.94057257     1.04387732     0.03681719     0.14659824     0.24111138     0.42452681
   0.52390026     1.69239860     0.17400300     0.02055575     0.17360408     6.89464511     1.04898205     0.03641796     0.14770283     0.23850893     0.42262971
   0.51392143     1.69625592     0.17254571     0.02062439     0.17215733     6.84753126     1.05446813     0.03598255     0.14877900     0.23583441     0.42059595
   0.50399001     1.70036359     0.17097122     0.02067342     0.17059410     6.79957319     1.06032781     0.03551176     0.14980955     0.23310906     0.41843037
   0.49401784     1.70478150     0.16925446     0.02070040     0.16888945     6.75030388     1.06665571     0.03499836     0.15079343     0.23030851     0.41610031
   0.48410933     1.70948871     0.16740134     0.02070188     0.16704918     6.70019975     1.07343316     0.03444448     0.15170841     0.22746243     0.41361532
   0.47414796     1.71456994     0.16537598     0.02067414     0.16503760     6.64862862     1.08079645     0.03383990     0.15255072     0.22453797     0.41092859
   0.46427648     1.71998390     0.16319212     0.02061349     0.16286827     6.59629086     1.08870323     0.03318935     0.15329137     0.22157840     0.40805912
   0.45433269     1.72585706     0.16079552     0.02051400     0.16048721     6.54228357     1.09736059     0.03247757     0.15392156     0.21853683     0.40493595
   0.44452090     1.73210847     0.15821570     0.02037237     0.15792362     6.48768270     1.10667647     0.03171442     0.15440401     0.21547848     0.40159691
   0.43460549     1.73893749     0.15536596     0.02017864     0.15509120     6.43113768     1.11698354     0.03087576     0.15471935     0.21233312     0.39792823
   0.42488874     1.74618702     0.15230693     0.01993170     0.15205004     6.37435032     1.12808781     0.02998129     0.15482240     0.20920101     0.39400470
   0.41501851     1.75418699     0.14889281     0.01961362     0.14865496     6.31523352     1.14055285     0.02899093     0.15466968     0.20597337     0.38963399
   0.40544988     1.76263684     0.14524433     0.01922972     0.14502577     6.25651371     1.15398040     0.02794283     0.15421477     0.20280470     0.38496231
   0.39565037     1.77210480     0.14110530     0.01874578     0.14090732     6.19491630     1.16937312     0.02676782     0.15335664     0.19952390     0.37964836
   0.38630704     1.78202569     0.13671011     0.01818273     0.13653248     6.13480168     1.18593156     0.02553776     0.15207077     0.19636556     0.37397409
   0.37661811     1.79341161     0.13159029     0.01747215     0.13143446     6.07104846     1.20552933     0.02412966     0.15011427     0.19305903     0.36730296
   0.36761703     1.80521481     0.12619287     0.01666959     0.12605788     6.01056972     1.22658511     0.02267605     0.14754675     0.18995046     0.36017326
   0.35811468     1.81932207     0.11961138     0.01563129     0.11949894     5.94550405     1.25285626     0.02094924     0.14375445     0.18660073     0.35130442
   0.34968724     1.83377141     0.11270605     0.01448850     0.11261415     5.88689048     1.28117764     0.01919464     0.13903939     0.18350351     0.34173755
   0.34061786     1.85253168     0.10345267     0.01290134     0.10338369     5.82313786     1.32043819     0.01694041     0.13161855     0.17982402     0.32838299
   0.33360851     1.87153975     0.09367750     0.01119401     0.09362769     5.77376063     1.36366604     0.01468563     0.12251545     0.17622706     0.31342814
   0.32901580     1.89067146     0.08333029     0.00939747     0.08329598     5.74173325     1.41155411     0.01244602     0.11160314     0.17233138     0.29638053
   0.32751735     1.90973365     0.07236840     0.00755530     0.07234612     5.73149555     1.46491880     0.01024236     0.09878489     0.16753819     0.27656544
   0.32775829     1.91453049     0.06948438     0.00708715     0.06946463     5.73308633     1.47944998     0.00969173     0.09522238     0.16607588     0.27098999
   0.32829994     1.91929549     0.06656173     0.00662144     0.06654431     5.73661710     1.49440008     0.00914613     0.09153919     0.16447904     0.26516436
   0.32975181     1.92638941     0.06209372     0.00592833     0.06207946     5.74589850     1.51771454     0.00833615     0.08577637     0.16177471     0.25588724
   0.33210877     1.93342635     0.05750766     0.00524330     0.05749614     5.76057253     1.54226312     0.00753497     0.07971008     0.15860444     0.24584949
   0.33783576     1.94389277     0.05035714     0.00423555     0.05034909     5.79476967     1.58192790     0.00634642     0.06998902     0.15266521     0.22900066
   0.34728703     1.95426634     0.04280342     0.00326105     0.04279811     5.84783355     1.62597125     0.00517018     0.05944444     0.14469324     0.20930786
   0.35965210     1.96289962     0.03608078     0.00248063     0.03607726     5.91240080     1.66744547     0.00419081     0.04989688     0.13566531     0.18975300
   0.37122196     1.96856125     0.03141248     0.00199086     0.03140991     5.96881504     1.69782120     0.00354752     0.04321657     0.12801987     0.17478395
   0.38243254     1.97276442     0.02779201     0.00164216     0.02779005     6.02038967     1.72247489     0.00306915     0.03802697     0.12112997     0.16222609
   0.39342296     1.97607200     0.02483916     0.00137868     0.02483761     6.06839249     1.74343273     0.00269218     0.03379915     0.11477164     0.15126297
   0.40425756     1.97876876     0.02235753     0.00117222     0.02235628     6.11351973     1.76174266     0.00238448     0.03025582     0.10883039     0.14147068
   0.41497256     1.98102196     0.02022914     0.00100631     0.02022812     6.15622594     1.77803682     0.00212719     0.02722822     0.10323585     0.13259126
   0.42559080     1.98293905     0.01837637   8.704590E-04     0.01837552     6.19683715     1.79273303     0.00190821     0.02460426     0.09793976     0.12445223
   0.43612775     1.98459339     0.01674498   7.575641E-04     0.01674426     6.23560137     1.80612502     0.00171923     0.02230493     0.09290653     0.11693070
   0.43844888     1.98492941     0.01640982   7.351609E-04     0.01640913     6.24394756     1.80893410     0.00168086     0.02183402     0.09182573     0.11534061
   0.44209306     1.98543831     0.01589971   7.015859E-04     0.01589906     6.25691650     1.81324978     0.00162274     0.02111837     0.09014837     0.11288948
   0.44594887     1.98595337     0.01538033   6.680511E-04     0.01537972     6.27046385     1.81769591     0.00156393     0.02039107     0.08839895     0.11035395
   0.45217652     1.98673836     0.01458269   6.178353E-04     0.01458213     6.29197800     1.82463195     0.00147434     0.01927694     0.08562664     0.10637791
   0.45901369     1.98753952     0.01376092   5.677448E-04     0.01376042     6.31509698     1.83192320     0.00138294     0.01813299     0.08265586     0.10217178
   0.46976456     1.98868633     0.01257086   4.981956E-04     0.01257043     6.35044680     1.84276801     0.00125223     0.01648393     0.07813083     0.09586700
   0.48047594     1.98971014     0.01149452   4.383802E-04     0.01149415     6.38452258     1.85289903     0.00113571     0.01500097     0.07378987     0.08992655
   0.49115102     1.99062966     0.01051647   3.866093E-04     0.01051615     6.41742282     1.86240238     0.00103123     0.01366118     0.06961933     0.08431174
   0.50179207     1.99145987     0.00962411   3.415511E-04     0.00962383     6.44923252     1.87134889   9.370861E-04     0.01244582     0.06560735     0.07899025
   0.51240039     1.99221293     0.00880703   3.021429E-04     0.00880679     6.48002513     1.87979743   8.518844E-04     0.01133941     0.06174360     0.07393489
   0.52297783     1.99289890     0.00805643   2.675220E-04     0.00805622     6.50986828     1.88779844   7.744683E-04     0.01032887     0.05801854     0.06912188
   0.53352440     1.99352605     0.00736498   2.369884E-04     0.00736480     6.53881827     1.89539394   7.038846E-04     0.00940330     0.05442411     0.06453130
   0.53838726     1.99379795     0.00706368   2.240962E-04     0.00706351     6.55190794     1.89877689   6.733500E-04     0.00900168     0.05280528     0.06248031
   0.54343678     1.99406960     0.00676174   2.114306E-04     0.00676158     6.56533333     1.90221451   6.428874E-04     0.00860029     0.05114914     0.06039231
   0.55138612     1.99447659     0.00630770   1.928668E-04     0.00630756     6.58613475     1.90747838   5.973385E-04     0.00799880     0.04859169     0.05718782
   0.55982312     1.99488293     0.00585241   1.748399E-04     0.00585228     6.60778146     1.91287819   5.519813E-04     0.00739832     0.04594162     0.05389192
   0.57019110     1.99534934     0.00532747   1.547950E-04     0.00532735     6.63380099     1.91926763   5.000835E-04     0.00670945     0.04277185     0.04998138
   0.58054647     1.99578232     0.00483798   1.368286E-04     0.00483788     6.65917809     1.92539716   4.520825E-04     0.00607067     0.03969717     0.04621992
   0.59088906     1.99618515     0.00438081   1.206896E-04     0.00438073     6.68394348     1.93128566   4.075972E-04     0.00547734     0.03671303     0.04259796
   0.60122070     1.99656076     0.00395309   1.061597E-04     0.00395301     6.70813022     1.93695110   3.662861E-04     0.00492526     0.03381459     0.03910614
   0.61154254     1.99691169     0.00355230   9.305260E-05     0.00355223     6.73176742     1.94240924   3.278523E-04     0.00441076     0.03099758     0.03573619
   0.62185279     1.99724009     0.00317630   8.121038E-05     0.00317624     6.75487559     1.94767284   2.920438E-04     0.00393069     0.02825876     0.03248149
   0.63215422     1.99754801     0.00282302   7.049092E-05     0.00282297     6.77748386     1.95275566   2.586219E-04     0.00348206     0.02559392     0.02933461
   0.63587244     1.99765452     0.00270067   6.687169E-05     0.00270063     6.78553018     1.95454910   2.470982E-04     0.00332726     0.02464906     0.02822342
   0.64169198     1.99781656     0.00251441   6.145478E-05     0.00251436     6.79800567     1.95731396   2.296055E-04     0.00309217     0.02318782     0.02650960
   0.64782743     1.99798150     0.00232467   5.605355E-05     0.00232463     6.81100555     1.96017493   2.118513E-04     0.00285345     0.02167001     0.02473531
   0.65769523     1.99823476     0.00203307   4.798458E-05     0.00203303     6.83159385     1.96466485   1.846935E-04     0.00248807     0.01927646     0.02194922
   0.66814879     1.99848801     0.00174126   4.019575E-05     0.00174123     6.85298872     1.96927868   1.576753E-04     0.00212434     0.01680257     0.01908458
   0.67859242     1.99872673     0.00146606   3.311701E-05     0.00146604     6.87395274     1.97374968   1.323440E-04     0.00178316     0.01439193     0.01630744
   0.68903018     1.99895212     0.00120618   2.667450E-05     0.00120616     6.89451070     1.97808747   1.085585E-04     0.00146270     0.01204104     0.01361230
   0.69946998     1.99916534   9.603619E-04   2.080141E-05   9.603482E-04     6.91469324     1.98230237   8.618502E-05     0.00116120     0.00974577     0.01099316
   0.70989453     1.99936694   7.280412E-04   1.545185E-05   7.280312E-04     6.93448158     1.98639407   6.515388E-05   8.777701E-04     0.00750766     0.00845059
   0.71257724     1.99941709   6.702705E-04   1.415238E-05   6.702613E-04     6.93951668     1.98742885   5.994167E-05   8.075284E-04     0.00694014     0.00780761
   0.71529892     1.99946727   6.124751E-04   1.286476E-05   6.124668E-04     6.94460136     1.98847125   5.473432E-05   7.373538E-04     0.00636784     0.00715993
   0.71945665     1.99954261   5.257360E-04   1.095574E-05   5.257289E-04     6.95232361     1.99004948   4.693258E-05   6.322211E-04     0.00550023     0.00617938
   0.72370779     1.99961802   4.389422E-04   9.073863E-06   4.389364E-04     6.96016346     1.99164573   3.914219E-05   5.272481E-04     0.00462134     0.00518773
   0.73026765     1.99973129   3.086499E-04   6.302608E-06   3.086458E-04     6.97215203     1.99407516   2.747844E-05   3.701002E-04     0.00328112     0.00367869
   0.73323512     1.99978133   2.511201E-04   5.099705E-06   2.511168E-04     6.97753247     1.99516097   2.234036E-05   3.008819E-04     0.00268113     0.00300435
   0.73627424     1.99983183   1.930864E-04   3.899244E-06   1.930839E-04     6.98301561     1.99626467   1.716478E-05   2.311646E-04     0.00207063     0.00231896
   0.73938831     1.99988280   1.345333E-04   2.701327E-06   1.345316E-04     6.98860566     1.99738699   1.195059E-05   1.609340E-04     0.00144921     0.00162209
   0.74258103     1.99993426   7.544423E-05   1.506066E-06   7.544327E-05     6.99430745     1.99852868   6.696584E-06   9.017486E-05   8.164244E-04   9.132958E-04
   0.74329462     1.99994565   6.236827E-05   1.243421E-06   6.236747E-05     6.99557780     1.99878259   5.534994E-06   7.453207E-05   6.756104E-04   7.556775E-04
   0.74401056     1.99995705   4.929100E-05   9.814260E-07   4.929037E-05     6.99685084     1.99903697   4.373681E-06   5.889346E-05   5.344953E-04   5.977625E-04
   0.74509039     1.99997414   2.967262E-05   5.896520E-07   2.967224E-05     6.99876815     1.99941947   2.632233E-06   3.544335E-05   3.222553E-04   3.603308E-04
   0.74617430     1.99999124   1.005135E-05   1.993483E-07   1.005122E-05     7.00068934     1.99980308   8.914181E-07   1.200280E-05   1.093296E-04   1.222239E-04
   0.74726744     2.00000835  -9.580145E-06  -1.896283E-07  -9.580024E-06     7.00262348     2.00018795  -8.494102E-07  -1.143691E-05  -1.043660E-04  -1.166523E-04
